# Supplementary material for: Adrenarche-accompanied rise of adrenal sex steroid precursors prevents NAFLD in Young Female rats by converting into active androgens and inactivating hepatic Srebf1 signaling
Source: BMC Genomics. 2024 Feb 19;25:190. doi: 10.1186/s12864-024-10107-6 (PMC10875776; doi:10.1186/s12864-024-10107-6)
Supplement: Supplementary file 1 — Supplementary Material 1. [file 12864_2024_10107_MOESM1_ESM.xlsx]

## Sheet: Fluatmide Vs Vehicle
gene_id	gene_name	Fluatmide1	Fluatmide2	Fluatmide3	Vehicle1	Vehicle2	Vehicle3	Flutamide	Vehicle	FC	log2FoldChange	pvalue	padj	gene_chr	gene_start	gene_end	gene_strand	gene_length	gene_biotype	gene_description	tf_family
ENSRNOG00000011635	Ces2e	3254.09	5688.37	2949.33	41.8212	66.2261	68.8128	3963.93	58.9533	67.3304	6.07319	1.28404e-97	1.80703e-93	19	85606	100424	+	2347	protein_coding	carboxylesterase 2E [Source:RGD Symbol;Acc:621563]	COesterase
ENSRNOG00000022268	Pnpla3	2679.1	1642.66	1014.8	23.762	43.4917	59.5693	1778.85	42.2743	42.1797	5.39848	4.0764e-49	2.86836e-45	7	125034764	125055976	+	3215	protein_coding	patatin-like phospholipase domain containing 3 [Source:RGD Symbol;Acc:1595843]	-
ENSRNOG00000048949	Elovl6	51.1315	35.5928	34.9262	1.90096	1.9769	0	40.5502	1.29262	30.9232	4.95062	3.37546e-08	3.45533e-06	2	234375315	234483149	+	2501	protein_coding	ELOVL fatty acid elongase 6 [Source:RGD Symbol;Acc:620585]	ELO
ENSRNOG00000022296	Pnpla5	113.84	62.557	69.8525	1.90096	3.95379	3.08117	82.0832	2.97864	27.6864	4.79111	5.73633e-14	2.16186e-11	7	124988524	124999137	-	2193	protein_coding	patatin-like phospholipase domain containing 5 [Source:RGD Symbol;Acc:1307495]	-
ENSRNOG00000053109	Mrpl53	305.824	383.971	12.6123	7.60385	13.8383	6.16234	234.136	9.20149	25.4375	4.66889	9.45528e-05	0.00281916	4	113942041	113942674	+	360	protein_coding	mitochondrial ribosomal protein L53 [Source:RGD Symbol;Acc:1306709]	-
ENSRNOG00000004692	A1bg	363.709	91.6784	968.233	19.0096	33.6073	8.21645	474.54	20.2778	23.3934	4.54803	6.39136e-06	0.00031123	7	102294803	102298522	-	1692	protein_coding	alpha-1-B glycoprotein [Source:RGD Symbol;Acc:69417]	-
ENSRNOG00000020830	Syne4	29.9071	56.0856	18.4333	2.85144	1.9769	0	34.8087	1.60945	21.26	4.41007	1.78119e-06	0.000104881	1	90951771	90957082	-	2383	protein_coding	spectrin repeat containing, nuclear envelope family member 4 [Source:RGD Symbol;Acc:1304580]	-
ENSRNOG00000037549	AABR07058124.1	89.7213	48.5356	234.782	10.4553	10.8729	4.10822	124.346	8.47882	14.6268	3.87055	2.94295e-10	5.37872e-08	7	101069104	101072232	+	1215	protein_coding	Protein RGD1564515 [Source:UniProtKB/TrEMBL;Acc:F1LYQ4]	-
ENSRNOG00000006759	Ankrd24	23.1539	61.4784	30.0754	1.90096	2.96535	4.10822	38.2359	2.99151	12.824	3.68078	1.14506e-06	7.19392e-05	7	10917367	10936415	-	3466	protein_coding	ankyrin repeat domain 24 [Source:RGD Symbol;Acc:1311385]	-
ENSRNOG00000046068	AABR07027088.1	5.78847	86.2855	2.91052	1.90096	1.9769	4.10822	31.6615	2.66203	11.9053	3.57353	0.00199552	0.028744	17	14087182	14091766	-	462	protein_coding	Uncharacterized protein [Source:UniProtKB/TrEMBL;Acc:M0RA15]	-
ENSRNOG00000030316	Otogl	30.8719	46.3785	59.1806	0.950481	7.90759	3.08117	45.477	3.97975	11.4691	3.51968	4.84336e-07	3.35705e-05	7	51794173	51935142	+	6396	protein_coding	otogelin-like [Source:MGI Symbol;Acc:MGI:3647600]	VWD
ENSRNOG00000045636	Fasn	22940.7	17785.6	12708.3	1283.15	1954.16	1892.86	17811.5	1710.06	10.4164	3.38078	2.96805e-44	1.39231e-40	10	109987735	110005901	-	9139	protein_coding	fatty acid synthase [Source:RGD Symbol;Acc:620665]	Acyl_transf_1
ENSRNOG00000056032	AABR07035780.1	30.8719	12.9428	5.82104	1.90096	1.9769	1.02706	16.5452	1.63497	10.0919	3.33512	0.00184487	0.0269045	12	22373883	22379737	+	1425	lincRNA	-	VWD
ENSRNOG00000057843	AABR07072763.1	23.1539	7.54998	16.493	1.90096	0	3.08117	15.7323	1.66071	9.54115	3.25416	0.00238689	0.0327715	2	196554036	196568140	-	1103	lincRNA	-	-
ENSRNOG00000029223	Prss32	23.1539	28.0428	32.9859	1.90096	0	7.18939	28.0609	3.03012	9.36364	3.22707	0.000150878	0.00396911	10	13196946	13202392	+	1005	protein_coding	protease, serine, 32 [Source:RGD Symbol;Acc:1311905]	Trypsin
ENSRNOG00000054334	Abhd10	14.4712	25.8857	30.0754	2.85144	2.96535	2.05411	23.4774	2.62363	8.92272	3.15748	0.000104378	0.00299167	11	60054408	60066739	+	1432	protein_coding	Abhd10 protein [Source:UniProtKB/TrEMBL;Acc:B1WBW9]	Abhydrolase_1
ENSRNOG00000056728	G6pdx	2559.47	2658.67	1106	136.869	305.431	269.089	2108.05	237.13	8.89241	3.15257	8.62941e-20	6.74676e-17	X	156274800	156293926	+	2380	protein_coding	Glucose-6-phosphate 1-dehydrogenase [Source:UniProtKB/Swiss-Prot;Acc:P05370]	G6PD_C
ENSRNOG00000021663	RGD1561849	23.1539	36.6714	13.5824	2.85144	3.95379	2.05411	24.4692	2.95312	8.252	3.04474	0.000175058	0.00444691	5	9355507	9381214	-	3288	protein_coding	similar to RIKEN cDNA 3110035E14 [Source:RGD Symbol;Acc:1561849]	-
ENSRNOG00000017693	Slc2a5	339.59	271.799	407.473	30.4154	61.2838	44.1634	339.621	45.2875	7.5106	2.90893	6.31966e-22	7.41138e-19	5	167141875	167174310	+	2581	protein_coding	solute carrier family 2 (facilitated glucose/fructose transporter), member 5 [Source:RGD Symbol;Acc:68328]	Sugar_tr
ENSRNOG00000045655	LOC100911774	9.64746	126.193	4.85087	8.55433	4.94224	6.16234	46.897	6.55297	7.13507	2.83493	0.0041464	0.0493781	1	88680856	88686615	-	994	protein_coding	tubulin-folding cofactor B-like [Source:RGD Symbol;Acc:6490962]	-
ENSRNOG00000016924	Acly	22244.1	20099.1	11146.3	1934.23	3139.31	2578.94	17829.9	2550.83	6.98998	2.80529	4.60456e-26	8.1e-23	10	88392248	88442845	-	4327	protein_coding	ATP citrate lyase [Source:RGD Symbol;Acc:2018]	Citrate_synt
ENSRNOG00000048472	Comp	22.1892	39.9071	11.6421	0.950481	4.94224	5.13528	24.5794	3.676	6.7137	2.74711	0.00108456	0.0181985	16	20798430	20807070	-	2792	protein_coding	cartilage oligomeric matrix protein [Source:RGD Symbol;Acc:2378]	TSP_C
ENSRNOG00000023841	Cd99l2	75.2502	97.0712	138.735	18.0591	12.8498	15.4058	103.685	15.4383	6.71097	2.74652	3.52515e-11	8.26824e-09	15	5265307	5311233	+	4219	protein_coding	CD99 molecule-like 2 [Source:RGD Symbol;Acc:620896]	-
ENSRNOG00000012404	Thrsp	26907.7	31134	20147.6	2441.79	4150.5	5072.63	26063.1	3888.3	6.70321	2.74485	1.44773e-25	2.26376e-22	1	162381253	162385575	-	1232	protein_coding	thyroid hormone responsive [Source:RGD Symbol;Acc:3859]	-
ENSRNOG00000007923	Cgref1	28.9424	49.6142	21.3438	0	8.89604	6.16234	33.3001	5.01946	6.66278	2.73613	0.000714987	0.0131187	6	26797126	26809129	+	1331	protein_coding	cell growth regulator with EF hand domain 1 [Source:RGD Symbol;Acc:620801]	-
ENSRNOG00000003280	Grin2c	28.9424	77.657	41.7175	13.3067	10.8729	2.05411	49.4389	8.74459	5.61507	2.48931	0.00015089	0.00396911	10	103798291	103816287	-	4669	protein_coding	glutamate receptor, ionotropic, N-methyl D-aspartate 2C [Source:RGD Symbol;Acc:2739]	Lig_chan
ENSRNOG00000037668	Ccdc162	19.2949	26.9642	8.73156	3.80192	3.95379	2.05411	18.3302	3.26994	5.57511	2.479	0.00373691	0.04573	20	46271689	46305157	-	1578	protein_coding	coiled-coil domain containing 162 [Source:RGD Symbol;Acc:1561147]	-
ENSRNOG00000011490	LOC100361444	741.889	1727.87	1930.65	220.512	155.186	470.392	1466.8	282.03	5.20154	2.37894	9.25877e-05	0.00278416	8	22856539	22858565	+	878	protein_coding	rCG31799-like [Source:RGD Symbol;Acc:2320121]	-
ENSRNOG00000019260	Ceacam20	144.712	172.571	99.9279	27.5639	36.5726	17.46	139.07	27.1988	5.10199	2.35106	5.0152e-10	8.40224e-08	1	80880856	80912082	+	1774	protein_coding	carcinoembryonic antigen-related cell adhesion molecule 20 [Source:RGD Symbol;Acc:1311281]	I-set
ENSRNOG00000032348	Rpl35a	29.9071	38.8285	16.493	5.70288	4.94224	6.16234	28.4095	5.60249	5.064	2.34028	0.000481403	0.00963078	6	135139292	135139621	+	330	protein_coding	ribosomal protein L35a [Source:RGD Symbol;Acc:628793]	-
ENSRNOG00000009715	Me1	4790.93	6484.36	2458.42	1002.76	870.823	872.998	4577.9	915.526	4.99986	2.32189	1.06641e-15	5.55839e-13	8	94256839	94368834	-	3072	protein_coding	malic enzyme 1, NADP(+)-dependent, cytosolic [Source:RGD Symbol;Acc:3074]	Malic_M
ENSRNOG00000049075	Fabp5	1482.81	1277.03	1898.63	205.304	532.774	203.357	1552.82	313.812	4.94848	2.30699	1.15893e-11	3.1152e-09	2	93981656	93985378	-	723	protein_coding	fatty acid binding protein 5, epidermal [Source:RGD Symbol;Acc:70997]	-
ENSRNOG00000015818	Tprkb	33.7661	15.1	104.779	10.4553	11.8614	9.24351	51.2149	10.5201	4.87407	2.28513	0.00104275	0.0176167	4	117780533	117785941	+	528	protein_coding	Tp53rk binding protein [Source:RGD Symbol;Acc:1309786]	-
ENSRNOG00000008095	Onecut1	265.305	130.507	147.466	11.4058	67.2145	40.0552	181.093	39.5585	4.58495	2.19691	1.36828e-05	0.000592487	8	81766041	81793577	+	2337	protein_coding	one cut homeobox 1 [Source:RGD Symbol;Acc:2811]	CUT
ENSRNOG00000019711	Isoc1	83.9329	25.8857	18.4333	6.65337	9.88449	13.3517	42.7506	9.96319	4.30595	2.10633	0.00218671	0.0306815	18	53727209	53745200	+	894	protein_coding	isochorismatase domain containing 1 [Source:RGD Symbol;Acc:1307632]	Isochorismatase
ENSRNOG00000030616	Slc25a45	194.879	337.592	183.363	46.5736	49.4224	74.9751	238.611	56.9904	4.18861	2.06647	6.51696e-10	1.04505e-07	1	221236773	221244563	+	2466	protein_coding	solute carrier family 25, member 45 [Source:RGD Symbol;Acc:1589953]	Mito_carr
ENSRNOG00000015727	Loxl4	893.354	841.284	732.481	200.551	239.205	153.031	822.373	197.596	4.15989	2.05654	2.40115e-22	3.07195e-19	1	261835992	261853495	-	2953	protein_coding	lysyl oxidase-like 4 [Source:RGD Symbol;Acc:1308588]	SRCR
ENSRNOG00000017558	Tubb2a	2208.3	2907.82	3002.69	565.536	703.775	820.618	2706.27	696.643	3.88547	1.95809	9.25155e-23	1.30197e-19	17	31493107	31498651	+	2699	protein_coding	tubulin, beta 2A class IIa [Source:RGD Symbol;Acc:1588452]	Tubulin
ENSRNOG00000020420	Pklr	8852.51	6257.86	5673.58	1198.56	2357.45	1939.08	6927.98	1831.7	3.78254	1.91935	1.37766e-13	4.97124e-11	2	188449210	188459592	+	5107	protein_coding	pyruvate kinase, liver and RBC [Source:RGD Symbol;Acc:3336]	PK
ENSRNOG00000020444	Hcn3	191.02	179.042	151.347	25.663	77.099	35.947	173.803	46.2363	3.76079	1.91104	8.85312e-07	5.71514e-05	2	188454853	188471988	-	6413	protein_coding	hyperpolarization-activated cyclic nucleotide-gated potassium channel 3 [Source:RGD Symbol;Acc:620691]	Ion_trans
ENSRNOG00000003597	Tuba4a	2496.76	3042.64	2115.95	668.188	460.617	973.649	2551.78	700.818	3.64153	1.86454	1.36348e-12	4.26405e-10	9	82415605	82419288	-	1448	protein_coding	tubulin, alpha 4A [Source:RGD Symbol;Acc:1359623]	Tubulin
ENSRNOG00000032798	Slco3a1	117.699	103.543	115.451	28.5144	49.4224	18.487	112.231	32.1413	3.4891	1.80285	3.28367e-06	0.000175707	1	135790810	136073540	-	3186	protein_coding	solute carrier organic anion transporter family, member 3a1 [Source:RGD Symbol;Acc:620227]	-
ENSRNOG00000059714	LOC103692716	704.264	565.17	596.657	298.451	101.81	135.571	622.03	178.611	3.48022	1.79918	1.4287e-07	1.20395e-05	6	135107271	135112775	-	2758	protein_coding	heat shock protein HSP 90-alpha [Source:RGD Symbol;Acc:9292348]	HATPase_c
ENSRNOG00000034013	Acaca	2916.43	1982.41	2285.73	607.357	727.498	744.616	2394.86	693.157	3.45583	1.78903	1.12183e-20	9.28677e-18	10	71536533	71719910	+	6796	protein_coding	acetyl-CoA carboxylase alpha [Source:RGD Symbol;Acc:621248]	Carboxyl_trans
ENSRNOG00000052651	AABR07053577.1	38.5898	40.9856	43.6578	10.4553	7.90759	17.46	41.0778	11.9409	3.44993	1.78657	0.000494634	0.00981804	3	114650518	114652214	+	683	lincRNA	-	-
ENSRNOG00000012442	Cemip	224.786	292.292	125.152	19.0096	85.995	82.1645	214.077	62.3897	3.43409	1.77993	0.000221041	0.00530837	1	146069771	146226462	-	6974	protein_coding	cell migration inducing protein, hyaluronan binding [Source:RGD Symbol;Acc:1305254]	-
ENSRNOG00000003228	Mid1ip1	1633.31	1581.18	1044.88	325.064	401.31	552.556	1419.79	426.31	3.33139	1.73612	2.93265e-12	8.42268e-10	X	13114569	13116743	-	1895	protein_coding	MID1 interacting protein 1 [Source:RGD Symbol;Acc:1303258]	-
ENSRNOG00000021553	Nckap5	85.8624	78.7355	72.763	31.3659	24.7112	15.4058	79.1203	23.8276	3.31115	1.72733	9.85072e-06	0.000450095	13	42265806	42885440	-	6116	protein_coding	NCK-associated protein 5 [Source:RGD Symbol;Acc:1564507]	-
ENSRNOG00000021405	LOC100361547	16840.6	16660.7	17908.4	3542.44	5626.25	6443.75	17136.6	5204.15	3.293	1.7194	1.84369e-15	9.21101e-13	1	148053687	148119857	-	1646	protein_coding	Cytochrome P450, family 2, subfamily c, polypeptide 7-like [Source:RGD Symbol;Acc:2319920]	p450
ENSRNOG00000009963	Ctps1	243.116	390.442	200.826	67.4841	111.695	74.9751	278.128	84.718	3.28108	1.71417	1.12852e-07	1.00517e-05	5	139475934	139505065	-	2691	protein_coding	CTP synthase 1 [Source:RGD Symbol;Acc:1311060]	CTP_synth_N
ENSRNOG00000013636	Ppil3	154.359	211.4	108.659	40.8707	63.2607	42.1093	158.139	48.7469	3.24122	1.69654	1.13389e-06	7.15572e-05	9	65315410	65329066	-	1027	protein_coding	peptidylprolyl isomerase (cyclophilin)-like 3 [Source:RGD Symbol;Acc:631415]	Pro_isomerase
ENSRNOG00000015502	Hiat1	36.6603	94.9141	75.6735	21.8611	20.7574	21.5682	69.0827	21.3956	3.22381	1.68877	0.000253982	0.0058499	2	219662064	219693629	-	1856	protein_coding	hippocampus abundant transcript 1 [Source:RGD Symbol;Acc:1305281]	MFS_1
ENSRNOG00000007218	Leap2	1252.24	1360.08	1222.42	254.729	409.218	545.367	1278.24	403.104	3.1724	1.66557	5.81758e-11	1.25955e-08	10	38771126	38774449	-	189	protein_coding	liver-expressed antimicrobial peptide 2 [Source:RGD Symbol;Acc:1561235]	-
ENSRNOG00000059330	AABR07004549.1	9021.34	9452.58	11072.6	2639.49	3742.27	2941.49	9848.84	3107.75	3.1692	1.66412	1.12097e-20	9.28677e-18	1	147422779	147435897	-	1086	lincRNA	-	p450
ENSRNOG00000010275	Slc17a9	711.982	618.02	1033.23	189.146	227.343	339.956	787.746	252.148	3.12642	1.64451	1.98958e-09	2.85707e-07	3	176230378	176246953	+	2276	protein_coding	solute carrier family 17 (vesicular nucleotide transporter), member 9 [Source:RGD Symbol;Acc:1311940]	MFS_1
ENSRNOG00000021438	Tuba1c	147.606	203.85	153.287	44.6726	28.665	90.3809	168.248	54.5728	3.0867	1.62607	4.38773e-05	0.00150974	7	140716113	140723714	+	1533	protein_coding	tubulin, alpha 1C [Source:EntrezGene;Acc:300218]	Tubulin
ENSRNOG00000036942	Tnfrsf9	465.007	434.663	374.487	129.265	196.701	88.3268	424.719	138.098	3.07404	1.62014	1.66737e-08	1.84763e-06	5	168009393	168035810	+	1711	protein_coding	tumor necrosis factor receptor superfamily, member 9 [Source:RGD Symbol;Acc:1598208]	-
ENSRNOG00000009117	Otub2	973.428	1037.58	658.748	179.641	230.309	459.094	889.92	289.681	3.07349	1.61988	6.58667e-07	4.33151e-05	6	127282466	127301083	+	2779	protein_coding	OTU deubiquitinase, ubiquitin aldehyde binding 2 [Source:RGD Symbol;Acc:1306688]	-
ENSRNOG00000015124	Gpam	12803.1	9123.62	4761.61	3032.98	2549.21	3156.14	8896.12	2912.78	3.05418	1.61078	3.3883e-08	3.45533e-06	1	275846819	275906686	-	3050	protein_coding	glycerol-3-phosphate acyltransferase, mitochondrial [Source:RGD Symbol;Acc:61847]	Acyltransferase
ENSRNOG00000020704	Tkfc	10492.6	8124.86	7560.56	1981.75	3186.76	3427.29	8726	2865.27	3.04565	1.60675	2.23579e-12	6.55505e-10	1	226644200	226657408	-	2369	protein_coding	triokinase/FMN cyclase [Source:RGD Symbol;Acc:1311026]	-
ENSRNOG00000009617	Exoc7	147.606	59.3213	104.779	34.2173	17.7921	51.3528	103.902	34.4541	3.0222	1.5956	0.000638315	0.0120094	10	105242152	105259795	-	2085	protein_coding	exocyst complex component 7 [Source:RGD Symbol;Acc:620236]	Exo70
ENSRNOG00000047895	Mettl1	204.526	294.449	147.466	65.5832	77.099	73.948	215.481	72.2101	2.98205	1.5763	3.41271e-07	2.48845e-05	7	70328391	70333166	+	2083	protein_coding	methyltransferase like 1 [Source:RGD Symbol;Acc:1593036]	-
ENSRNOG00000017589	Gnat1	232.504	115.407	129.033	51.326	79.0759	29.7846	158.981	53.3955	2.97691	1.57382	0.000126831	0.00345909	8	116433302	116438038	-	2169	protein_coding	guanine nucleotide binding protein (G protein), alpha transducing activity polypeptide 1 [Source:RGD Symbol;Acc:1304683]	G-alpha
ENSRNOG00000025245	RGD1311946	88.7566	177.964	307.545	61.7813	54.3647	77.0292	191.422	64.3917	2.97405	1.57243	0.000153386	0.00402724	1	218945508	218954280	+	2126	protein_coding	similar to RIKEN cDNA 1810055G02 [Source:RGD Symbol;Acc:1311946]	-
ENSRNOG00000050703	Fam115c	27.0129	66.8713	64.0315	18.0591	18.7805	17.46	52.6385	18.0999	2.9042	1.53814	0.00192807	0.0278294	4	72053434	72074683	-	2961	protein_coding	family with sequence similarity 115, member C [Source:RGD Symbol;Acc:1591778]	-
ENSRNOG00000037229	Gmppb	651.203	524.185	424.936	159.681	181.875	212.601	533.441	184.719	2.88945	1.5308	2.52869e-11	6.13555e-09	8	116826680	116856159	+	1923	protein_coding	GDP-mannose pyrophosphorylase B [Source:RGD Symbol;Acc:1560458]	Hexapep
ENSRNOG00000046271	Gspt1	266.27	372.106	386.129	152.077	142.337	61.6234	341.502	118.679	2.87423	1.52317	4.05698e-06	0.000209135	10	4312863	4446200	+	5122	protein_coding	G1 to S phase transition 1 [Source:RGD Symbol;Acc:2751]	GTP_EFTU
ENSRNOG00000020194	Hes6	3363.1	3581.93	1380.56	747.078	1134.74	1052.73	2775.2	978.183	2.83711	1.50442	1.68041e-06	9.9764e-05	9	98549705	98551438	-	1416	protein_coding	hes family bHLH transcription factor 6 [Source:RGD Symbol;Acc:1312047]	HLH
ENSRNOG00000003463	Srebf1	10453	7759.23	6289.64	2195.61	2336.69	4202.71	8167.29	2911.67	2.80519	1.4881	4.69271e-08	4.58614e-06	10	46570996	46593009	-	4435	protein_coding	sterol regulatory element binding transcription factor 1 [Source:RGD Symbol;Acc:69423]	HLH
ENSRNOG00000001501	Snrpa	227.68	221.107	225.08	56.0784	69.1914	116.057	224.622	80.4424	2.79728	1.48403	7.44329e-07	4.84951e-05	1	83999671	84008293	-	1145	protein_coding	small nuclear ribonucleoprotein polypeptide A [Source:RGD Symbol;Acc:1307416]	RRM_1
ENSRNOG00000013719	Dph5	409.052	556.542	386.129	135.919	129.487	220.817	450.574	162.074	2.78111	1.47566	4.16524e-08	4.12799e-06	2	218834034	218866761	+	1543	protein_coding	diphthamide biosynthesis 5 [Source:RGD Symbol;Acc:1307867]	-
ENSRNOG00000032374	Paqr9	6066.32	4944.16	2244.98	2165.2	1096.19	1512.85	4418.49	1591.41	2.77631	1.47317	9.55933e-06	0.000439635	8	103337472	103339768	+	2297	protein_coding	progestin and adipoQ receptor family member IX [Source:RGD Symbol;Acc:1311515]	-
ENSRNOG00000003576	Ints2	128.311	175.807	109.63	40.8707	51.3993	58.5422	137.916	50.2707	2.74357	1.45606	4.92109e-06	0.000249117	10	73634255	73690887	-	4499	protein_coding	integrator complex subunit 2 [Source:RGD Symbol;Acc:1305547]	-
ENSRNOG00000023799	Pak1ip1	127.346	181.2	117.391	38.9697	37.561	79.0833	141.979	51.8714	2.74001	1.45418	8.76013e-05	0.00268587	17	21580087	21591203	-	1546	protein_coding	PAK1 interacting protein 1 [Source:RGD Symbol;Acc:1565353]	-
ENSRNOG00000007410	Dab1	81.0386	80.8927	45.5982	14.2572	24.7112	36.974	69.1765	25.3141	2.73855	1.45341	0.00170931	0.0254282	5	123905166	124280115	+	6165	protein_coding	Dab, reelin signal transducer, homolog 1 (Drosophila) [Source:RGD Symbol;Acc:628770]	PID
ENSRNOG00000010170	Tubb4b	3655.42	4861.11	3121.05	1636.73	980.541	1663.83	3879.19	1427.03	2.71822	1.44266	3.12388e-09	4.22715e-07	3	2441733	2444281	-	1647	protein_coding	tubulin, beta 4B class IVb [Source:RGD Symbol;Acc:735101]	Tubulin
ENSRNOG00000004659	Creld2	1222.33	1106.61	750.914	419.162	330.142	386.173	1026.62	378.492	2.71199	1.43935	8.79285e-11	1.87487e-08	7	129812789	129819634	+	1342	protein_coding	cysteine-rich with EGF-like domains 2 [Source:RGD Symbol;Acc:1310614]	EGF_CA
ENSRNOG00000010944	Hyou1	5414.15	4482.53	4312.42	1519.82	1480.7	2243.09	4736.37	1747.87	2.71012	1.43835	1.28086e-12	4.09673e-10	8	48699769	48711910	+	4686	protein_coding	hypoxia up-regulated 1 [Source:RGD Symbol;Acc:621146]	HSP70
ENSRNOG00000048495	Rrp12	225.75	327.885	285.231	114.058	78.0874	118.111	279.622	103.419	2.70268	1.43439	4.99046e-08	4.81032e-06	1	261106760	261140389	-	4355	protein_coding	ribosomal RNA processing 12 homolog (S. cerevisiae) [Source:RGD Symbol;Acc:1591867]	NUC173
ENSRNOG00000023657	Gprin3	378.18	309.549	335.68	113.107	137.394	129.409	341.137	126.637	2.69579	1.43071	9.74426e-12	2.68884e-09	4	89693280	89695928	-	2649	protein_coding	GPRIN family member 3 [Source:RGD Symbol;Acc:1565690]	-
ENSRNOG00000001766	Tfrc	4567.11	5943.99	3218.07	1083.55	1521.22	2488.56	4576.39	1697.78	2.69568	1.43065	1.9657e-06	0.000114311	11	71397383	71419223	-	4787	protein_coding	transferrin receptor [Source:RGD Symbol;Acc:70488]	TFR_dimer
ENSRNOG00000053735	Hebp2	49.202	73.3427	35.8964	15.2077	21.7459	22.5952	52.8137	19.8496	2.65937	1.41108	0.00249119	0.0337426	1	13714440	13719829	-	1144	protein_coding	heme binding protein 2 [Source:RGD Symbol;Acc:1311553]	-
ENSRNOG00000009712	Gale	491.056	725.877	411.354	182.492	194.724	235.196	542.762	204.138	2.65835	1.41053	2.45747e-08	2.5816e-06	5	154310453	154314955	+	1398	protein_coding	UDP-galactose-4-epimerase [Source:RGD Symbol;Acc:621493]	-
ENSRNOG00000016516	Mbp	254.693	85.207	189.184	24.7125	90.9373	85.2457	176.361	66.9651	2.63792	1.3994	0.0042176	0.0499616	18	79326738	79437310	+	3371	protein_coding	myelin basic protein [Source:RGD Symbol;Acc:3054]	-
ENSRNOG00000054773	AABR07068203.1	84.8976	65.7927	59.1806	20.9106	31.6304	29.7846	69.957	27.4419	2.5535	1.35247	0.000453316	0.00917916	9	90606794	90719762	-	686	lincRNA	-	-
ENSRNOG00000000891	AABR07035107.1	140.853	162.864	95.077	44.6726	53.3762	58.5422	132.931	52.197	2.54656	1.34855	2.71569e-05	0.00101374	12	4737817	4741997	+	1395	protein_coding	Uncharacterized protein [Source:UniProtKB/TrEMBL;Acc:F1LYY5]	KRAB
ENSRNOG00000058470	Col12a1	127.346	83.0498	115.451	30.4154	56.3416	42.1093	108.616	42.9554	2.5331	1.34091	0.000157452	0.00409578	8	87040799	87158368	-	10599	protein_coding	collagen, type XII, alpha 1 [Source:MGI Symbol;Acc:MGI:88448]	VWA
ENSRNOG00000000658	Acacb	2220.84	1847.59	1941.32	676.742	1192.07	504.285	2003.25	791.032	2.53236	1.34048	1.54867e-06	9.27425e-05	12	48127149	48238887	-	9244	protein_coding	acetyl-CoA carboxylase beta [Source:RGD Symbol;Acc:620500]	Carboxyl_trans
ENSRNOG00000018649	Slc35c2	1062.18	1337.43	436.578	459.082	328.165	338.929	945.396	375.392	2.51762	1.33206	9.07282e-05	0.00275176	3	161801197	161812291	-	2077	protein_coding	solute carrier family 35 (GDP-fucose transporter), member C2 [Source:RGD Symbol;Acc:1311250]	-
ENSRNOG00000011420	Mtmr7	226.715	134.821	145.526	72.2365	45.4686	86.2727	169.021	67.9926	2.48847	1.31526	0.000100677	0.00291528	16	54765325	54856225	+	2792	protein_coding	myotubularin related protein 7 [Source:RGD Symbol;Acc:1306608]	-
ENSRNOG00000009481	Ddhd1	683.04	377.499	431.727	277.54	198.678	123.247	497.422	199.822	2.48836	1.31519	4.37429e-05	0.00150881	15	19965187	20032191	-	3406	protein_coding	DDHD domain containing 1 [Source:RGD Symbol;Acc:1308576]	-
ENSRNOG00000009994	Dlat	1071.83	1333.11	894.5	394.45	415.148	523.799	1099.81	444.466	2.47455	1.30716	4.08525e-10	7.09775e-08	8	55062551	55087832	-	2600	protein_coding	dihydrolipoamide S-acetyltransferase [Source:RGD Symbol;Acc:619859]	Biotin_lipoyl
ENSRNOG00000021513	Rtn4rl2	509.386	797.063	529.715	121.662	209.551	418.012	612.054	249.741	2.45176	1.29382	0.00054003	0.0105183	3	72273424	72289310	-	1304	protein_coding	reticulon 4 receptor-like 2 [Source:RGD Symbol;Acc:727797]	-
ENSRNOG00000004503	L3hypdh	553.764	368.871	335.68	168.235	160.129	186.924	419.438	171.763	2.44308	1.2887	1.62388e-07	1.33642e-05	6	94824112	94834908	-	1837	protein_coding	L-3-hydroxyproline dehydratase (trans-) [Source:RGD Symbol;Acc:1305721]	-
ENSRNOG00000004510	Slc35b1	907.826	967.477	859.574	336.47	391.426	401.579	911.625	376.492	2.42176	1.27606	5.33476e-15	2.34613e-12	10	83201311	83208605	+	1508	protein_coding	solute carrier family 35, member B1 [Source:RGD Symbol;Acc:727783]	-
ENSRNOG00000024947	Fabp2	44.3783	50.6928	53.3595	14.2572	24.7112	22.5952	49.4769	20.5212	2.41467	1.27183	0.00338728	0.0424481	2	227080924	227083501	+	399	protein_coding	fatty acid binding protein 2, intestinal [Source:RGD Symbol;Acc:2591]	-
ENSRNOG00000020480	Fads1	32311.3	28765.4	25889.1	11016.1	15321.9	9759.09	28988.6	12032.4	2.40921	1.26856	1.35273e-10	2.71956e-08	1	226234074	226249138	+	3416	protein_coding	fatty acid desaturase 1 [Source:RGD Symbol;Acc:621678]	-
ENSRNOG00000015290	Tpi1	112.875	149.921	234.782	66.5337	42.5033	98.5974	165.859	69.2114	2.39868	1.26224	0.00102494	0.0173573	4	157328379	157331905	-	1444	protein_coding	triosephosphate isomerase 1 [Source:RGD Symbol;Acc:3896]	-
ENSRNOG00000020467	Nrep	1292.76	1057	1148.69	515.161	422.068	524.826	1166.15	487.351	2.39324	1.25896	2.79224e-13	9.58418e-11	18	26185259	26211445	-	435	protein_coding	neuronal regeneration related protein [Source:RGD Symbol;Acc:631411]	-
ENSRNOG00000009734	Akr1b8	59.8142	50.6928	59.1806	31.3659	13.8383	25.6764	56.5625	23.6268	2.39319	1.25894	0.00377838	0.046119	4	61771970	61828657	+	2472	protein_coding	aldo-keto reductase family 1, member B8 [Source:RGD Symbol;Acc:708475]	Aldo_ket_red
ENSRNOG00000019716	Ntf3	101.298	66.8713	76.6437	42.7716	21.7459	38.0011	81.6044	34.1729	2.38893	1.25637	0.00125842	0.0205212	4	158636884	158705886	-	1559	protein_coding	neurotrophin 3 [Source:RGD Symbol;Acc:619728]	-
ENSRNOG00000001803	Dnajb11	2120.51	2221.85	1774.45	760.385	746.279	1064.03	2038.94	856.898	2.37976	1.25082	1.20357e-10	2.45476e-08	11	81741297	81757813	-	1927	protein_coding	DnaJ (Hsp40) homolog, subfamily B, member 11 [Source:RGD Symbol;Acc:1307373]	DnaJ_C
ENSRNOG00000020202	Asrgl1	139.888	301.999	348.292	104.553	94.8911	134.544	263.393	111.329	2.36606	1.24249	0.000294254	0.00657307	1	225309246	225329770	-	1634	protein_coding	asparaginase like 1 [Source:RGD Symbol;Acc:708526]	Asparaginase_2
ENSRNOG00000022657	Tmem97	2117.62	2605.82	1458.17	685.297	980.541	951.054	2060.54	872.297	2.36218	1.24012	2.2718e-07	1.78609e-05	10	65811456	65820538	-	1241	protein_coding	transmembrane protein 97 [Source:RGD Symbol;Acc:1307423]	-
ENSRNOG00000009515	Pgm3	236.363	234.05	232.842	89.3452	102.799	105.787	234.418	99.3102	2.36183	1.2399	1.51653e-08	1.69381e-06	8	94225515	94243215	-	2473	protein_coding	phosphoglucomutase 3 [Source:RGD Symbol;Acc:1305221]	-
ENSRNOG00000004591	Alg12	442.818	470.256	349.262	177.74	166.059	191.032	420.779	178.277	2.35984	1.23869	1.97588e-09	2.85707e-07	7	129798663	129812388	-	2040	protein_coding	asparagine-linked glycosylation 12, alpha-1,6-mannosyltransferase [Source:RGD Symbol;Acc:1304826]	Glyco_transf_22
ENSRNOG00000015063	Dhodh	232.504	309.549	241.573	109.305	129.487	94.4892	261.209	111.094	2.34891	1.23199	4.10962e-07	2.90909e-05	19	42066351	42082012	+	3123	protein_coding	dihydroorotate dehydrogenase (quinone) [Source:RGD Symbol;Acc:68352]	DHO_dh
ENSRNOG00000014314	Slc39a4	1100.77	1337.43	713.078	507.557	338.049	501.203	1050.43	448.937	2.33934	1.2261	2.73558e-06	0.000153378	7	117675720	117680004	-	2337	protein_coding	solute carrier family 39 (zinc transporter), member 4 [Source:RGD Symbol;Acc:1306701]	-
ENSRNOG00000023360	Fus	1381.52	1361.15	1353.39	459.082	726.51	585.422	1365.35	590.338	2.31322	1.2099	5.6365e-10	9.33206e-08	1	199412834	199426702	+	1814	protein_coding	fused in sarcoma RNA binding protein [Source:RGD Symbol;Acc:1308864]	zf-RanBP
ENSRNOG00000001979	Rcan1	3130.6	3389.94	2555.44	804.107	1384.82	1737.78	3025.33	1308.9	2.31161	1.2089	3.38366e-06	0.000180372	11	32539683	32550539	-	2156	protein_coding	regulator of calcineurin 1 [Source:RGD Symbol;Acc:631338]	-
ENSRNOG00000011276	Tmem254	589.46	706.463	458.892	191.047	308.396	267.035	584.938	255.492	2.28952	1.19505	1.27786e-06	7.92215e-05	16	3817402	3821270	+	1381	protein_coding	transmembrane protein 254 [Source:RGD Symbol;Acc:1305689]	-
ENSRNOG00000010369	Dhx29	660.851	690.284	634.494	264.234	262.927	346.118	661.876	291.093	2.27463	1.18563	1.7026e-10	3.28229e-08	2	44787002	44837831	+	4535	protein_coding	DEAH (Asp-Glu-Ala-His) box polypeptide 29 [Source:RGD Symbol;Acc:2318361]	HA2
ENSRNOG00000013764	Fam118a	82.9681	78.7355	54.3297	27.5639	33.6073	34.9199	72.0111	32.0304	2.24907	1.16933	0.00160303	0.0243359	7	125937928	125964453	+	2879	protein_coding	family with sequence similarity 118, member A [Source:RGD Symbol;Acc:1560783]	-
ENSRNOG00000001259	Cux2	552.799	253.464	406.503	247.125	197.69	96.5433	404.255	180.453	2.23969	1.1633	0.00131549	0.0211818	12	40018937	40219291	+	5092	protein_coding	cut-like homeobox 2 [Source:RGD Symbol;Acc:1305967]	CUT
ENSRNOG00000020975	Mrpl49	133.135	140.214	129.033	68.4346	30.6419	81.1374	134.127	60.0713	2.23351	1.15931	0.00138882	0.0220846	1	221417336	221420115	-	509	protein_coding	mitochondrial ribosomal protein L49 [Source:RGD Symbol;Acc:1309920]	-
ENSRNOG00000014918	Klrg1	142.782	128.35	103.809	55.1279	31.6304	83.1915	124.98	56.6499	2.20839	1.143	0.00225168	0.0314052	4	155039629	155051429	-	1391	protein_coding	killer cell lectin-like receptor subfamily G, member 1 [Source:RGD Symbol;Acc:61978]	Lectin_C
ENSRNOG00000011497	Aldh1b1	2126.3	1101.22	1345.63	693.851	694.879	682.992	1524.38	690.574	2.20777	1.14259	2.00842e-06	0.000116315	5	61382351	61387358	+	2196	protein_coding	aldehyde dehydrogenase 1 family, member B1 [Source:RGD Symbol;Acc:1306737]	Aldedh
ENSRNOG00000043377	Fdps	14398.8	17032.8	8541.41	4534.74	8685.5	5097.28	13324.3	6105.84	2.18221	1.12579	0.000105476	0.00301088	2	188392858	188413219	-	3011	protein_coding	farnesyl diphosphate synthase [Source:RGD Symbol;Acc:68953]	RUN
ENSRNOG00000018294	Hspa5	23612.2	21626.4	16412.4	7742.62	9344.79	11252.4	20550.3	9446.61	2.17545	1.12131	1.73958e-08	1.91259e-06	3	13838304	13842762	+	2562	protein_coding	heat shock protein 5 [Source:RGD Symbol;Acc:2843]	HSP70
ENSRNOG00000020440	Fads2	28974.2	26034.5	28040	10580.8	17626	10074.4	27682.9	12760.4	2.16944	1.11732	4.64938e-07	3.26668e-05	1	226114413	226152524	-	1359	protein_coding	fatty acid desaturase 2 [Source:RGD Symbol;Acc:68339]	-
ENSRNOG00000018118	Atad3a	1198.21	1330.95	806.214	523.715	521.901	491.96	1111.79	512.525	2.16872	1.11684	1.44892e-07	1.21373e-05	5	173189592	173209768	-	2356	protein_coding	ATPase family, AAA domain containing 3A [Source:RGD Symbol;Acc:1305964]	AAA
ENSRNOG00000012012	Pinx1	162.077	255.621	178.512	105.503	71.1683	101.679	198.737	92.7834	2.13976	1.09745	0.000150022	0.00396854	15	47211583	47270317	+	1304	protein_coding	PIN2/TERF1 interacting, telomerase inhibitor 1 [Source:RGD Symbol;Acc:1566025]	G-patch
ENSRNOG00000061102	Taf9b	112.875	158.55	153.287	45.6231	77.099	76.0022	141.571	66.2414	2.13865	1.0967	0.000498499	0.00986691	X	77281210	77295426	-	3320	protein_coding	TAF9B RNA polymerase II, TATA box binding protein (TBP)-associated factor [Source:RGD Symbol;Acc:621116]	-
ENSRNOG00000007128	Nop56	368.533	586.742	430.757	191.997	213.505	243.412	462.011	216.305	2.13544	1.09453	2.86024e-06	0.000159099	3	122803772	122808558	+	1906	protein_coding	NOP56 ribonucleoprotein [Source:RGD Symbol;Acc:1308892]	-
ENSRNOG00000023995	Ankrd39	107.087	95.9927	59.1806	34.2173	41.5148	47.2446	87.42	40.9922	2.13381	1.09343	0.00287245	0.0376846	9	43117914	43127887	-	2684	protein_coding	ankyrin repeat domain 39 [Source:RGD Symbol;Acc:1559504]	-
ENSRNOG00000048849	Pdss1	55.9552	93.8355	82.4648	31.3659	35.5841	42.1093	77.4185	36.3531	2.12926	1.09036	0.00308215	0.0396482	17	90033539	90071408	-	1445	protein_coding	prenyl (decaprenyl) diphosphate synthase, subunit 1 [Source:RGD Symbol;Acc:2319976]	-
ENSRNOG00000003524	Lrrc59	2233.39	2495.81	2251.77	993.252	1135.73	1154.41	2326.99	1094.46	2.12622	1.08829	5.83746e-14	2.16186e-11	10	82352390	82367047	+	2802	protein_coding	leucine rich repeat containing 59 [Source:RGD Symbol;Acc:1305092]	-
ENSRNOG00000009049	Usp11	95.5098	90.5998	103.809	33.2668	56.3416	47.2446	96.6394	45.6177	2.12133	1.08497	0.000951912	0.0163969	X	1687811	1704033	-	3450	protein_coding	ubiquitin specific peptidase 11 [Source:RGD Symbol;Acc:1303052]	UCH
ENSRNOG00000032846	RGD1306001	83.9329	94.9141	55.2999	41.8212	37.561	30.8117	78.049	36.7313	2.12053	1.08442	0.00345711	0.0430167	7	126687405	126691232	-	911	protein_coding	similar to 2210021J22Rik protein [Source:RGD Symbol;Acc:1306001]	-
ENSRNOG00000020179	Nt5c2	766.008	649.299	609.269	262.333	299.5	401.579	674.859	321.137	2.10268	1.07223	5.96955e-07	4.00045e-05	1	266659519	266782910	-	1758	protein_coding	5'-nucleotidase, cytosolic II [Source:RGD Symbol;Acc:2323387]	-
ENSRNOG00000003029	Calr	21168.4	22316.7	20015.7	7134.31	9357.64	13726.6	21166.9	10072.9	2.10142	1.07137	2.33588e-06	0.000132552	19	25956771	25961666	-	1865	protein_coding	calreticulin [Source:RGD Symbol;Acc:620288]	-
ENSRNOG00000015416	Nabp1	301.965	373.185	256.126	99.8005	111.695	234.169	310.425	148.555	2.09099	1.06419	0.00145342	0.0228846	9	55050203	55057658	+	2278	protein_coding	nucleic acid binding protein 1 [Source:RGD Symbol;Acc:1306658]	-
ENSRNOG00000053270	AABR07053741.1	231.539	268.564	154.258	122.612	88.9604	101.679	218.12	104.417	2.0867	1.06122	0.000198667	0.00492324	3	123154669	123157084	-	2415	pseudogene	-	-
ENSRNOG00000015932	Plgrkt	95.5098	93.8355	105.749	38.0192	59.3069	45.1905	98.3648	47.5055	2.07217	1.05115	0.000940318	0.0162369	1	247502280	247514540	-	1024	protein_coding	plasminogen receptor, C-terminal lysine transmembrane protein [Source:RGD Symbol;Acc:1306839]	-
ENSRNOG00000026085	Rabl3	302.93	433.585	267.768	151.126	160.129	174.6	334.761	161.952	2.06597	1.04682	1.92032e-05	0.000787891	11	66049635	66078669	-	1961	protein_coding	RAB, member of RAS oncogene family-like 3 [Source:RGD Symbol;Acc:1306436]	-
ENSRNOG00000014201	Manf	3423.88	3440.64	2743.65	1346.83	1454.01	1851.78	3202.72	1550.87	2.06527	1.04633	9.10632e-09	1.08604e-06	8	115623178	115626380	-	844	protein_coding	mesencephalic astrocyte-derived neurotrophic factor [Source:RGD Symbol;Acc:1307252]	-
ENSRNOG00000007054	Dhx33	313.542	404.463	272.619	175.839	154.198	149.95	330.208	159.996	2.06178	1.04389	5.48693e-06	0.000271893	10	57622022	57638485	-	2716	protein_coding	DEAH (Asp-Glu-Ala-His) box polypeptide 33 [Source:RGD Symbol;Acc:1307239]	HA2
ENSRNOG00000020782	Pspc1	185.231	166.1	134.854	87.4442	67.2145	81.1374	162.062	78.5987	2.06123	1.04351	0.000100343	0.00291161	15	36950257	37030281	-	3465	protein_coding	paraspeckle component 1 [Source:RGD Symbol;Acc:1310122]	RRM_1
ENSRNOG00000020776	Dhcr7	7778.74	11249.5	3906.89	3148.94	4925.44	3092.47	7645.04	3722.28	2.05379	1.03829	0.00133977	0.0214745	1	217018916	217034904	+	2749	protein_coding	7-dehydrocholesterol reductase [Source:RGD Symbol;Acc:621769]	-
ENSRNOG00000017914	Prkcdbp	2224.7	3754.5	2179.01	890.601	1904.74	1179.06	2719.4	1324.8	2.05259	1.03744	0.000451606	0.00917093	1	170317113	170318935	-	1282	protein_coding	protein kinase C, delta binding protein [Source:RGD Symbol;Acc:628755]	-
ENSRNOG00000025317	Gpatch11	164.007	197.378	120.302	76.9889	103.787	54.434	160.562	78.4033	2.04528	1.0323	0.0015809	0.0240779	6	1410507	1423041	+	4002	protein_coding	G patch domain containing 11 [Source:RGD Symbol;Acc:1311424]	G-patch
ENSRNOG00000006228	Pdia4	8956.7	8796.81	6975.55	3915.98	3746.22	4466.67	8243.02	4042.96	2.03888	1.02777	1.77152e-10	3.36899e-08	4	77470636	77489535	-	2329	protein_coding	protein disulfide isomerase family A, member 4 [Source:RGD Symbol;Acc:619835]	-
ENSRNOG00000016486	Nop58	516.139	655.77	542.327	224.313	272.812	348.172	571.412	281.766	2.02852	1.02043	3.52554e-06	0.000185263	9	66495832	66519788	+	2003	protein_coding	NOP58 ribonucleoprotein [Source:RGD Symbol;Acc:620484]	-
ENSRNOG00000000165	Pfkfb1	1039.03	1145.44	1166.15	421.063	578.242	659.37	1116.87	552.892	2.02068	1.01484	3.66279e-07	2.62992e-05	X	23092159	23144324	-	1976	protein_coding	6-phosphofructo-2-kinase/fructose-2,6-biphosphatase 1 [Source:RGD Symbol;Acc:3307]	-
ENSRNOG00000007927	Mettl7b	386.863	434.663	343.441	161.582	145.302	270.116	388.323	192.333	2.01999	1.01435	0.000156801	0.0040864	7	3383879	3386522	-	1264	protein_coding	methyltransferase like 7B [Source:RGD Symbol;Acc:1305205]	Methyltransf_11
ENSRNOG00000027888	Cmss1	137.959	99.2284	92.1665	63.6822	52.3878	47.2446	109.784	54.4382	2.01589	1.01142	0.00146048	0.0229389	11	45304068	45330481	+	970	protein_coding	cms1 ribosomal small subunit homolog (yeast) [Source:RGD Symbol;Acc:1309437]	-
ENSRNOG00000047699	Snai2	241.186	261.014	250.305	129.265	107.741	136.598	250.835	124.535	2.01413	1.01015	2.94665e-06	0.000162621	11	90403333	90406797	-	1962	protein_coding	snail family zinc finger 2 [Source:RGD Symbol;Acc:3722]	zf-C2H2
ENSRNOG00000007324	Plxna2	2598.06	1772.09	2111.1	999.906	861.927	1357.77	2160.42	1073.2	2.01347	1.00968	4.59604e-06	0.000233502	13	113373578	113571648	+	11066	protein_coding	plexin A2 [Source:RGD Symbol;Acc:1305325]	Sema
ENSRNOG00000016265	Acsl5	14111.3	10669.2	8188.27	4756.21	6846.98	4783	10989.6	5462.06	2.01199	1.00863	1.34117e-05	0.000582541	1	276240703	276290008	+	2453	protein_coding	acyl-CoA synthetase long-chain family member 5 [Source:RGD Symbol;Acc:69402]	AMP-binding
ENSRNOG00000000587	Rpf2	186.196	240.521	182.393	76.0385	102.799	124.274	203.036	101.037	2.01037	1.00746	0.000227139	0.00536329	20	45321405	45342948	-	1250	protein_coding	ribosome production factor 2 homolog (S. cerevisiae) [Source:RGD Symbol;Acc:1306906]	-
ENSRNOG00000056457	Gpd1	14708.5	15042.8	12936.3	6894.79	6979.44	7608.43	14229.2	7160.88	1.98708	0.990649	1.80539e-13	6.35182e-11	7	141370491	141377928	+	2871	protein_coding	glycerol-3-phosphate dehydrogenase 1 (soluble) [Source:RGD Symbol;Acc:621381]	NAD_Gly3P_dh_N
ENSRNOG00000009946	Ldlr	4288.29	4095.33	2522.45	1474.2	2015.45	2009.95	3635.36	1833.2	1.98311	0.987767	1.84695e-05	0.000762231	8	22750336	22774903	+	4725	protein_coding	low density lipoprotein receptor [Source:RGD Symbol;Acc:2998]	Ldl_recept_a
ENSRNOG00000003508	Ergic1	435.1	464.863	379.338	173.938	218.447	255.737	426.434	216.041	1.97468	0.981618	5.10766e-06	0.000257426	10	16821880	16910641	-	2527	protein_coding	endoplasmic reticulum-golgi intermediate compartment (ERGIC) 1 [Source:RGD Symbol;Acc:1585015]	-
ENSRNOG00000002693	Nme1	566.306	603.999	553.969	245.224	349.911	281.413	574.758	292.183	1.96725	0.976183	5.46846e-07	3.71776e-05	10	81657153	81666523	-	736	protein_coding	NME/NM23 nucleoside diphosphate kinase 1 [Source:RGD Symbol;Acc:70497]	NDK
ENSRNOG00000026110	Scml4	246.975	349.456	196.945	88.3947	143.325	173.572	264.459	135.097	1.95789	0.969299	0.00214335	0.0302541	20	47596575	47689245	+	4673	protein_coding	sex comb on midleg-like 4 (Drosophila) [Source:RGD Symbol;Acc:1310898]	SAM_1
ENSRNOG00000005333	Azin1	1102.7	1103.38	792.632	488.547	531.785	512.501	999.571	510.944	1.95613	0.968	2.37594e-07	1.83439e-05	7	77345646	77372398	-	4344	protein_coding	antizyme inhibitor 1 [Source:RGD Symbol;Acc:61934]	-
ENSRNOG00000029529	LOC102551435	146.641	183.357	102.838	72.2365	67.2145	82.1645	144.279	73.8718	1.95168	0.964717	0.00156885	0.024072	11	83977664	83985385	-	1148	protein_coding	endothelin-converting enzyme 2-like [Source:RGD Symbol;Acc:7732114]	Methyltransf_11
ENSRNOG00000000967	Aacs	321.26	278.271	200.826	127.364	192.747	90.3809	266.786	136.831	1.94895	0.962694	0.00221886	0.031009	12	36512393	36555694	-	3191	protein_coding	acetoacetyl-CoA synthetase [Source:RGD Symbol;Acc:708522]	AMP-binding
ENSRNOG00000057814	Nsdhl	14605.3	14609.2	8400.73	5631.6	7950.09	5720.7	12538.4	6434.13	1.94871	0.962522	6.03268e-05	0.00197897	X	152933069	152964390	+	2983	protein_coding	NAD(P) dependent steroid dehydrogenase-like [Source:RGD Symbol;Acc:1359337]	-
ENSRNOG00000022189	Htatip2	319.331	564.092	260.007	188.195	191.759	206.438	381.143	195.464	1.94865	0.962472	0.00105063	0.0177284	1	105094411	105109461	+	1384	protein_coding	HIV-1 Tat interactive protein 2 [Source:RGD Symbol;Acc:1309941]	-
ENSRNOG00000002255	Fam162a	1310.12	1650.21	910.023	662.485	657.318	668.614	1290.12	662.806	1.94604	0.960538	1.69548e-05	0.000710133	11	67618625	67646253	+	1558	protein_coding	family with sequence similarity 162, member A [Source:RGD Symbol;Acc:1590883]	-
ENSRNOG00000001309	Camkk2	103.228	99.2284	80.5244	38.0192	58.3185	49.2987	94.3269	48.5455	1.94404	0.959061	0.00311261	0.0398304	12	39253409	39302601	+	2136	protein_coding	calcium/calmodulin-dependent protein kinase kinase 2, beta [Source:RGD Symbol;Acc:620092]	Pkinase
ENSRNOG00000025269	Slc25a44	960.887	953.455	767.407	432.469	450.733	497.095	893.916	460.099	1.94299	0.958277	2.83017e-08	2.92861e-06	2	187772013	187786712	-	3678	protein_coding	solute carrier family 25, member 44 [Source:RGD Symbol;Acc:1307244]	Mito_carr
ENSRNOG00000007506	Ndufaf4	398.44	527.42	305.605	250.927	182.863	201.303	410.488	211.698	1.93739	0.954113	0.000177339	0.00448866	5	39251337	39257512	+	3056	protein_coding	NADH dehydrogenase (ubiquinone) complex I, assembly factor 4 [Source:RGD Symbol;Acc:735162]	-
ENSRNOG00000001242	Gstt3	3181.73	7081.89	3907.86	2650.89	2720.21	1950.38	4723.83	2440.49	1.93541	0.952642	0.00063368	0.0119456	20	13817795	13825475	+	1785	protein_coding	glutathione S-transferase, theta 3 [Source:RGD Symbol;Acc:1562732]	GST_N
ENSRNOG00000011639	Mrpl47	112.875	140.214	122.242	60.8308	55.3531	78.0563	125.11	64.7467	1.93266	0.950589	0.000903274	0.0157519	2	119128309	119139451	-	1935	protein_coding	mitochondrial ribosomal protein L47 [Source:RGD Symbol;Acc:1307531]	-
ENSRNOG00000026963	Hsp90b1	14908.2	15253.1	12169.9	5876.82	7523.08	8544.08	14110.4	7314.66	1.92909	0.947921	2.38537e-07	1.83439e-05	7	27226569	27240533	-	3195	protein_coding	heat shock protein 90, beta, member 1 [Source:RGD Symbol;Acc:1310482]	HATPase_c
ENSRNOG00000017766	Car12	147.606	117.564	107.689	57.0288	81.0528	55.461	124.286	64.5142	1.92693	0.946304	0.0018004	0.0264202	8	72405748	72460240	+	2582	protein_coding	carbonic anyhydrase 12 [Source:RGD Symbol;Acc:1306612]	-
ENSRNOG00000061129	Psmd14	776.62	1179.95	796.513	438.172	410.206	581.314	917.696	476.564	1.92546	0.945205	4.04304e-05	0.00142601	3	47578384	47673338	+	1584	protein_coding	proteasome (prosome, macropain) 26S subunit, non-ATPase, 14 [Source:RGD Symbol;Acc:1594532]	Mov34
ENSRNOG00000043370	Fubp1	361.78	423.878	314.336	224.313	166.059	180.762	366.665	190.378	1.9243	0.944336	1.98749e-05	0.000810988	2	257425679	257449568	+	3323	protein_coding	far upstream element (FUSE) binding protein 1 [Source:RGD Symbol;Acc:1591892]	KH_1
ENSRNOG00000001889	Comt	30786	28299.5	20542.5	11344.9	17677.4	12416.1	26542.7	13812.8	1.9216	0.942305	1.82178e-05	0.000754055	11	86715981	86735622	+	1636	protein_coding	catechol-O-methyltransferase [Source:RGD Symbol;Acc:2379]	-
ENSRNOG00000012772	Nqo1	1820.48	2409.52	1729.82	619.713	1364.06	1127.71	1986.61	1037.16	1.9155	0.937721	0.000573131	0.0110187	19	38422164	38437180	+	1579	protein_coding	NAD(P)H dehydrogenase, quinone 1 [Source:RGD Symbol;Acc:2503]	Flavodoxin_2
ENSRNOG00000016244	Mical2	558.588	573.799	638.374	271.838	309.384	344.064	590.254	308.429	1.91465	0.937081	1.77116e-07	1.44916e-05	1	177048655	177173995	+	4341	protein_coding	microtubule associated monooxygenase, calponin and LIM domain containing 2 [Source:RGD Symbol;Acc:1311773]	CH
ENSRNOG00000001706	Kalrn	519.033	582.427	323.068	185.344	256.997	304.009	474.843	248.783	1.9089	0.932742	0.000753146	0.0136938	11	69484293	70025633	+	9374	protein_coding	kalirin, RhoGEF kinase [Source:RGD Symbol;Acc:621865]	Pkinase
ENSRNOG00000002889	Afp	197.773	303.078	224.11	185.344	104.776	89.3539	241.654	126.491	1.90748	0.931666	0.00364421	0.0449081	14	19141755	19159923	-	1990	protein_coding	alpha-fetoprotein [Source:RGD Symbol;Acc:2065]	-
ENSRNOG00000042653	LOC690871	235.398	291.214	240.603	115.008	160.129	127.355	255.738	134.164	1.90555	0.93021	7.20337e-05	0.00228568	10	109278712	109280863	+	453	protein_coding	hypothetical protein LOC690871 [Source:RGD Symbol;Acc:1590963]	-
ENSRNOG00000051624	AABR07067760.1	766.973	1035.43	804.274	420.113	562.427	389.254	868.891	457.265	1.89959	0.92569	1.2699e-05	0.000558201	9	61692154	61694599	+	267	protein_coding	-	-
ENSRNOG00000051232	Gbe1	4120.43	4027.38	3573.15	1946.58	2081.67	2149.63	3906.99	2059.3	1.89729	0.923942	1.53408e-11	3.92529e-09	11	7210209	7485890	+	2882	protein_coding	glucan (1,4-alpha-), branching enzyme 1 [Source:RGD Symbol;Acc:1309968]	-
ENSRNOG00000015061	Igfals	4857.49	4700.4	4333.77	2452.24	2169.64	2704.24	4630.55	2442.04	1.89624	0.923138	3.59212e-10	6.39898e-08	10	14240219	14243597	+	2263	protein_coding	insulin-like growth factor binding protein, acid labile subunit [Source:RGD Symbol;Acc:68429]	-
ENSRNOG00000047945	Cyp2c12	55118.8	63903.1	55168	25466.2	30530.2	36063	58063.3	30686.5	1.89215	0.920028	6.46709e-08	5.98759e-06	1	258709721	258766881	-	1726	protein_coding	cytochrome P450, family 2, subfamily c, polypeptide 12 [Source:RGD Symbol;Acc:2470]	p450
ENSRNOG00000008411	Sec23b	1407.56	1203.68	1255.4	622.565	641.503	781.59	1288.88	681.886	1.89077	0.918975	3.46526e-08	3.50839e-06	3	138715570	138757111	+	2758	protein_coding	Sec23 homolog B (S. cerevisiae) [Source:RGD Symbol;Acc:1310699]	-
ENSRNOG00000009285	Tssc1	195.843	203.85	155.228	71.2861	114.66	107.841	184.974	97.929	1.88976	0.918204	0.000917534	0.0159413	6	48021771	48135241	+	1575	protein_coding	tumor suppressing subtransferable candidate 1 [Source:RGD Symbol;Acc:1305817]	-
ENSRNOG00000011222	Dynll1	1032.28	1198.29	613.15	503.755	472.478	529.961	947.906	502.065	1.88764	0.916584	0.000198707	0.00492324	12	47074200	47076572	+	652	protein_coding	dynein light chain LC8-type 1 [Source:RGD Symbol;Acc:619866]	-
ENSRNOG00000014901	Uggt1	3671.82	3542.02	3322.84	1730.83	1802.93	2057.19	3512.23	1863.65	1.88474	0.914369	1.03091e-10	2.13354e-08	9	42692105	42805673	-	9177	protein_coding	UDP-glucose glycoprotein glucosyltransferase 1 [Source:RGD Symbol;Acc:619710]	-
ENSRNOG00000008106	Shmt2	4843.02	5186.84	4475.41	2314.42	2657.94	2763.81	4835.09	2578.72	1.87503	0.906916	3.82325e-10	6.72558e-08	7	70824715	70829815	-	2075	protein_coding	serine hydroxymethyltransferase 2 (mitochondrial) [Source:RGD Symbol;Acc:1308582]	SHMT
ENSRNOG00000013714	Snrpd1	149.536	189.828	174.631	86.4938	80.0643	107.841	171.332	91.4663	1.87339	0.90565	0.000413557	0.00856973	18	1866080	1876613	+	832	protein_coding	small nuclear ribonucleoprotein D1 [Source:RGD Symbol;Acc:1306345]	LSM
ENSRNOG00000010474	Copg1	2036.58	1842.2	1769.6	819.314	1091.25	1122.57	1882.79	1011.04	1.86258	0.897301	3.14737e-07	2.33121e-05	4	119815139	119864114	+	4252	protein_coding	coatomer protein complex, subunit gamma 1 [Source:RGD Symbol;Acc:1565292]	-
ENSRNOG00000008215	Trim47	426.418	523.106	311.426	238.571	187.805	250.602	420.316	225.659	1.86183	0.896722	0.000270897	0.00612916	10	104654717	104659188	-	2198	protein_coding	tripartite motif-containing 47 [Source:RGD Symbol;Acc:1597317]	zf-B_box
ENSRNOG00000009663	Apex1	460.184	533.892	440.459	219.561	285.662	268.062	478.178	257.761	1.85511	0.891501	5.12181e-06	0.000257426	15	27849979	27852082	+	1275	protein_coding	APEX nuclease (multifunctional DNA repair enzyme) 1 [Source:RGD Symbol;Acc:2126]	Exo_endo_phos
ENSRNOG00000006675	Fabp1	30247.7	25651.6	30583.8	15477.6	16644.5	14588.3	28827.7	15570.1	1.85148	0.888682	2.99283e-10	5.39976e-08	4	99063181	99066954	+	486	protein_coding	fatty acid binding protein 1, liver [Source:RGD Symbol;Acc:2590]	-
ENSRNOG00000056753	Hectd2	132.17	157.471	105.749	76.0385	55.3531	82.1645	131.797	71.1854	1.85029	0.887753	0.00317754	0.0403588	1	255185629	255254307	+	5076	protein_coding	HECT domain containing E3 ubiquitin protein ligase 2 [Source:RGD Symbol;Acc:1305536]	HECT
ENSRNOG00000006444	Fkbp4	6108.77	6376.5	4068.91	3002.57	2744.92	3210.58	5518.06	2986.02	1.84792	0.8859	6.9831e-06	0.000335403	4	161748993	161757447	-	2845	protein_coding	FK506 binding protein 4 [Source:RGD Symbol;Acc:628729]	FKBP_C
ENSRNOG00000026474	Cad	714.877	675.184	612.18	449.577	324.211	310.171	667.413	361.32	1.8463	0.884636	1.32182e-05	0.000575914	6	26657780	26680284	-	6675	protein_coding	carbamoyl-phosphate synthetase 2, aspartate transcarbamylase, and dihydroorotase [Source:RGD Symbol;Acc:1588606]	CPSase_L_D2
ENSRNOG00000004327	Ddc	1884.15	1774.25	1624.07	916.263	949.899	998.299	1760.82	954.82	1.84427	0.88305	6.00837e-10	9.83207e-08	14	91905919	91996774	-	5198	protein_coding	dopa decarboxylase (aromatic L-amino acid decarboxylase) [Source:RGD Symbol;Acc:2494]	-
ENSRNOG00000007921	Hnrnpm	2866.26	2639.26	2350.73	1403.86	1455	1402.96	2618.75	1420.61	1.8434	0.882368	7.28645e-10	1.13936e-07	7	18516512	18554227	-	2190	protein_coding	heterogeneous nuclear ribonucleoprotein M [Source:RGD Symbol;Acc:620369]	RRM_1
ENSRNOG00000001859	Sdf2l1	1098.85	1412.93	922.635	474.29	448.756	940.783	1144.8	621.276	1.8429	0.881975	0.00257834	0.0344992	11	88122271	88124513	+	1064	protein_coding	stromal cell-derived factor 2-like 1 [Source:RGD Symbol;Acc:1585844]	-
ENSRNOG00000014165	Ssr1	2949.23	2778.39	2676.71	1243.23	1633.91	1690.53	2801.44	1522.56	1.8402	0.879859	1.49576e-07	1.24556e-05	17	27492220	27523912	+	2721	protein_coding	signal sequence receptor, alpha [Source:RGD Symbol;Acc:1310961]	-
ENSRNOG00000022753	Mast3	342.485	388.285	329.859	191.047	189.782	196.168	353.543	192.332	1.83755	0.87778	3.16366e-06	0.000169932	16	20395845	20414767	+	6050	protein_coding	microtubule associated serine/threonine kinase 3 [Source:RGD Symbol;Acc:1587639]	Pkinase
ENSRNOG00000060063	Naa10	296.177	402.306	289.112	187.245	189.782	161.248	329.198	179.425	1.83292	0.874142	9.04366e-05	0.00274884	X	156863754	156868950	+	938	protein_coding	N(alpha)-acetyltransferase 10, NatA catalytic subunit [Source:MGI Symbol;Acc:MGI:1915255]	Acetyltransf_1
ENSRNOG00000018453	Nop2	658.921	787.355	520.983	350.727	372.645	350.226	655.753	357.866	1.83169	0.873175	1.47309e-05	0.000627576	4	157647082	157658390	+	2319	protein_coding	NOP2 nucleolar protein [Source:RGD Symbol;Acc:1304616]	-
ENSRNOG00000007895	Pdhb	3102.62	2933.71	2763.05	1527.42	1618.09	1660.75	2933.13	1602.09	1.83091	0.872565	5.7705e-11	1.25955e-08	15	18539210	18546854	+	2000	protein_coding	pyruvate dehydrogenase (lipoamide) beta [Source:RGD Symbol;Acc:1359146]	-
ENSRNOG00000008713	Slc41a2	3897.57	3289.64	2313.86	1208.06	1420.4	2565.59	3167.02	1731.35	1.82939	0.871362	0.00248069	0.0336651	7	26522314	26607861	+	4470	protein_coding	solute carrier family 41 (magnesium transporter), member 2 [Source:RGD Symbol;Acc:1307292]	-
ENSRNOG00000031203	Scfd1	927.121	876.877	919.725	422.964	466.548	600.828	907.907	496.78	1.82837	0.870557	2.24381e-06	0.000128886	6	72124417	72202713	+	2146	protein_coding	sec1 family domain containing 1 [Source:RGD Symbol;Acc:619828]	Sec1
ENSRNOG00000018556	Tomm40	903.002	1046.21	721.809	511.359	502.132	451.905	890.341	488.465	1.82201	0.865533	5.51403e-06	0.000272277	1	80618154	80630038	-	1086	protein_coding	translocase of outer mitochondrial membrane 40 homolog (yeast) [Source:RGD Symbol;Acc:1303022]	-
ENSRNOG00000016064	Tkt	7704.46	7516.55	6444.86	3579.51	4560.7	3763.13	7221.96	3967.78	1.82015	0.864053	5.91151e-08	5.5834e-06	16	6609668	6634595	+	2077	protein_coding	transketolase [Source:RGD Symbol;Acc:621036]	-
ENSRNOG00000046345	Rpn1	7273.22	6815.48	6293.52	3054.85	4087.23	4064.06	6794.07	3735.38	1.81893	0.863087	2.16356e-07	1.74031e-05	4	119997268	120018679	+	2217	protein_coding	ribophorin I [Source:RGD Symbol;Acc:3594]	-
ENSRNOG00000010164	Mrps2	615.508	762.548	555.909	323.163	329.153	411.85	644.655	354.722	1.81724	0.861752	1.99208e-05	0.000810988	3	7051695	7058521	+	4125	protein_coding	mitochondrial ribosomal protein S2 [Source:RGD Symbol;Acc:1309116]	-
ENSRNOG00000030963	LOC685186	5418.98	4889.15	4012.64	2340.08	2740.97	2817.21	4773.59	2632.76	1.81322	0.858553	3.557e-07	2.56706e-05	5	115649046	115650340	+	1295	protein_coding	similar to glyceraldehyde-3-phosphate dehydrogenase [Source:RGD Symbol;Acc:1597697]	-
ENSRNOG00000033700	Wbscr22	495.879	543.599	407.473	292.748	267.87	241.358	482.317	267.325	1.80304	0.850432	1.66999e-05	0.000701546	12	24669449	24680818	+	1435	protein_coding	Williams Beuren syndrome chromosome region 22 [Source:RGD Symbol;Acc:1589742]	Methyltransf_11
ENSRNOG00000018630	Gapdh	15267.1	15028.8	13040.1	7171.38	8611.36	8259.59	14445.3	8014.11	1.8025	0.85	5.40024e-09	6.84663e-07	4	157676595	157679962	-	1002	protein_coding	glyceraldehyde-3-phosphate dehydrogenase [Source:RGD Symbol;Acc:2661]	-
ENSRNOG00000018964	Gss	1780.92	2106.45	1748.25	1138.68	1175.27	819.591	1878.54	1044.51	1.79806	0.846441	7.40746e-06	0.000353374	3	151076254	151106557	-	1882	protein_coding	glutathione synthetase [Source:RGD Symbol;Acc:2752]	-
ENSRNOG00000003567	Ppox	757.325	880.112	680.092	373.539	445.79	471.419	772.51	430.249	1.79549	0.844376	5.14456e-06	0.000257649	13	89650094	89654244	-	1808	protein_coding	protoporphyrinogen oxidase [Source:RGD Symbol;Acc:1310543]	Amino_oxidase
ENSRNOG00000020083	Scly	2734.09	3432.01	2114.98	1260.34	1692.22	1673.07	2760.36	1541.88	1.7902	0.840122	9.03259e-05	0.00274884	9	98438439	98459080	+	2206	protein_coding	selenocysteine lyase [Source:RGD Symbol;Acc:1359514]	Aminotran_5
ENSRNOG00000031213	Slc39a11	430.277	403.385	361.875	163.483	222.401	282.44	398.512	222.775	1.79012	0.840059	0.000441958	0.00900924	10	101754830	102084035	-	3204	protein_coding	solute carrier family 39, member 11 [Source:RGD Symbol;Acc:1311981]	-
ENSRNOG00000036687	Alyref	383.004	395.835	386.129	181.542	246.124	224.925	388.323	217.53	1.78574	0.836521	2.26361e-05	0.000889825	10	109770876	109774639	-	1335	protein_coding	Aly/REF export factor [Source:RGD Symbol;Acc:1594679]	RRM_1
ENSRNOG00000013429	Tbl3	429.312	560.856	435.608	299.401	238.216	262.926	475.259	266.848	1.77976	0.831685	4.16232e-05	0.00145712	10	14066948	14072230	-	2570	protein_coding	transducin (beta)-like 3 [Source:RGD Symbol;Acc:1305142]	WD40
ENSRNOG00000024929	Nudcd1	222.856	236.207	195.005	115.008	133.441	119.139	218.023	122.529	1.77881	0.830911	0.000186409	0.00467616	7	83301941	83348487	-	3739	protein_coding	NudC domain containing 1 [Source:RGD Symbol;Acc:1310624]	-
ENSRNOG00000049121	Bysl	335.731	431.428	232.842	172.988	185.828	204.384	333.334	187.733	1.77479	0.82765	0.001503	0.0234043	9	15393330	15403117	+	1707	protein_coding	bystin-like [Source:RGD Symbol;Acc:727959]	-
ENSRNOG00000032745	Slc17a3	3504.92	5219.2	3298.59	1824.92	2711.31	2237.96	4007.57	2258.06	1.77469	0.827571	0.000232203	0.00543726	17	43518655	43543185	-	2582	protein_coding	solute carrier family 17 (organic anion transporter), member 3 [Source:RGD Symbol;Acc:628815]	MFS_1
ENSRNOG00000020770	Arl4d	138.923	179.042	184.333	83.6423	92.9142	106.814	167.433	94.4568	1.77311	0.826284	0.0013247	0.0213057	10	89578212	89580368	+	1382	protein_coding	ADP-ribosylation factor-like 4D [Source:RGD Symbol;Acc:1306875]	Arf
ENSRNOG00000022623	Ttll12	196.808	213.557	174.631	80.7909	136.406	112.976	194.999	110.058	1.77228	0.825608	0.00210714	0.0298328	7	124472758	124491004	-	2412	protein_coding	tubulin tyrosine ligase-like family, member 12 [Source:RGD Symbol;Acc:1305319]	TTL
ENSRNOG00000031789	Rangap1	1947.82	2090.27	1892.81	1251.78	1031.94	1064.03	1976.97	1115.92	1.77128	0.824793	3.86785e-08	3.86045e-06	7	122940376	122967178	-	2923	protein_coding	RAN GTPase activating protein 1 [Source:RGD Symbol;Acc:1310380]	-
ENSRNOG00000019283	P2ry2	2010.53	1498.13	1168.09	821.215	1138.69	682.992	1558.92	880.967	1.76951	0.823351	0.00107658	0.0181229	1	166031272	166037424	-	1743	protein_coding	purinergic receptor P2Y, G-protein coupled, 2 [Source:RGD Symbol;Acc:62088]	7tm_1
ENSRNOG00000003075	Tmem39a	275.917	284.742	325.978	161.582	154.198	185.897	295.546	167.226	1.76821	0.822293	6.1872e-05	0.00201557	11	64723186	64752544	-	2075	protein_coding	transmembrane protein 39a [Source:RGD Symbol;Acc:1306421]	-
ENSRNOG00000001348	Erp29	887.566	1036.5	845.991	510.408	475.444	583.368	923.354	523.073	1.76512	0.819762	1.8802e-06	0.00011025	12	40619377	40625883	+	1230	protein_coding	endoplasmic reticulum protein 29 [Source:RGD Symbol;Acc:619781]	-
ENSRNOG00000011952	Samm50	1665.15	1705.22	1338.84	904.858	925.188	843.213	1569.74	891.086	1.76132	0.81666	4.11362e-07	2.90909e-05	7	125058897	125082505	+	1679	protein_coding	SAMM50 sorting and assembly machinery component [Source:RGD Symbol;Acc:1303219]	-
ENSRNOG00000005389	Ppp2ca	922.297	580.27	813.005	411.558	442.825	461.148	771.858	438.51	1.76104	0.816429	9.73144e-05	0.00285406	10	37535871	37554664	-	930	protein_coding	protein phosphatase 2, catalytic subunit, alpha isozyme [Source:RGD Symbol;Acc:3380]	Metallophos
ENSRNOG00000013907	Sall1	1135.51	2204.6	2004.38	1024.62	783.84	1229.39	1781.49	1012.61	1.75921	0.814925	0.00205428	0.0293501	19	23389375	23405039	+	5201	protein_coding	spalt-like transcription factor 1 [Source:RGD Symbol;Acc:1309916]	-
ENSRNOG00000019014	Ndst1	2628.93	2301.67	2655.37	1269.84	1520.23	1523.12	2528.65	1437.73	1.75908	0.81482	9.35294e-08	8.38369e-06	18	55955389	55992885	-	4046	protein_coding	N-deacetylase/N-sulfotransferase (heparan glucosaminyl) 1 [Source:RGD Symbol;Acc:69303]	Sulfotransfer_1
ENSRNOG00000006331	Elovl5	6407.84	5689.45	4417.2	3041.54	2689.57	3661.46	5504.83	3130.85	1.75829	0.814176	2.45034e-05	0.000947351	8	85259982	85285983	+	1104	protein_coding	ELOVL fatty acid elongase 5 [Source:RGD Symbol;Acc:620583]	ELO
ENSRNOG00000054770	Rdh11	1388.27	1506.76	1345.63	646.327	945.945	820.618	1413.55	804.297	1.75762	0.813626	8.80396e-06	0.000407559	6	102356492	102372611	-	1938	protein_coding	retinol dehydrogenase 11 (all-trans/9-cis/11-cis) [Source:RGD Symbol;Acc:1312001]	adh_short
ENSRNOG00000011200	Bhmt	91746.3	63500.8	64559.2	30781.3	46517.4	47873.1	73268.8	41723.9	1.75605	0.812331	0.000234069	0.00547041	2	23236575	23256158	-	1864	protein_coding	betaine-homocysteine S-methyltransferase [Source:RGD Symbol;Acc:621496]	-
ENSRNOG00000055305	Parvb	414.841	427.113	396.801	192.948	250.077	262.926	412.918	235.317	1.75551	0.81189	4.20126e-05	0.00146711	7	125189827	125277689	+	3811	protein_coding	parvin, beta [Source:RGD Symbol;Acc:1311485]	CH
ENSRNOG00000005308	Tmx2	843.188	901.684	673.3	437.221	460.617	479.635	806.057	459.158	1.7553	0.811717	5.35169e-06	0.000267072	3	72073431	72081079	-	1610	protein_coding	thioredoxin-related transmembrane protein 2 [Source:RGD Symbol;Acc:1359456]	-
ENSRNOG00000006589	Mif	240.222	255.621	195.975	108.355	165.071	121.193	230.606	131.539	1.75283	0.809682	0.00143067	0.0226223	20	13732198	13732859	+	348	protein_coding	macrophage migration inhibitory factor (glycosylation-inhibiting factor) [Source:RGD Symbol;Acc:621163]	MIF
ENSRNOG00000020450	Slc26a6	169.795	147.764	136.794	76.0385	81.0528	102.706	151.451	86.599	1.75067	0.807906	0.00212485	0.0300533	8	117648745	117659804	+	3611	protein_coding	solute carrier family 26 (anion exchanger), member 6 [Source:RGD Symbol;Acc:1310197]	Sulfate_transp
ENSRNOG00000019924	Thop1	414.841	496.142	340.531	245.224	275.777	194.114	417.171	238.372	1.74879	0.806361	0.000439316	0.00899926	7	11501146	11513581	-	2489	protein_coding	thimet oligopeptidase 1 [Source:RGD Symbol;Acc:68330]	Peptidase_M3
ENSRNOG00000030328	Fam98a	667.604	666.556	649.046	378.291	335.084	421.093	661.069	378.156	1.74842	0.806051	1.67604e-06	9.9764e-05	6	21051327	21065986	+	2686	protein_coding	family with sequence similarity 98, member A [Source:RGD Symbol;Acc:1305486]	-
ENSRNOG00000014119	Farsb	696.546	752.841	571.432	345.975	429.975	381.038	673.607	385.663	1.74639	0.804375	2.00543e-05	0.000810988	9	84324442	84383687	-	2224	protein_coding	phenylalanyl-tRNA synthetase, beta subunit [Source:RGD Symbol;Acc:1303210]	-
ENSRNOG00000011027	Uba5	721.63	749.606	738.302	350.727	438.871	476.554	736.512	422.051	1.74568	0.803789	6.55449e-06	0.000316981	8	112578590	112594261	-	2367	protein_coding	ubiquitin-like modifier activating enzyme 5 [Source:RGD Symbol;Acc:1311702]	-
ENSRNOG00000055365	Edem1	4402.13	5615.03	8155.28	3125.18	4303.71	2984.63	6057.48	3471.17	1.74509	0.803302	0.000971968	0.0166302	4	140886545	140915779	+	2931	protein_coding	ER degradation enhancer, mannosidase alpha-like 1 [Source:EntrezGene;Acc:297504]	-
ENSRNOG00000010628	Sec13	1176.02	1324.48	1121.52	529.418	770.001	777.481	1207.34	692.3	1.74418	0.802549	4.4673e-05	0.00152964	4	145686193	145699577	-	1267	protein_coding	SEC13 homolog (S. cerevisiae) [Source:RGD Symbol;Acc:1359555]	-
ENSRNOG00000000520	Srsf3	1845.56	2069.77	1201.07	790.8	959.784	1184.2	1705.47	978.26	1.7434	0.801906	0.000773737	0.01396	20	6288285	6298218	+	2871	protein_coding	serine/arginine-rich splicing factor 3 [Source:RGD Symbol;Acc:1309233]	RRM_1
ENSRNOG00000011817	Rpl22l1	877.919	1122.79	975.995	576.942	639.526	494.014	992.235	570.161	1.73966	0.798804	9.93748e-06	0.00045259	2	115362799	115364729	+	560	protein_coding	ribosomal protein L22 like 1 [Source:RGD Symbol;Acc:1309517]	-
ENSRNOG00000007431	Shroom1	502.632	483.199	482.176	275.639	273.8	294.765	489.336	281.402	1.73928	0.798489	1.42544e-06	8.68407e-05	10	38814799	38824673	+	3137	protein_coding	shroom family member 1 [Source:RGD Symbol;Acc:1308066]	-
ENSRNOG00000018704	Nolc1	574.024	801.377	587.925	409.657	295.546	424.174	654.442	376.459	1.73785	0.797304	0.000343067	0.0074621	1	265829108	265839818	+	3610	protein_coding	nucleolar and coiled-body phosphoprotein 1 [Source:RGD Symbol;Acc:621578]	-
ENSRNOG00000005424	Odc1	1812.76	1974.86	1334.96	906.759	1031.94	1009.6	1707.53	982.765	1.73734	0.796879	2.16433e-05	0.000857991	6	42852683	42859927	+	3641	protein_coding	ornithine decarboxylase 1 [Source:RGD Symbol;Acc:3227]	-
ENSRNOG00000061695	Slc23a1	1553.24	1309.38	955.621	677.693	763.082	758.994	1272.75	733.257	1.73583	0.795623	0.000109625	0.00311039	18	28414009	28428117	-	2624	protein_coding	Solute carrier family 23 member 1 [Source:UniProtKB/Swiss-Prot;Acc:Q9WTW7]	-
ENSRNOG00000047984	Mrps22	455.36	478.885	448.22	232.868	240.193	324.55	460.822	265.87	1.73403	0.794127	7.89569e-05	0.00244749	8	106604379	106617597	-	1239	protein_coding	mitochondrial ribosomal protein S22 [Source:RGD Symbol;Acc:1585674]	-
ENSRNOG00000013251	Trim24	540.258	592.134	396.801	357.381	218.447	308.117	509.731	294.648	1.72924	0.790136	0.00138151	0.0220095	4	65637407	65684743	+	2592	protein_coding	tripartite motif-containing 24 [Source:RGD Symbol;Acc:1560596]	-
ENSRNOG00000017601	Srd5a1	14485.7	9007.13	14243.1	6708.49	6738.25	8378.72	12578.6	7275.16	1.72905	0.789981	0.000173284	0.0044178	1	36320461	36354756	+	2719	protein_coding	steroid-5-alpha-reductase, alpha polypeptide 1 (3-oxo-5 alpha-steroid delta 4-dehydrogenase alpha 1) [Source:RGD Symbol;Acc:3757]	-
ENSRNOG00000021773	Bop1	659.886	699.991	550.088	382.093	299.5	423.147	636.655	368.247	1.72878	0.78975	9.11572e-05	0.00275883	7	117514533	117538342	-	2479	protein_coding	block of proliferation 1 [Source:RGD Symbol;Acc:1310589]	WD40
ENSRNOG00000018097	Emc1	872.13	939.434	651.957	494.25	508.063	426.228	821.173	476.18	1.72388	0.785658	6.43202e-05	0.00208273	5	157820908	157846226	+	6364	protein_coding	ER membrane protein complex subunit 1 [Source:RGD Symbol;Acc:1310427]	-
ENSRNOG00000000923	Cct6a	1921.77	2425.7	1659	1084.5	1206.9	1195.49	2002.16	1162.3	1.72238	0.784405	1.54679e-05	0.000653695	12	30491586	30501813	-	1983	protein_coding	chaperonin containing Tcp1, subunit 6A (zeta 1) [Source:RGD Symbol;Acc:1304763]	-
ENSRNOG00000037500	Pus1	294.247	397.992	271.649	183.443	163.094	213.628	321.296	186.721	1.71998	0.78239	0.00087264	0.0153447	12	51937175	51945928	+	1784	protein_coding	pseudouridylate synthase 1 [Source:RGD Symbol;Acc:1311871]	-
ENSRNOG00000001633	Tfg	1167.34	1277.03	935.247	682.445	508.063	774.4	1126.54	654.969	1.7199	0.782329	0.000211615	0.00513458	11	46179940	46206721	+	2245	protein_coding	Trk-fused gene [Source:RGD Symbol;Acc:1309751]	-
ENSRNOG00000000503	Ppard	844.152	1034.35	1009.95	436.271	581.208	664.505	962.817	560.661	1.71764	0.780429	0.000118687	0.00329443	20	7818289	7885333	+	5620	protein_coding	peroxisome proliferator-activated receptor delta [Source:RGD Symbol;Acc:3370]	zf-C4
ENSRNOG00000018824	Slc7a5	494.915	606.156	381.278	307.956	309.384	247.521	494.116	288.287	1.71277	0.776334	0.000621284	0.0117518	19	54693959	54722563	-	3458	protein_coding	solute carrier family 7 (amino acid transporter light chain, L system), member 5 [Source:RGD Symbol;Acc:620639]	-
ENSRNOG00000055853	Gorasp2	287.494	395.835	232.842	193.898	157.163	183.843	305.39	178.301	1.71129	0.775084	0.00221643	0.0310058	3	56966654	56995369	+	2148	protein_coding	Golgi reassembly stacking protein 2 [Source:UniProtKB/TrEMBL;Acc:Q68G33]	-
ENSRNOG00000010109	Nol9	195.843	246.992	215.379	143.523	119.602	121.193	219.405	128.106	1.71089	0.774746	0.000660022	0.0123353	5	169213115	169230141	+	2145	protein_coding	nucleolar protein 9 [Source:RGD Symbol;Acc:1566167]	-
ENSRNOG00000008812	Tmem214	1245.49	1377.33	1269.96	691.95	840.181	744.616	1297.59	758.916	1.70973	0.77377	4.74389e-07	3.30499e-05	6	26866737	26875376	-	3741	protein_coding	transmembrane protein 214 [Source:RGD Symbol;Acc:1311324]	-
ENSRNOG00000011932	LOC100364748	301.965	314.942	280.38	143.523	207.574	174.6	299.096	175.232	1.70715	0.771589	0.00042457	0.00874814	1	126961389	126974453	+	1270	protein_coding	U2 small nuclear ribonucleoprotein polypeptide A-like [Source:RGD Symbol;Acc:2320415]	-
ENSRNOG00000000938	Ran	2260.4	2931.55	2196.47	1377.25	1458.95	1492.31	2462.81	1442.84	1.70674	0.771239	3.62414e-06	0.000188898	12	31320624	31323810	-	1104	protein_coding	RAN, member RAS oncogene family [Source:RGD Symbol;Acc:620367]	Ras
ENSRNOG00000052730	Psmb3	1508.86	1913.38	1605.64	818.364	916.292	1211.93	1675.96	982.194	1.70647	0.771011	8.96023e-05	0.00274125	10	85646633	85653729	+	824	protein_coding	proteasome (prosome, macropain) subunit, beta type 3 [Source:RGD Symbol;Acc:61875]	Proteasome
ENSRNOG00000001797	Umps	957.992	998.755	904.202	506.606	653.365	520.717	953.65	560.229	1.70215	0.767355	6.94779e-06	0.00033485	11	70034139	70044628	+	1686	protein_coding	uridine monophosphate synthetase [Source:RGD Symbol;Acc:1311908]	Pribosyltran
ENSRNOG00000018884	Ttc13	1835.91	1860.53	1448.47	881.096	1012.17	1130.79	1714.97	1008.02	1.70143	0.76675	1.43941e-05	0.000615709	19	57429980	57484742	-	3641	protein_coding	tetratricopeptide repeat domain 13 [Source:RGD Symbol;Acc:1310186]	TPR_1
ENSRNOG00000002389	Morf4l2	2845.03	3187.17	2685.44	1466.59	1910.67	1748.05	2905.88	1708.44	1.7009	0.766298	2.36911e-06	0.000133897	X	107394486	107405564	-	1809	protein_coding	mortality factor 4 like 2 [Source:RGD Symbol;Acc:1359471]	-
ENSRNOG00000010540	Mrpl45	635.767	688.127	514.192	310.807	397.356	372.821	612.696	360.328	1.7003	0.76579	9.69087e-05	0.00285406	10	85257876	85269806	+	2205	protein_coding	mitochondrial ribosomal protein L45 [Source:RGD Symbol;Acc:1304913]	-
ENSRNOG00000020871	Ltbp4	1895.73	1664.23	983.756	863.037	1038.86	770.292	1514.57	890.729	1.70024	0.765735	0.00209862	0.029772	1	84118046	84150084	-	5338	protein_coding	latent transforming growth factor beta binding protein 4 [Source:RGD Symbol;Acc:1307033]	EGF_CA
ENSRNOG00000019940	Ssr2	1711.46	1584.42	1544.52	791.751	1019.09	1038.35	1613.46	949.732	1.6992	0.764854	4.28849e-06	0.000219461	2	187951316	187960067	+	1039	protein_coding	signal sequence receptor, beta [Source:RGD Symbol;Acc:1308365]	-
ENSRNOG00000025310	Pop7	170.76	173.65	186.273	113.107	105.764	93.4621	176.894	104.111	1.69828	0.764075	0.000981822	0.0167076	12	22259713	22260754	+	843	protein_coding	processing of precursor 7, ribonuclease P/MRP subunit (S. cerevisiae) [Source:RGD Symbol;Acc:1306413]	-
ENSRNOG00000001598	Usp16	761.184	940.512	722.779	463.835	441.837	523.799	808.159	476.49	1.69576	0.761931	2.40484e-05	0.000932321	11	27101227	27130341	+	2885	protein_coding	ubiquitin specific peptidase 16 [Source:RGD Symbol;Acc:1307192]	UCH
ENSRNOG00000050630	RGD1565368	4250.67	4247.41	3504.27	2215.57	2463.21	2400.23	4000.78	2359.67	1.69547	0.761685	2.35714e-07	1.83407e-05	8	45561390	45562574	+	1185	protein_coding	similar to glyceraldehyde-3-phosphate dehydrogenase [Source:RGD Symbol;Acc:1565368]	-
ENSRNOG00000050323	Srsf1	2515.09	2566.99	1863.7	1270.79	1294.87	1531.34	2315.26	1365.67	1.69534	0.761579	2.63899e-05	0.000993008	10	75335146	75341197	+	5086	protein_coding	serine/arginine-rich splicing factor 1 [Source:RGD Symbol;Acc:1587490]	RRM_1
ENSRNOG00000018042	Mrpl48	358.885	428.192	320.157	172.988	273.8	206.438	369.078	217.742	1.69472	0.761047	0.00142948	0.0226223	1	165563788	165606375	-	1288	protein_coding	mitochondrial ribosomal protein L48 [Source:RGD Symbol;Acc:1307576]	Ribosomal_S10
ENSRNOG00000019047	Ola1	493.95	583.506	457.922	270.887	290.604	345.091	511.793	302.194	1.69358	0.760079	9.62191e-05	0.00285072	3	59802008	59920935	-	1684	protein_coding	Obg-like ATPase 1 [Source:RGD Symbol;Acc:1307982]	-
ENSRNOG00000022182	Rint1	434.136	371.028	348.292	251.877	204.609	224.925	384.485	227.137	1.6926	0.75924	0.000129252	0.00351829	4	7852224	7885301	-	2208	protein_coding	RAD50 interactor 1 [Source:RGD Symbol;Acc:1560433]	-
ENSRNOG00000001793	Heg1	429.312	432.506	364.785	232.868	233.274	258.818	408.868	241.653	1.69199	0.758723	4.101e-05	0.00144283	11	70236888	70322690	-	6224	protein_coding	heart development protein with EGF-like domains 1 [Source:RGD Symbol;Acc:1564641]	EGF_CA
ENSRNOG00000000248	Srsf2	2435.02	2941.26	2299.31	1422.87	1428.31	1691.56	2558.53	1514.25	1.68958	0.756665	4.50234e-06	0.00022957	10	105792779	105795958	-	1901	protein_coding	serine/arginine-rich splicing factor 2 [Source:RGD Symbol;Acc:1359422]	RRM_1
ENSRNOG00000001517	Pdk1	1246.45	1082.88	905.172	637.773	720.579	557.691	1078.17	638.681	1.68796	0.755283	6.48021e-05	0.00209113	3	58530870	58558027	+	1579	protein_coding	pyruvate dehydrogenase kinase, isozyme 1 [Source:RGD Symbol;Acc:69427]	HATPase_c
ENSRNOG00000048025	Cstf2	184.266	182.278	153.287	105.503	103.787	98.5974	173.277	102.629	1.68759	0.754964	0.00129211	0.020877	X	104882704	104909739	+	4858	protein_coding	cleavage stimulation factor, 3' pre-RNA subunit 2 [Source:RGD Symbol;Acc:1596566]	RRM_1
ENSRNOG00000020925	Ccdc86	290.388	333.278	249.335	200.551	155.186	161.248	291	172.329	1.68701	0.754467	0.000763949	0.0138545	1	226996237	227002139	-	1347	protein_coding	coiled-coil domain containing 86 [Source:RGD Symbol;Acc:1359280]	-
ENSRNOG00000008851	Slc35b4	676.287	829.42	597.627	345.025	438.871	463.202	701.111	415.699	1.68652	0.754051	0.000228513	0.00537358	4	61550995	61573003	-	3622	protein_coding	solute carrier family 35 (UDP-xylose/UDP-N-acetylglucosamine transporter), member B4 [Source:RGD Symbol;Acc:1308985]	-
ENSRNOG00000048834	Plin3	1127.79	1059.15	907.112	417.261	827.331	592.611	1031.35	612.401	1.6843	0.752153	0.00238417	0.0327715	9	10773901	10781109	+	1317	protein_coding	perilipin 3 [Source:RGD Symbol;Acc:1595854]	Perilipin
ENSRNOG00000004234	Mgat2	1778.99	1721.4	1949.08	1055.98	910.361	1271.5	1816.49	1079.28	1.68332	0.751309	1.42116e-05	0.000609754	6	91476698	91479183	+	2486	protein_coding	mannosyl (alpha-1,6-)-glycoprotein beta-1,2-N-acetylglucosaminyltransferase [Source:RGD Symbol;Acc:620098]	-
ENSRNOG00000005203	LOC100361694	1083.41	1085.04	1074.95	496.151	830.297	601.855	1081.13	642.768	1.68216	0.750316	0.000349021	0.00755953	14	99774589	99780964	-	443	protein_coding	Sec61 gamma subunit-like [Source:RGD Symbol;Acc:2319679]	-
ENSRNOG00000001339	Psmd9	725.489	678.42	629.643	467.637	420.091	323.523	677.85	403.75	1.67821	0.746925	0.000120579	0.0033338	12	38786540	38805121	-	1343	protein_coding	proteasome (prosome, macropain) 26S subunit, non-ATPase, 9 [Source:RGD Symbol;Acc:621110]	-
ENSRNOG00000042503	Ndufv2	2269.08	2199.2	1989.83	1184.3	1452.03	1217.06	2152.7	1284.46	1.67595	0.744977	1.31088e-06	8.05593e-05	9	113875703	113900190	-	889	protein_coding	NADH dehydrogenase (ubiquinone) flavoprotein 2 [Source:RGD Symbol;Acc:621733]	-
ENSRNOG00000031579	LOC100363469	168.83	184.435	158.138	81.7413	115.648	107.841	170.468	101.744	1.67593	0.744965	0.00313092	0.0400194	10	78992580	78993045	-	466	protein_coding	ribosomal protein S24-like [Source:RGD Symbol;Acc:2322976]	Ribosomal_S24e
ENSRNOG00000001783	Tra2b	1207.86	1011.7	1054.58	572.189	702.787	681.965	1091.38	652.314	1.67358	0.742936	8.43547e-06	0.000395708	11	82373870	82392083	+	1984	protein_coding	transformer 2 beta homolog (Drosophila) [Source:RGD Symbol;Acc:619886]	RRM_1
ENSRNOG00000006968	Mrpl19	298.106	393.678	260.007	197.7	191.759	180.762	317.264	190.074	1.66762	0.737788	0.00114602	0.0189518	4	112703041	112707270	-	1169	protein_coding	mitochondrial ribosomal protein L19 [Source:RGD Symbol;Acc:1587381]	-
ENSRNOG00000013165	Bet1l	301.965	300.921	305.605	156.829	192.747	196.168	302.83	181.915	1.66558	0.736021	0.000224538	0.00531975	1	213602850	213605643	-	1380	protein_coding	Bet1 golgi vesicular membrane trafficking protein-like [Source:RGD Symbol;Acc:71051]	-
ENSRNOG00000003515	Ephx1	24270.1	43882.7	26303.3	14614.6	20655.6	21462.4	31485.4	18910.9	1.66493	0.735459	0.00300242	0.0388712	13	99271366	99300579	-	1922	protein_coding	epoxide hydrolase 1, microsomal (xenobiotic) [Source:RGD Symbol;Acc:2557]	EHN
ENSRNOG00000013493	Psma4	1871.61	2273.62	1869.52	1051.23	1210.85	1353.66	2004.92	1205.25	1.6635	0.734224	1.38462e-05	0.000597725	8	59532440	59539917	+	1138	protein_coding	proteasome (prosome, macropain) subunit, alpha type 4 [Source:RGD Symbol;Acc:61846]	Proteasome
ENSRNOG00000012026	Psmc2	1835.91	2329.71	1764.75	1169.09	985.483	1414.26	1976.79	1189.61	1.66164	0.732609	0.000164719	0.00426062	4	9867101	9881484	-	1535	protein_coding	proteasome (prosome, macropain) 26S subunit, ATPase 2 [Source:RGD Symbol;Acc:3428]	AAA
ENSRNOG00000018507	Gfpt1	833.54	931.884	756.735	504.705	454.686	558.719	840.72	506.037	1.66122	0.732241	2.14249e-05	0.000854144	4	118852062	118901591	+	6204	protein_coding	glutamine fructose-6-phosphate transaminase 1 [Source:RGD Symbol;Acc:1549703]	SIS
ENSRNOG00000011384	Aimp1	359.85	451.92	399.712	256.63	263.916	209.519	403.827	243.355	1.65819	0.729606	0.000258175	0.00590294	2	237727764	237751378	-	1122	protein_coding	aminoacyl tRNA synthetase complex-interacting multifunctional protein 1 [Source:RGD Symbol;Acc:620466]	-
ENSRNOG00000016727	Akr1a1	6104.91	6701.15	5670.66	3155.6	4136.66	3875.08	6158.91	3722.45	1.65454	0.726435	5.96982e-06	0.00029297	5	135482068	135498822	-	1253	protein_coding	aldo-keto reductase family 1, member A1 (aldehyde reductase) [Source:RGD Symbol;Acc:68346]	Aldo_ket_red
ENSRNOG00000012999	Phb2	4551.67	4435.08	4666.54	2118.62	3324.15	2813.11	4551.09	2751.96	1.65385	0.725832	9.71203e-05	0.00285406	4	157230769	157235367	+	1342	protein_coding	prohibitin 2 [Source:RGD Symbol;Acc:620203]	-
ENSRNOG00000007124	Krcc1	848.011	958.848	810.095	429.617	572.312	581.314	872.318	527.748	1.65308	0.725158	9.39418e-05	0.00281286	4	99133842	99146827	+	1613	protein_coding	lysine-rich coiled-coil 1 [Source:RGD Symbol;Acc:1306495]	-
ENSRNOG00000006652	Ddx1	960.887	1236.04	1036.15	657.733	669.18	631.64	1077.69	652.851	1.65024	0.722675	1.05124e-05	0.000469656	6	38422888	38453797	-	2502	protein_coding	DEAD (Asp-Glu-Ala-Asp) box helicase 1 [Source:RGD Symbol;Acc:619903]	DEAD
ENSRNOG00000006388	Pygl	8115.44	6716.25	6986.22	4303.78	4193.99	4730.62	7272.64	4409.46	1.6494	0.721943	4.96181e-07	3.40622e-05	6	92597706	92643847	-	2878	protein_coding	phosphorylase, glycogen, liver [Source:RGD Symbol;Acc:620687]	-
ENSRNOG00000000786	Rpp21	1414.32	1329.88	879.947	736.623	715.637	745.643	1208.05	732.634	1.64877	0.721391	0.000465095	0.00939066	20	2515520	2517498	+	1698	protein_coding	ribonuclease P/MRP 21 subunit [Source:RGD Symbol;Acc:1303090]	-
ENSRNOG00000008629	Secisbp2l	2395.46	1975.94	1374.74	1288.85	1123.87	1072.25	1915.38	1161.65	1.64872	0.721347	0.000919278	0.0159519	3	118006151	118051289	-	6207	protein_coding	SECIS binding protein 2-like [Source:RGD Symbol;Acc:1559930]	-
ENSRNOG00000017753	Ercc2	220.927	201.692	200.826	125.463	129.487	123.247	207.815	126.066	1.64868	0.72131	0.000716629	0.0131312	1	80293566	80307344	+	3566	protein_coding	excision repair cross-complementation group 2 [Source:RGD Symbol;Acc:1309109]	-
ENSRNOG00000006947	Pdhx	694.617	763.627	567.552	390.648	434.917	403.633	675.265	409.733	1.64764	0.720404	7.74567e-05	0.00242233	3	92909725	92969050	-	2733	protein_coding	pyruvate dehydrogenase complex, component X [Source:RGD Symbol;Acc:1566332]	Biotin_lipoyl
ENSRNOG00000024061	Rarb	1372.83	1120.63	1098.24	656.782	676.099	848.348	1197.23	727.076	1.64711	0.719937	7.22659e-05	0.00228568	15	10120206	10262599	+	3092	protein_coding	retinoic acid receptor, beta [Source:RGD Symbol;Acc:3535]	zf-C4
ENSRNOG00000034084	Ggct	711.982	657.927	529.715	367.836	375.61	410.822	633.208	384.756	1.64585	0.718836	9.99385e-05	0.00290586	4	85186644	85192834	-	869	protein_coding	gamma-glutamyl cyclotransferase [Source:RGD Symbol;Acc:1304876]	-
ENSRNOG00000024470	Lman1	2276.8	2003.98	1725.94	1037.93	1171.31	1444.04	2002.24	1217.76	1.64443	0.717591	0.000125771	0.00344045	18	61685117	61707317	-	1852	protein_coding	lectin, mannose-binding, 1 [Source:RGD Symbol;Acc:71020]	-
ENSRNOG00000047134	Gtf2f1	406.158	531.735	394.861	235.719	268.858	306.063	444.251	270.213	1.64384	0.717066	0.000670414	0.0124633	9	10033011	10042418	+	1721	protein_coding	general transcription factor IIF, polypeptide 1 [Source:RGD Symbol;Acc:1359646]	-
ENSRNOG00000010897	Nek6	590.424	640.67	469.564	272.788	357.818	406.714	566.886	345.774	1.63975	0.713472	0.00114496	0.0189518	3	22811927	22888598	+	2360	protein_coding	NIMA-related kinase 6 [Source:RGD Symbol;Acc:727779]	Pkinase
ENSRNOG00000007203	Psmc6	1696.99	2104.29	1435.86	998.955	962.749	1236.58	1745.71	1066.09	1.63739	0.711395	0.000273314	0.00617391	15	19667453	19688914	+	2379	protein_coding	proteasome (prosome, macropain) 26S subunit, ATPase, 6 [Source:RGD Symbol;Acc:1308825]	AAA
ENSRNOG00000018903	Pik3r1	903.967	1285.65	1307.79	636.822	619.757	880.187	1165.81	712.255	1.6369	0.710966	0.00112887	0.0187513	2	31745088	31826867	-	4154	protein_coding	phosphoinositide-3-kinase, regulatory subunit 1 (alpha) [Source:RGD Symbol;Acc:3329]	RhoGAP
ENSRNOG00000000804	Mrps18b	1169.27	1236.04	1038.09	663.436	787.794	654.235	1147.8	701.821	1.63523	0.709495	1.42071e-05	0.000609754	20	3344870	3350927	+	2219	protein_coding	mitochondrial ribosomal protein S18B [Source:RGD Symbol;Acc:1302998]	-
ENSRNOG00000015212	Hspa14	297.142	272.878	260.007	171.087	129.487	207.465	276.675	169.346	1.63452	0.708865	0.00279785	0.0370057	17	78735598	78756399	+	1756	protein_coding	heat shock protein 14 [Source:RGD Symbol;Acc:1303296]	HSP70
ENSRNOG00000014155	Spg20	768.902	789.513	807.184	429.617	511.028	507.366	788.533	482.67	1.63405	0.708453	8.65142e-06	0.00040315	2	144522072	144548917	+	3993	protein_coding	spastic paraplegia 20 (Troyer syndrome) [Source:RGD Symbol;Acc:1305900]	-
ENSRNOG00000025592	Tspan31	2886.52	3085.79	2350.73	1366.79	1627.97	2102.38	2774.35	1699.05	1.63298	0.707508	0.000436071	0.0089458	7	70352251	70355619	-	1948	protein_coding	tetraspanin 31 [Source:RGD Symbol;Acc:1309876]	Tetraspannin
ENSRNOG00000010914	Pigh	369.498	306.314	267.768	172.988	192.747	212.601	314.526	192.779	1.63237	0.706968	0.00117291	0.0193057	6	102263337	102272777	-	2370	protein_coding	phosphatidylinositol glycan anchor biosynthesis, class H [Source:RGD Symbol;Acc:1311438]	-
ENSRNOG00000019023	Tars	2830.56	3007.05	2890.15	1720.37	1411.5	2215.36	2909.25	1782.41	1.6323	0.706906	0.000179834	0.00454364	2	61394770	61414102	-	3089	protein_coding	threonyl-tRNA synthetase [Source:RGD Symbol;Acc:1359527]	tRNA-synt_2b
ENSRNOG00000016105	Xrcc5	520.963	584.584	413.294	275.639	338.049	317.36	506.28	310.35	1.63101	0.705766	0.000546739	0.0106274	9	79659251	79748078	+	2567	protein_coding	X-ray repair complementing defective repair in Chinese hamster cells 5 [Source:RGD Symbol;Acc:3976]	-
ENSRNOG00000005524	Pno1	374.321	366.714	249.335	186.294	201.644	219.79	330.123	202.576	1.62956	0.704487	0.0023017	0.031819	14	100364190	100372760	-	1513	protein_coding	partner of NOB1 homolog (S. cerevisiae) [Source:RGD Symbol;Acc:727882]	-
ENSRNOG00000024661	Hn1l	1012.02	1058.08	984.726	538.923	532.774	806.239	1018.27	625.978	1.62709	0.70229	0.000550313	0.0106822	10	14304104	14324211	-	2771	protein_coding	hematological and neurological expressed 1-like [Source:RGD Symbol;Acc:1305117]	-
ENSRNOG00000030232	Hacd3	2544.03	2473.16	1676.46	1256.54	1543.96	1316.69	2231.22	1372.39	1.62572	0.701075	0.000460828	0.00931786	8	70471572	70509874	-	2923	protein_coding	3-hydroxyacyl-CoA dehydratase 3 [Source:RGD Symbol;Acc:1565496]	-
ENSRNOG00000012975	Ggcx	2662.7	2236.95	2106.25	1425.72	1714.96	1170.84	2335.3	1437.17	1.62487	0.700326	0.000216706	0.00522209	4	100277391	100293250	+	4254	protein_coding	gamma-glutamyl carboxylase [Source:RGD Symbol;Acc:68383]	-
ENSRNOG00000005482	Sap30bp	299.071	319.256	325.008	207.205	171.99	201.303	314.445	193.499	1.6248	0.700266	0.00031238	0.00692303	10	104483042	104515684	+	3166	protein_coding	SAP30 binding protein [Source:RGD Symbol;Acc:1565537]	-
ENSRNOG00000000041	Slc26a1	6234.19	7309.46	4132.94	3716.38	3748.2	3417.02	5892.2	3627.2	1.62436	0.699872	0.000954761	0.0164259	14	2050483	2056089	+	3711	protein_coding	solute carrier family 26 (anion exchanger), member 1 [Source:RGD Symbol;Acc:620136]	Sulfate_transp
ENSRNOG00000060005	Surf4	1041.93	996.598	780.99	567.437	491.259	677.857	939.838	578.851	1.62374	0.699325	0.000391561	0.00822453	3	5461770	5483239	-	4062	protein_coding	surfeit 4 [Source:RGD Symbol;Acc:1561980]	SURF4
ENSRNOG00000012604	Swsap1	179.443	157.471	186.273	114.058	101.81	106.814	174.396	107.561	1.62194	0.697721	0.00259658	0.0347025	8	22966561	22969459	+	2329	protein_coding	SWIM-type zinc finger 7 associated protein 1 [Source:RGD Symbol;Acc:1308026]	-
ENSRNOG00000004009	Xpnpep2	2627.97	1752.67	1857.88	1036.02	1593.38	1225.28	2079.51	1284.89	1.61863	0.694769	0.00191537	0.0277335	X	134940615	134969996	+	3480	protein_coding	X-prolyl aminopeptidase (aminopeptidase P) 2, membrane-bound [Source:RGD Symbol;Acc:621277]	Peptidase_M24
ENSRNOG00000023923	Fastkd2	230.574	281.507	211.498	166.334	130.475	149.95	241.193	148.92	1.61812	0.694315	0.0025209	0.0340467	9	70450444	70470550	+	2431	protein_coding	FAST kinase domains 2 [Source:RGD Symbol;Acc:1307883]	-
ENSRNOG00000017545	Mrs2	180.407	236.207	204.707	118.81	117.625	147.896	207.107	128.111	1.61644	0.692823	0.00352329	0.0437803	17	42064376	42082300	+	1949	protein_coding	MRS2 magnesium transporter [Source:RGD Symbol;Acc:708529]	-
ENSRNOG00000013743	Sec61a1	7985.2	6992.36	7590.64	3815.23	5208.14	4954.52	7522.73	4659.29	1.61465	0.69122	3.00155e-05	0.00110578	4	120453581	120467932	-	3032	protein_coding	Sec61 alpha 1 subunit (S. cerevisiae) [Source:RGD Symbol;Acc:68321]	-
ENSRNOG00000010204	Tmem9	390.722	418.485	303.664	233.818	256.008	199.249	370.957	229.692	1.61403	0.690663	0.00136183	0.0217537	13	52854031	52871297	+	1568	protein_coding	transmembrane protein 9 [Source:RGD Symbol;Acc:1307922]	TMEM9
ENSRNOG00000049302	Chd9	575.953	510.163	616.06	398.251	250.077	407.741	567.392	352.023	1.61213	0.688965	0.00254328	0.0342176	19	17366828	17494585	-	9400	protein_coding	chromodomain helicase DNA binding protein 9 [Source:RGD Symbol;Acc:1306795]	SNF2_N
ENSRNOG00000002301	Uso1	3065.96	3410.44	2923.13	1802.11	1964.05	2064.38	3133.18	1943.51	1.6121	0.688943	1.27053e-06	7.91158e-05	14	17371453	17436897	-	3845	protein_coding	USO1 vesicle transport factor [Source:RGD Symbol;Acc:621604]	-
ENSRNOG00000005144	Tmem18	389.757	368.871	292.992	217.66	186.817	248.548	350.54	217.675	1.61054	0.687543	0.00151104	0.0234971	6	49529228	49536648	+	3140	protein_coding	transmembrane protein 18 [Source:RGD Symbol;Acc:1359389]	-
ENSRNOG00000010543	Srpr	4225.59	4044.63	3968.98	2368.6	2679.68	2556.34	4079.73	2534.87	1.6095	0.686615	1.21895e-07	1.07214e-05	8	36410683	36416296	+	2442	protein_coding	signal recognition particle receptor ('docking protein') [Source:RGD Symbol;Acc:1311504]	-
ENSRNOG00000013386	Psmb5	1587.97	1883.18	1431.01	925.768	1078.4	1041.43	1634.05	1015.2	1.60943	0.686547	4.11966e-05	0.00144579	15	33259043	33263659	-	873	protein_coding	proteasome (prosome, macropain) subunit, beta type 5 [Source:RGD Symbol;Acc:61879]	Proteasome
ENSRNOG00000001253	Eif3b	2510.27	2823.69	2387.6	1649.08	1531.11	1618.64	2573.85	1599.61	1.60888	0.686053	1.0504e-06	6.65866e-05	12	16285733	16310190	-	2919	protein_coding	eukaryotic translation initiation factor 3, subunit B [Source:RGD Symbol;Acc:1309018]	RRM_1
ENSRNOG00000011732	Psmb7	1353.54	1524.02	1320.41	888.7	932.107	791.86	1399.32	870.889	1.60639	0.683824	7.6122e-06	0.000361914	3	22871105	22952063	-	1696	protein_coding	proteasome (prosome, macropain) subunit, beta type 7 [Source:RGD Symbol;Acc:621093]	Proteasome
ENSRNOG00000016573	Dgat2	12941.1	11513.7	9329.19	6981.28	6627.55	7424.59	11261.3	7011.14	1.60621	0.683662	2.94792e-05	0.00109174	1	164113459	164143818	-	3153	protein_coding	diacylglycerol O-acyltransferase 2 [Source:RGD Symbol;Acc:620329]	-
ENSRNOG00000016427	Letm1	1114.28	1146.52	1083.68	723.316	563.416	796.996	1114.83	694.576	1.60512	0.682682	0.000122125	0.00335986	14	82227708	82267350	+	2699	protein_coding	leucine zipper-EF-hand containing transmembrane protein 1 [Source:RGD Symbol;Acc:1359678]	-
ENSRNOG00000026008	Gtf2e1	171.725	160.707	158.138	107.404	101.81	96.5433	163.523	101.919	1.6041	0.681763	0.00322839	0.0408939	11	66078820	66110848	+	2879	protein_coding	general transcription factor IIE, polypeptide 1, alpha [Source:RGD Symbol;Acc:1306851]	TFIIE_alpha
ENSRNOG00000034037	Zfp266	795.915	798.141	724.72	475.24	508.063	464.229	772.925	482.511	1.60169	0.679591	9.34563e-06	0.000431217	8	21511839	21523540	-	5953	protein_coding	zinc finger protein 266 [Source:RGD Symbol;Acc:1308643]	KRAB
ENSRNOG00000002615	Pmm2	1046.75	1155.15	1172.94	751.83	618.769	746.67	1124.95	705.756	1.59386	0.672526	2.48649e-05	0.000958695	10	7056266	7077443	-	1841	protein_coding	phosphomannomutase 2 [Source:RGD Symbol;Acc:1309366]	-
ENSRNOG00000010038	Psmc5	1326.53	1742.97	1292.27	884.898	771.978	1080.46	1453.92	912.446	1.59331	0.672031	0.000690629	0.0127549	10	94445877	94451811	+	1288	protein_coding	proteasome (prosome, macropain) 26S subunit, ATPase, 5 [Source:RGD Symbol;Acc:708376]	AAA
ENSRNOG00000006787	Dhcr24	33146.7	43026.3	25243.9	18237.8	24049	21365.8	33805.6	21217.5	1.59328	0.671997	0.00158037	0.0240779	5	126164674	126191206	+	3865	protein_coding	24-dehydrocholesterol reductase [Source:RGD Symbol;Acc:1306529]	FAD_binding_4
ENSRNOG00000056041	Ipo8	561.482	599.684	443.369	331.718	349.911	325.577	534.845	335.735	1.59251	0.671299	0.00037039	0.00787125	4	183229985	183293999	-	2898	protein_coding	importin 8 [Source:MGI Symbol;Acc:MGI:2444611]	-
ENSRNOG00000006280	Pcsk9	3731.64	3795.48	2375.96	1783.1	1995.68	2454.66	3301.03	2077.81	1.58872	0.667864	0.00228404	0.0316682	5	126031368	126053726	-	3333	protein_coding	proprotein convertase subtilisin/kexin type 9 [Source:RGD Symbol;Acc:728909]	Peptidase_S8
ENSRNOG00000055466	Derl2	1574.46	1716	1617.28	844.027	1083.34	1162.63	1635.92	1030	1.58847	0.66764	9.24084e-05	0.00278416	10	57644207	57653359	-	1156	protein_coding	Der1-like domain family, member 2 [Source:MGI Symbol;Acc:MGI:2151483]	-
ENSRNOG00000018676	RGD1562987	621.296	763.627	593.746	367.836	418.114	460.121	659.556	415.357	1.58779	0.667017	0.000366525	0.00781531	18	70974885	70983360	+	926	protein_coding	similar to cDNA sequence BC031181 [Source:RGD Symbol;Acc:1562987]	-
ENSRNOG00000060349	Fam3c	233.468	255.621	229.931	123.563	162.106	167.41	239.673	151.026	1.58755	0.666804	0.00281297	0.0371011	4	49387989	49439867	-	2400	protein_coding	family with sequence similarity 3, member C [Source:RGD Symbol;Acc:735193]	-
ENSRNOG00000011148	Ssr3	2900.99	2463.45	2521.48	1554.04	1751.53	1668.97	2628.64	1658.18	1.58541	0.664859	4.13162e-06	0.000212205	2	156011002	156014527	-	2555	protein_coding	signal sequence receptor, gamma [Source:RGD Symbol;Acc:621630]	-
ENSRNOG00000007235	Atp5g1	3604.29	4003.65	2717.46	1785	2552.17	2181.47	3441.8	2172.88	1.58394	0.663522	0.00108495	0.0181985	10	83895947	83898527	-	561	protein_coding	ATP synthase, H+ transporting, mitochondrial Fo complex, subunit C1 (subunit 9) [Source:RGD Symbol;Acc:61933]	-
ENSRNOG00000003147	Sqstm1	13563.4	15685.6	10836.8	7903.25	7447.96	9967.58	13361.9	8439.6	1.58324	0.662878	0.000496153	0.0098343	10	35704730	35716294	-	2027	protein_coding	sequestosome 1 [Source:RGD Symbol;Acc:69287]	ZZ
ENSRNOG00000009592	Cyb5r3	7283.83	4890.23	4452.13	3055.8	4121.83	3330.74	5542.06	3502.79	1.58224	0.661967	0.00243399	0.0331593	7	124023995	124041594	-	1931	protein_coding	cytochrome b5 reductase 3 [Source:RGD Symbol;Acc:2502]	FAD_binding_6
ENSRNOG00000002378	Bpnt1	764.079	724.798	577.253	364.985	455.675	486.825	688.71	435.828	1.58055	0.660423	0.000842574	0.0149152	13	103268068	103292854	+	2010	protein_coding	3'(2'), 5'-bisphosphate nucleotidase 1 [Source:RGD Symbol;Acc:621833]	-
ENSRNOG00000010260	Dixdc1	492.985	388.285	426.876	272.788	320.257	235.196	436.049	276.08	1.57962	0.659573	0.00127789	0.0207433	8	55091235	55162421	-	5634	protein_coding	DIX domain containing 1 [Source:RGD Symbol;Acc:1309902]	DIX
ENSRNOG00000015568	Ppapdc1b	610.684	586.742	638.374	411.558	371.657	378.984	611.933	387.4	1.57957	0.659535	3.43231e-05	0.00124172	16	71121175	71125316	-	1482	protein_coding	phosphatidic acid phosphatase type 2 domain containing 1B [Source:RGD Symbol;Acc:1591734]	-
ENSRNOG00000001884	RGD1565297	464.043	610.47	430.757	276.59	302.465	373.848	501.757	317.635	1.57948	0.659451	0.0024525	0.0333792	11	86890585	86898818	+	1052	protein_coding	similar to hypothetical protein A [Source:RGD Symbol;Acc:1565297]	-
ENSRNOG00000012574	LOC499339	538.328	504.77	388.069	289.897	336.073	280.386	477.056	302.118	1.57875	0.658787	0.00118833	0.0195138	1	245476529	245514252	-	1944	protein_coding	hypothetical protein LOC499339 [Source:RGD Symbol;Acc:1564753]	-
ENSRNOG00000058484	AABR07024206.1	578.847	527.42	452.101	286.095	393.403	308.117	519.456	329.205	1.57801	0.658105	0.0012816	0.0207787	AABR07024206.1	1946	8593	+	1049	protein_coding	-	-
ENSRNOG00000000258	Prmt7	431.241	443.292	361.875	253.778	270.835	258.818	412.136	261.144	1.57783	0.65794	0.000344323	0.00747788	19	38189605	38237308	+	2458	protein_coding	protein arginine methyltransferase 7 [Source:RGD Symbol;Acc:1304869]	-
ENSRNOG00000015018	Pdia3	12518.5	12904	11761.4	6214.24	7246.32	10123.7	12394.7	7861.42	1.57668	0.656892	0.000817422	0.0145615	3	113376983	113400707	+	1881	protein_coding	protein disulfide isomerase family A, member 3 [Source:RGD Symbol;Acc:68430]	-
ENSRNOG00000050197	Pdia6	7967.83	8299.59	7481.98	3834.24	4711.93	6520.78	7916.47	5022.32	1.57632	0.656558	0.00128852	0.020867	6	42568220	42585652	+	1768	protein_coding	protein disulfide isomerase family A, member 6 [Source:RGD Symbol;Acc:628688]	-
ENSRNOG00000058249	Pgk1	6771.55	6600.84	5732.76	3587.11	4053.63	4505.7	6368.38	4048.81	1.57295	0.653473	2.02088e-05	0.000812566	X	77263359	77279367	+	1693	protein_coding	phosphoglycerate kinase 1 [Source:RGD Symbol;Acc:619878]	-
ENSRNOG00000057626	Kif1b	5057.2	5121.05	3876.81	2785.86	3000.93	3149.98	4685.02	2978.92	1.57271	0.653251	6.0503e-05	0.00198014	5	165938576	166133491	-	15549	protein_coding	Kinesin-like protein KIF1B [Source:UniProtKB/Swiss-Prot;Acc:O88658]	Kinesin
ENSRNOG00000019551	Psmb6	1424.93	1720.32	1259.29	892.501	869.835	1038.35	1468.18	933.563	1.57251	0.653069	0.000234396	0.00547041	10	57131386	57133637	+	717	protein_coding	proteasome (prosome, macropain) subunit, beta type 6 [Source:RGD Symbol;Acc:61881]	Proteasome
ENSRNOG00000011622	Echdc1	690.758	697.834	541.357	434.37	428.987	363.578	643.316	408.978	1.57236	0.652934	0.00046786	0.00943295	1	30874418	30917882	-	1863	protein_coding	ethylmalonyl-CoA decarboxylase 1 [Source:RGD Symbol;Acc:1359654]	ECH
ENSRNOG00000001654	Cpox	1771.27	1877.79	1461.08	1101.61	1075.43	1073.27	1703.38	1083.44	1.57198	0.652584	3.0202e-05	0.00110975	11	44039669	44049648	-	2750	protein_coding	coproporphyrinogen oxidase [Source:RGD Symbol;Acc:1311817]	-
ENSRNOG00000000204	Syncrip	476.584	553.306	474.415	284.194	298.511	374.875	501.435	319.194	1.57114	0.651813	0.000726695	0.0132471	8	96105025	96266342	-	2761	protein_coding	synaptotagmin binding, cytoplasmic RNA interacting protein [Source:RGD Symbol;Acc:1305683]	RRM_1
ENSRNOG00000007629	Sf3a3	363.709	444.37	322.098	245.224	221.412	253.683	376.726	240.106	1.56817	0.649083	0.00156435	0.024072	5	142702685	142722341	+	2724	protein_coding	splicing factor 3a, subunit 3 [Source:RGD Symbol;Acc:1308726]	-
ENSRNOG00000003084	Parp1	1611.13	1532.65	1485.34	880.145	1102.12	970.568	1543.04	984.278	1.56781	0.648752	2.33187e-05	0.000911566	13	98857177	98889716	+	3886	protein_coding	poly (ADP-ribose) polymerase 1 [Source:RGD Symbol;Acc:2053]	WGR
ENSRNOG00000010028	Polr3d	263.376	283.664	231.871	191.047	144.313	161.248	259.637	165.536	1.56726	0.648249	0.00317315	0.0403588	15	52129471	52134140	-	1896	protein_coding	polymerase (RNA) III (DNA directed) polypeptide D [Source:RGD Symbol;Acc:1311816]	-
ENSRNOG00000015236	Mybbp1a	1217.51	1267.32	1166.15	798.404	776.921	754.886	1216.99	776.737	1.56656	0.647598	3.04105e-06	0.000165879	10	59000397	59010903	+	4280	protein_coding	MYB binding protein (P160) 1a [Source:RGD Symbol;Acc:62062]	-
ENSRNOG00000015340	Dnajc25	482.373	519.87	493.818	309.857	251.066	395.417	498.687	318.78	1.56472	0.645904	0.00227607	0.0316542	5	76150840	76171423	+	1270	protein_coding	DnaJ (Hsp40) homolog, subfamily C, member 25 [Source:RGD Symbol;Acc:1561488]	DnaJ
ENSRNOG00000001440	Mdh2	6253.48	6043.22	4832.43	3130.88	3872.74	3956.22	5709.71	3653.28	1.56293	0.644256	0.000158201	0.00410012	12	23941448	23954431	-	1319	protein_coding	malate dehydrogenase 2, NAD (mitochondrial) [Source:RGD Symbol;Acc:619719]	-
ENSRNOG00000043099	Ddx21	902.037	1112	851.812	635.872	514.982	684.019	955.285	611.624	1.5616	0.643022	0.000692624	0.0127649	20	32213148	32232632	-	4380	protein_coding	DEAD (Asp-Glu-Ala-Asp) box helicase 21 [Source:RGD Symbol;Acc:1307306]	DEAD
ENSRNOG00000031173	Snd1	4012.38	3669.29	3433.44	1871.5	2773.59	2473.15	3705.04	2372.74	1.5616	0.643021	0.000413463	0.00856973	4	55772377	56171668	+	3448	protein_coding	staphylococcal nuclease and tudor domain containing 1 [Source:RGD Symbol;Acc:631340]	-
ENSRNOG00000014624	Selk	881.778	841.284	737.332	451.478	534.751	593.638	820.131	526.623	1.55771	0.63943	0.000336662	0.00735689	16	6035926	6044239	+	723	protein_coding	selenoprotein K [Source:RGD Symbol;Acc:1303129]	-
ENSRNOG00000024779	Polr2b	1532.02	1765.62	1339.81	785.097	933.095	1260.2	1545.81	992.797	1.55716	0.63892	0.00263227	0.0351127	14	33070078	33107776	-	3839	protein_coding	polymerase (RNA) II (DNA directed) polypeptide B [Source:RGD Symbol;Acc:1309477]	RNA_pol_Rpb2_6
ENSRNOG00000046252	Tbl2	922.297	861.777	741.213	581.694	482.363	557.691	841.762	540.583	1.557	0.638772	0.000209385	0.00510518	12	24565849	24578786	-	4267	protein_coding	transducin (beta)-like 2 [Source:RGD Symbol;Acc:1595038]	WD40
ENSRNOG00000038001	Slc25a1	3690.15	3996.1	2909.55	2028.33	2519.56	2263.63	3531.93	2270.5	1.55552	0.637396	0.000275967	0.00622386	11	87204175	87207264	+	1715	protein_coding	solute carrier family 25 (mitochondrial carrier, citrate transporter), member 1 [Source:RGD Symbol;Acc:3703]	Mito_carr
ENSRNOG00000021882	Tmed9	2815.13	2934.79	2560.29	1565.44	1859.27	1919.57	2770.07	1781.43	1.55503	0.636944	2.50968e-05	0.000962362	17	9560761	9565249	-	1393	protein_coding	transmembrane emp24 protein transport domain containing 9 [Source:RGD Symbol;Acc:1307627]	-
ENSRNOG00000018531	Mrps11	514.209	504.77	461.803	294.649	349.911	308.117	493.594	317.559	1.55435	0.636309	0.000258592	0.00590294	1	140477868	140487248	+	892	protein_coding	mitochondrial ribosomal protein S11 [Source:RGD Symbol;Acc:1559901]	-
ENSRNOG00000060379	Foxred1	303.895	333.278	339.561	191.997	177.921	259.845	325.578	209.921	1.55168	0.633829	0.00386044	0.0469965	8	36403493	36410612	-	1878	protein_coding	Protein Foxred1; RCG22732 [Source:UniProtKB/TrEMBL;Acc:D3ZEH2]	DAO
ENSRNOG00000019090	Cct3	2321.18	2726.62	2059.68	1485.6	1641.81	1453.28	2369.16	1526.9	1.55141	0.633579	9.4322e-05	0.00281824	2	187668970	187693602	+	1946	protein_coding	chaperonin containing Tcp1, subunit 3 (gamma) [Source:RGD Symbol;Acc:735038]	-
ENSRNOG00000008802	Dnajc11	879.848	816.477	747.034	549.378	484.34	542.286	814.453	525.334	1.55033	0.632576	7.98735e-05	0.00247046	5	169109907	169154061	+	2163	protein_coding	DnaJ (Hsp40) homolog, subfamily C, member 11 [Source:RGD Symbol;Acc:1307731]	DnaJ
ENSRNOG00000018939	Rexo2	617.437	743.134	465.683	370.688	425.033	383.092	608.752	392.937	1.54866	0.631018	0.00315691	0.040242	8	52802595	52814321	-	1194	protein_coding	RNA exonuclease 2 [Source:RGD Symbol;Acc:1304874]	Exonuc_X-T
ENSRNOG00000001106	Denr	270.129	326.806	272.619	197.7	165.071	199.249	289.851	187.34	1.54639	0.628904	0.00247664	0.0336426	12	38096034	38116919	-	582	protein_coding	density-regulated protein [Source:MGI Symbol;Acc:MGI:1915434]	SUI1
ENSRNOG00000001237	Cabin1	437.03	402.306	387.099	267.085	275.777	250.602	408.812	264.488	1.54559	0.628159	0.000353245	0.00759159	20	13836030	13963003	+	7262	protein_coding	calcineurin binding protein 1 [Source:RGD Symbol;Acc:620263]	-
ENSRNOG00000003743	Dars	1288.9	1215.55	1032.26	777.493	756.163	755.913	1178.9	763.19	1.54459	0.627227	5.87005e-05	0.00193464	13	45074042	45127840	-	2214	protein_coding	aspartyl-tRNA synthetase [Source:RGD Symbol;Acc:621167]	tRNA-synt_2
ENSRNOG00000017194	Prdx1	10479.1	13028	9652.26	6716.1	7189.98	7606.38	11053.1	7170.82	1.54137	0.624216	0.000110335	0.00312424	5	135536413	135551990	+	889	protein_coding	peroxiredoxin 1 [Source:RGD Symbol;Acc:620039]	-
ENSRNOG00000005668	Ndufa8	1640.07	1761.3	1307.79	921.016	966.703	1171.87	1569.72	1019.86	1.53917	0.62215	0.000647692	0.0121533	3	15362824	15379381	-	1015	protein_coding	NADH dehydrogenase (ubiquinone) 1 alpha subcomplex, 8 [Source:RGD Symbol;Acc:1306283]	-
ENSRNOG00000020979	Psmb4	3392.05	3931.38	3153.06	2257.39	2178.54	2372.5	3492.16	2269.48	1.53865	0.621666	2.37402e-05	0.000925475	2	196043618	196046311	-	839	protein_coding	proteasome (prosome, macropain) subunit, beta type 4 [Source:RGD Symbol;Acc:61877]	Proteasome
ENSRNOG00000055647	Rbfa	813.281	827.263	869.276	490.448	466.548	678.884	836.606	545.293	1.53471	0.617968	0.00139237	0.0221161	18	76704220	76714486	-	1627	protein_coding	ribosome binding factor A [Source:RGD Symbol;Acc:1311910]	-
ENSRNOG00000016097	Ccbl1	1386.34	1141.13	1277.72	681.495	1031.94	768.238	1268.39	827.224	1.53356	0.616887	0.0018591	0.027056	3	8752625	8766433	-	1417	protein_coding	cysteine conjugate-beta lyase, cytoplasmic [Source:RGD Symbol;Acc:1306912]	Aminotran_1_2
ENSRNOG00000001142	Prkab1	1184.71	1489.5	1182.64	798.404	701.798	1014.73	1285.62	838.311	1.53354	0.616868	0.0016544	0.0248743	12	46316236	46326790	+	2055	protein_coding	protein kinase, AMP-activated, beta 1 non-catalytic subunit [Source:RGD Symbol;Acc:71057]	-
ENSRNOG00000042237	Tm6sf2	968.605	757.156	703.376	429.617	583.185	573.097	809.712	528.633	1.5322	0.615608	0.00275787	0.0366146	16	21092308	21099878	-	1745	protein_coding	transmembrane 6 superfamily member 2 [Source:RGD Symbol;Acc:1597457]	-
ENSRNOG00000006500	Snf8	820.034	918.941	750.914	518.963	568.358	538.177	829.963	541.833	1.53145	0.614896	0.000137162	0.00369077	10	83856280	83868598	+	898	protein_coding	SNF8, ESCRT-II complex subunit [Source:RGD Symbol;Acc:1310144]	-
ENSRNOG00000019490	Slc20a2	2267.15	2061.15	2109.16	1238.48	1590.41	1376.26	2145.82	1401.72	1.53099	0.614467	7.53876e-05	0.00237344	16	74317899	74408030	-	3726	protein_coding	solute carrier family 20 (phosphate transporter), member 2 [Source:RGD Symbol;Acc:3699]	-
ENSRNOG00000025701	Nifk	492.02	577.035	466.654	293.699	344.969	365.632	511.903	334.766	1.52906	0.612644	0.0010849	0.0181985	13	34267471	34277274	+	1465	protein_coding	nucleolar protein interacting with the FHA domain of MKI67 [Source:RGD Symbol;Acc:708462]	RRM_1
ENSRNOG00000059519	Bbox1	2535.35	2394.42	2244.01	1468.49	1611.17	1613.51	2391.26	1564.39	1.52865	0.612255	7.64151e-06	0.000362084	3	101427055	101474890	-	2343	protein_coding	butyrobetaine (gamma), 2-oxoglutarate dioxygenase (gamma-butyrobetaine hydroxylase) 1 [Source:RGD Symbol;Acc:619756]	-
ENSRNOG00000011474	Ppp1r3b	5373.63	5543.85	4703.4	3517.73	2670.79	4034.28	5206.96	3407.6	1.52805	0.611694	0.000950155	0.0163867	16	60415229	60427474	-	4398	protein_coding	protein phosphatase 1, regulatory subunit 3B [Source:RGD Symbol;Acc:621600]	-
ENSRNOG00000012147	Nop14	336.696	376.421	300.754	209.106	228.332	225.952	337.957	221.13	1.52785	0.611506	0.00157521	0.024072	14	81340041	81362441	+	3967	protein_coding	NOP14 nucleolar protein [Source:RGD Symbol;Acc:1305605]	-
ENSRNOG00000047393	Krt18	5260.76	4585	3951.52	3019.68	2940.63	3075.01	4599.09	3011.77	1.52705	0.610749	7.79194e-05	0.00242602	7	143629455	143633131	+	1369	protein_coding	keratin 18, type I [Source:RGD Symbol;Acc:619935]	Filament
ENSRNOG00000014659	Ebpl	1422.04	1590.89	1206.9	923.867	1036.88	802.131	1406.61	920.96	1.52698	0.610683	0.000643669	0.0120939	15	41668119	41691518	-	1118	protein_coding	emopamil binding protein-like [Source:RGD Symbol;Acc:1304571]	EBP
ENSRNOG00000031896	Stt3a	4830.48	4423.21	4357.05	2663.25	3251.01	3008.25	4536.91	2974.17	1.52551	0.609295	2.15684e-05	0.000857434	8	39181163	39243882	-	8468	protein_coding	STT3A, subunit of the oligosaccharyltransferase complex (catalytic) [Source:RGD Symbol;Acc:1565793]	-
ENSRNOG00000026109	Prmt1	318.366	423.878	383.219	242.373	226.355	269.089	375.154	245.939	1.52498	0.608791	0.0025358	0.0341823	1	100971273	100980340	-	1062	protein_coding	protein arginine methyltransferase 1 [Source:RGD Symbol;Acc:62020]	-
ENSRNOG00000008933	Plbd1	3674.72	3192.56	3185.08	2089.16	2375.24	2128.06	3350.79	2197.49	1.5249	0.608711	2.01402e-05	0.000812129	4	170564367	170620703	-	1975	protein_coding	phospholipase B domain containing 1 [Source:RGD Symbol;Acc:1308734]	-
ENSRNOG00000018345	Abce1	1642	1945.74	1491.16	1115.86	1117.94	1097.92	1692.96	1110.57	1.52411	0.607971	0.000120284	0.00333221	19	31867981	31892863	+	3450	protein_coding	ATP-binding cassette, subfamily E (OABP), member 1 [Source:RGD Symbol;Acc:1305301]	ABC_tran
ENSRNOG00000015054	Rcbtb2	2108.93	2025.55	1775.42	1189.05	1300.8	1392.69	1969.97	1294.18	1.52228	0.60623	5.6995e-05	0.00188727	15	55034033	55073437	+	2082	protein_coding	regulator of chromosome condensation (RCC1) and BTB (POZ) domain containing protein 2 [Source:RGD Symbol;Acc:735048]	BTB
ENSRNOG00000023322	Ostc	1970.01	1939.27	1885.05	974.243	1436.22	1401.93	1931.44	1270.8	1.52007	0.604137	0.00110538	0.0184531	2	235816336	235831670	-	1060	protein_coding	oligosaccharyltransferase complex subunit (non-catalytic) [Source:RGD Symbol;Acc:1560708]	-
ENSRNOG00000019983	Mlx	1215.58	1244.67	911.963	750.88	647.434	821.645	1124.07	739.986	1.51894	0.603067	0.00142571	0.0225946	10	88997399	89002152	+	1929	protein_coding	MLX, MAX dimerization protein [Source:RGD Symbol;Acc:1308590]	HLH
ENSRNOG00000021168	Anp32e	748.643	903.841	718.899	481.894	519.924	560.773	790.461	520.863	1.51738	0.601579	0.000487082	0.00970921	2	198040536	198057003	+	3173	protein_coding	acidic (leucine-rich) nuclear phosphoprotein 32 family, member E [Source:RGD Symbol;Acc:1310611]	-
ENSRNOG00000004904	Pa2g4	862.483	985.812	863.455	591.199	544.635	654.235	903.916	596.69	1.51476	0.599092	0.000208858	0.00510288	7	2979588	2987055	-	1575	protein_coding	proliferation-associated 2G4 [Source:RGD Symbol;Acc:1302994]	Peptidase_M24
ENSRNOG00000010852	Nup205	300.036	395.835	326.949	235.719	224.378	214.655	340.94	224.917	1.51463	0.598963	0.00281713	0.0371212	4	62703779	62773923	+	6230	protein_coding	nucleoporin 205 [Source:RGD Symbol;Acc:1309413]	-
ENSRNOG00000004060	Calm1	4860.39	4472.83	5041.02	2451.29	3344.91	3713.83	4791.41	3170.01	1.51161	0.596087	0.00118133	0.0194216	6	124217241	124225292	+	1449	protein_coding	calmodulin 1 [Source:RGD Symbol;Acc:2257]	-
ENSRNOG00000006247	Copa	3007.11	2945.57	3275.31	1848.69	2139.99	2116.76	3076	2035.15	1.51158	0.596055	2.08135e-05	0.000832127	13	90467265	90508932	+	4432	protein_coding	coatomer protein complex subunit alpha [Source:RGD Symbol;Acc:1310525]	Coatomer_WDAD
ENSRNOG00000018164	Spcs2	2411.86	2510.91	2113.04	1319.27	1667.51	1668.97	2345.27	1551.92	1.51127	0.595761	0.00027802	0.00625011	1	164829896	164849749	-	2956	protein_coding	signal peptidase complex subunit 2 homolog (S. cerevisiae) [Source:RGD Symbol;Acc:1311253]	-
ENSRNOG00000018655	Adsl	729.348	735.584	590.836	406.806	481.374	473.473	685.256	453.884	1.50978	0.594337	0.000856139	0.0151172	7	122157201	122192328	+	1952	protein_coding	adenylosuccinate lyase [Source:RGD Symbol;Acc:1307617]	-
ENSRNOG00000001592	Cct8	2108.93	2463.45	1856.91	1333.52	1502.44	1422.47	2143.1	1419.48	1.50962	0.594185	0.000251034	0.00580098	11	27130172	27141881	-	2521	protein_coding	chaperonin containing Tcp1, subunit 8 (theta) [Source:RGD Symbol;Acc:1305452]	-
ENSRNOG00000017272	Mrps27	547.976	630.963	497.699	314.609	418.114	377.957	558.879	370.227	1.50941	0.593983	0.00220619	0.0308933	2	29598344	29666724	+	2252	protein_coding	mitochondrial ribosomal protein S27 [Source:RGD Symbol;Acc:1311829]	-
ENSRNOG00000012379	Wdr18	642.521	644.984	549.118	386.846	414.16	416.985	612.208	405.997	1.50785	0.592496	0.000350445	0.00755953	7	12561316	12569126	-	1385	protein_coding	WD repeat domain 18 [Source:RGD Symbol;Acc:1310646]	WD40
ENSRNOG00000008309	Rpa3	423.523	477.806	430.757	306.055	294.558	282.44	444.029	294.351	1.5078	0.592442	0.000554363	0.0107312	4	34279320	34282351	-	617	protein_coding	replication protein A3 [Source:RGD Symbol;Acc:1306810]	-
ENSRNOG00000025430	Ddx18	362.744	433.585	434.638	260.432	244.147	312.225	410.322	272.268	1.50722	0.591894	0.00255836	0.0343876	13	37522561	37536066	-	2148	protein_coding	DEAD (Asp-Glu-Ala-Asp) box polypeptide 18 [Source:RGD Symbol;Acc:1549712]	DEAD
ENSRNOG00000021042	Psmd4	1486.67	1788.27	1572.65	1015.11	923.211	1285.87	1615.86	1074.73	1.50353	0.588358	0.00110678	0.0184546	2	196198038	196207560	-	1404	protein_coding	proteasome (prosome, macropain) 26S subunit, non-ATPase, 4 [Source:RGD Symbol;Acc:621109]	-
ENSRNOG00000016781	Ppib	4805.4	4490.08	4212.49	2610.02	3025.64	3350.26	4502.66	2995.31	1.50334	0.588167	0.000122251	0.00335986	8	71719563	71725562	+	980	protein_coding	peptidylprolyl isomerase B [Source:RGD Symbol;Acc:620312]	Pro_isomerase
ENSRNOG00000005229	Sec16b	2411.86	2185.18	2147.96	1690.91	1386.79	1410.15	2248.34	1495.95	1.50285	0.587704	0.000111617	0.00314786	13	75175254	75216941	+	4356	protein_coding	SEC16 homolog B (S. cerevisiae) [Source:RGD Symbol;Acc:621658]	-
ENSRNOG00000010352	Dnajc3	4085.7	4361.73	3401.43	2549.19	2441.47	2894.24	3949.62	2628.3	1.5027	0.587559	0.000223511	0.00531975	15	104186853	104226434	+	1778	protein_coding	DnaJ (Hsp40) homolog, subfamily C, member 3 [Source:RGD Symbol;Acc:708518]	DnaJ
ENSRNOG00000007894	Mpdz	615.508	643.906	450.161	374.489	374.622	390.281	569.858	379.798	1.50006	0.585024	0.00292391	0.0382261	5	99413187	99566318	-	7543	protein_coding	multiple PDZ domain protein [Source:RGD Symbol;Acc:3105]	PDZ
ENSRNOG00000016596	Hspa4	2370.38	2668.38	1970.42	1610.11	1454.01	1608.37	2336.39	1557.5	1.49993	0.584892	0.000389656	0.00819675	10	38601624	38642397	-	4520	protein_coding	heat shock protein 4 [Source:RGD Symbol;Acc:628878]	HSP70
ENSRNOG00000012623	Arf4	2671.38	2956.36	2549.62	1754.59	1769.32	1927.78	2725.79	1817.23	1.49991	0.58488	2.56164e-05	0.000974322	16	2338333	2354909	+	1603	protein_coding	ADP-ribosylation factor 4 [Source:RGD Symbol;Acc:621275]	Arf
ENSRNOG00000033611	Wdr83os	824.858	829.42	770.318	559.833	529.808	527.907	808.198	539.183	1.49869	0.583704	7.77624e-05	0.00242602	19	26194465	26195837	+	691	protein_coding	WD repeat domain 83 opposite strand [Source:RGD Symbol;Acc:1564058]	-
ENSRNOG00000021164	Stip1	1381.52	1618.93	1047.79	879.195	905.419	916.134	1349.41	900.249	1.49866	0.583673	0.00227627	0.0316542	1	222274133	222293148	-	2101	protein_coding	stress-induced phosphoprotein 1 [Source:RGD Symbol;Acc:621599]	TPR_1
ENSRNOG00000015911	Lrp5	5250.15	4440.47	4103.83	2965.5	2915.92	3327.66	4598.15	3069.7	1.49799	0.583026	0.000167631	0.00431206	1	218816841	218920094	-	5078	protein_coding	low density lipoprotein receptor-related protein 5 [Source:RGD Symbol;Acc:1309329]	Ldl_recept_a
ENSRNOG00000005061	Dlst	3692.08	3791.17	3507.18	2574.85	2563.05	2200.98	3663.48	2446.29	1.49744	0.582497	2.53835e-05	0.000969209	6	108936664	108959803	+	2779	protein_coding	dihydrolipoamide S-succinyltransferase (E2 component of 2-oxo-glutarate complex) [Source:RGD Symbol;Acc:1359615]	Biotin_lipoyl
ENSRNOG00000017895	Eno1	8783.04	8108.68	7926.32	4730.54	6324.09	5545.08	8272.68	5533.24	1.49513	0.580267	0.000208815	0.00510288	5	167288223	167299609	+	1891	protein_coding	enolase 1, (alpha) [Source:RGD Symbol;Acc:2553]	-
ENSRNOG00000019572	Lsm4	334.767	352.692	402.622	267.085	213.505	248.548	363.36	243.046	1.49496	0.580103	0.0031133	0.0398304	16	20506399	20511818	-	911	protein_coding	LSM4 homolog, U6 small nuclear RNA associated (S. cerevisiae) [Source:RGD Symbol;Acc:1306808]	LSM
ENSRNOG00000006898	Mrps16	646.38	630.963	593.746	373.539	469.513	408.768	623.696	417.273	1.49483	0.579984	0.000682295	0.0126175	15	4351292	4353694	+	607	protein_coding	mitochondrial ribosomal protein S16 [Source:RGD Symbol;Acc:1582995]	-
ENSRNOG00000012136	Mrps30	698.476	813.241	625.762	538.923	497.19	393.362	712.493	476.492	1.49446	0.579624	0.00311186	0.0398304	2	51042546	51049449	-	1483	protein_coding	mitochondrial ribosomal protein S30 [Source:RGD Symbol;Acc:1309697]	-
ENSRNOG00000006197	Calu	3046.67	3144.03	2663.13	1756.49	2200.29	1968.87	2951.27	1975.21	1.49415	0.579321	0.000197787	0.00492324	4	56625561	56653111	+	3410	protein_coding	calumenin [Source:RGD Symbol;Acc:620383]	-
ENSRNOG00000000186	Tst	11355.1	10579.7	8496.78	6153.41	8091.44	6136.66	10143.8	6793.84	1.49309	0.578297	0.00147163	0.023037	7	119616324	119623072	-	1093	protein_coding	thiosulfate sulfurtransferase [Source:RGD Symbol;Acc:3913]	Rhodanese
ENSRNOG00000018945	Nutf2	667.604	750.684	556.88	414.41	431.952	477.581	658.389	441.314	1.49166	0.576917	0.00168837	0.0252502	19	37830917	37852189	+	1927	protein_coding	nuclear transport factor 2 [Source:RGD Symbol;Acc:1359213]	-
ENSRNOG00000020658	Aarsd1	378.18	331.121	356.054	241.422	218.447	254.71	355.118	238.193	1.4915	0.576766	0.00188457	0.0273983	10	89317975	89331078	-	3305	protein_coding	alanyl-tRNA synthetase domain containing 1 [Source:RGD Symbol;Acc:1561650]	-
ENSRNOG00000058053	Ube2n	510.35	614.784	455.011	326.965	325.2	407.741	526.715	353.302	1.49065	0.575943	0.00410842	0.049123	7	36610147	36640189	+	1487	protein_coding	ubiquitin-conjugating enzyme E2N [Source:RGD Symbol;Acc:621096]	UQ_con
ENSRNOG00000010452	Cycs	2179.36	2502.28	1767.66	1347.78	1477.73	1501.56	2149.77	1442.36	1.49033	0.575631	0.000894921	0.0156256	4	80331227	80333326	-	1200	protein_coding	cytochrome c, somatic [Source:RGD Symbol;Acc:2451]	-
ENSRNOG00000007998	Ssb	699.441	607.234	619.941	418.212	451.721	423.147	642.205	431.027	1.49024	0.575543	0.000353434	0.00759159	3	56092501	56102001	+	1640	protein_coding	Sjogren syndrome antigen B [Source:RGD Symbol;Acc:620804]	RRM_1
ENSRNOG00000008907	Fggy	1041.93	905.998	930.396	576.942	636.561	719.966	959.44	644.49	1.48919	0.574525	0.000481606	0.00963078	5	114516889	114901564	+	1869	protein_coding	FGGY carbohydrate kinase domain containing [Source:RGD Symbol;Acc:1359429]	FGGY_N
ENSRNOG00000049920	Psma2	1456.77	1724.63	1553.25	993.252	1000.31	1186.25	1578.22	1059.94	1.48897	0.574311	0.000258756	0.00590294	17	53091933	53102342	-	874	protein_coding	proteasome (prosome, macropain) subunit, alpha type 2 [Source:RGD Symbol;Acc:61842]	Proteasome
ENSRNOG00000017829	Ssu72	794.95	781.963	863.455	438.172	626.676	575.151	813.456	546.666	1.48847	0.57383	0.00214944	0.0303097	5	173152964	173182719	+	1038	protein_coding	SSU72 RNA polymerase II CTD phosphatase homolog (S. cerevisiae) [Source:RGD Symbol;Acc:1307854]	-
ENSRNOG00000009432	Eif2s1	818.104	894.134	785.841	541.774	560.45	576.178	832.693	559.468	1.48819	0.573562	0.000144399	0.00384872	6	102048372	102073041	+	1377	protein_coding	eukaryotic translation initiation factor 2, subunit 1 alpha [Source:RGD Symbol;Acc:620963]	S1
ENSRNOG00000043503	Ehd1	2103.15	2044.97	2475.88	1123.47	1720.89	1608.37	2208	1484.24	1.48784	0.573216	0.00370278	0.0453914	1	221644867	221667239	+	3232	protein_coding	EH-domain containing 1 [Source:RGD Symbol;Acc:1309017]	-
ENSRNOG00000018994	Psmc4	1453.87	1913.38	1407.72	1145.33	923.211	1142.09	1591.66	1070.21	1.48696	0.572364	0.00208396	0.0296238	1	84978206	84986581	-	1417	protein_coding	proteasome (prosome, macropain) 26S subunit, ATPase, 4 [Source:RGD Symbol;Acc:621102]	AAA
ENSRNOG00000002636	Abat	3178.84	2836.64	2494.32	1561.64	1987.77	2178.39	2836.6	1909.27	1.48584	0.571279	0.00160642	0.0243495	10	7093405	7200499	-	2638	protein_coding	4-aminobutyrate aminotransferase [Source:RGD Symbol;Acc:620948]	Aminotran_3
ENSRNOG00000002115	Sod1	11291.4	12343.1	10132.5	7039.26	7689.14	8007.96	11255.7	7578.79	1.48515	0.570604	6.06776e-05	0.00198124	11	30363280	30368862	+	656	protein_coding	superoxide dismutase 1, soluble [Source:RGD Symbol;Acc:3731]	-
ENSRNOG00000023150	Gpi	3115.16	2960.67	2579.69	1590.15	2259.59	1979.14	2885.18	1942.96	1.485	0.570466	0.00134522	0.0215373	1	90063411	90091287	-	2014	protein_coding	glucose-6-phosphate isomerase [Source:RGD Symbol;Acc:2727]	-
ENSRNOG00000018593	Txndc9	617.437	657.927	552.999	368.787	441.837	421.093	609.454	410.572	1.48434	0.569825	0.000978709	0.0166748	9	44647707	44657779	-	1242	protein_coding	thioredoxin domain containing 9 [Source:RGD Symbol;Acc:708355]	-
ENSRNOG00000026828	Scfd2	476.584	477.806	443.369	279.441	310.373	352.28	465.92	314.031	1.48414	0.569627	0.00150341	0.0234043	14	36216002	36543658	+	2335	protein_coding	sec1 family domain containing 2 [Source:RGD Symbol;Acc:1562708]	Sec1
ENSRNOG00000012873	Gfm1	1600.51	1497.05	1563.92	975.193	1049.73	1117.44	1553.83	1047.45	1.4837	0.569199	4.71553e-05	0.00160682	2	164601586	164646439	+	2560	protein_coding	G elongation factor, mitochondrial 1 [Source:RGD Symbol;Acc:631396]	GTP_EFTU
ENSRNOG00000047394	Ufd1l	594.283	695.677	491.878	398.251	381.541	421.093	593.946	400.295	1.48328	0.568787	0.0028821	0.0377652	11	86304815	86328469	-	1833	protein_coding	ubiquitin fusion degradation 1 like (yeast) [Source:RGD Symbol;Acc:619822]	UFD1
ENSRNOG00000018818	Txnl1	1736.54	2165.77	1771.54	1207.11	1112.99	1511.83	1891.28	1277.31	1.48065	0.566226	0.00177988	0.0262561	18	59059375	59086256	-	1324	protein_coding	thioredoxin-like 1 [Source:RGD Symbol;Acc:621717]	-
ENSRNOG00000004400	Avpr1a	6237.08	5529.82	5455.29	4220.13	3699.76	3716.92	5740.73	3878.94	1.47996	0.565555	4.95584e-05	0.00167251	7	67341080	67345308	-	1900	protein_coding	arginine vasopressin receptor 1A [Source:RGD Symbol;Acc:2185]	7tm_1
ENSRNOG00000018673	Sec22b	1145.15	1114.16	961.442	652.98	752.209	771.319	1073.59	725.503	1.47991	0.565512	0.000452445	0.00917472	2	200076079	200096860	+	1410	protein_coding	SEC22 vesicle trafficking protein homolog B (S. cerevisiae) [Source:RGD Symbol;Acc:1309988]	-
ENSRNOG00000048747	Cdk5rap3	885.637	874.72	867.335	474.29	700.81	600.828	875.897	591.976	1.47989	0.565487	0.00249456	0.0337558	10	84780608	84789832	-	1934	protein_coding	CDK5 regulatory subunit associated protein 3 [Source:RGD Symbol;Acc:620002]	-
ENSRNOG00000001813	Dnm1l	428.347	426.035	382.248	283.243	261.939	290.657	412.21	278.613	1.4794	0.565011	0.00127564	0.0207433	11	88830957	88880198	+	2639	protein_coding	dynamin 1-like [Source:RGD Symbol;Acc:620416]	-
ENSRNOG00000003951	Psmc1	2375.2	2411.68	2259.53	1505.56	1482.67	1777.83	2348.81	1588.69	1.47855	0.564183	9.56e-05	0.00284417	6	124123228	124135658	+	1614	protein_coding	proteasome (prosome, macropain) 26S subunit, ATPase, 1 [Source:RGD Symbol;Acc:621097]	AAA
ENSRNOG00000022748	Tmem126a	408.087	482.12	423.966	317.461	287.639	283.467	438.058	296.189	1.4781	0.563749	0.00156592	0.024072	1	156283128	156291052	+	2483	protein_coding	transmembrane protein 126A [Source:RGD Symbol;Acc:1305677]	-
ENSRNOG00000020178	Cope	1696.02	1673.94	1506.68	1017.96	1165.38	1120.52	1625.55	1101.29	1.47609	0.561776	0.000102235	0.00294224	16	20863129	20873436	-	1156	protein_coding	coatomer protein complex, subunit epsilon [Source:RGD Symbol;Acc:1306785]	-
ENSRNOG00000010752	Tmem41b	1053.5	1034.35	851.812	579.793	631.619	781.59	979.888	664.334	1.47522	0.560933	0.0024635	0.0334965	1	174605834	174620064	-	2357	protein_coding	transmembrane protein 41B [Source:RGD Symbol;Acc:1310870]	-
ENSRNOG00000036689	P4hb	36920.8	34042.9	32038	19556.1	24075.6	26213.6	34333.9	23281.8	1.47473	0.560446	0.000428388	0.0088139	10	109736458	109747987	-	2489	protein_coding	prolyl 4-hydroxylase, beta polypeptide [Source:RGD Symbol;Acc:3244]	-
ENSRNOG00000000557	Sar1a	5497.12	5767.11	4759.67	3643.19	3461.55	3761.08	5341.3	3621.94	1.47466	0.560386	6.54213e-05	0.002102	20	31265483	31310674	+	4146	protein_coding	secretion associated, Ras related GTPase 1A [Source:RGD Symbol;Acc:1359540]	Pyrophosphatase
ENSRNOG00000012724	RGD1559786	326.084	385.049	337.62	220.512	238.216	253.683	349.585	237.47	1.4719	0.557684	0.00310873	0.0398304	5	127489418	127497293	+	1394	protein_coding	similar to RIKEN cDNA 0610037L13 [Source:RGD Symbol;Acc:1559786]	-
ENSRNOG00000019262	Trak1	574.988	561.935	525.834	340.272	360.784	430.337	554.252	377.131	1.47013	0.55594	0.00159338	0.0242156	8	130009573	130106382	+	4788	protein_coding	trafficking protein, kinesin binding 1 [Source:RGD Symbol;Acc:1307844]	-
ENSRNOG00000004793	Ncln	3864.77	3890.4	3537.25	2473.15	2908.02	2321.15	3764.14	2567.44	1.46605	0.551936	0.000213422	0.00516064	7	11081536	11091584	+	3007	protein_coding	nicalin [Source:RGD Symbol;Acc:1309355]	-
ENSRNOG00000037638	Timm50	1398.88	1379.49	1137.04	919.115	971.645	779.536	1305.14	890.098	1.46602	0.551906	0.00113008	0.0187513	1	85470846	85480403	+	1164	protein_coding	translocase of inner mitochondrial membrane 50 [Source:RGD Symbol;Acc:1587684]	NIF
ENSRNOG00000007831	Ufl1	1044.82	1036.5	889.649	702.405	594.058	731.264	990.325	675.909	1.46512	0.551014	0.000928062	0.0160845	5	39615956	39650895	-	3839	protein_coding	Ufm1-specific ligase 1 [Source:RGD Symbol;Acc:1309308]	-
ENSRNOG00000004670	Ddx56	418.7	408.778	399.712	245.224	316.304	276.278	409.063	279.269	1.46507	0.550968	0.00297305	0.0386694	14	86376808	86387608	-	2299	protein_coding	DEAD (Asp-Glu-Ala-Asp) box helicase 56 [Source:RGD Symbol;Acc:1303195]	DEAD
ENSRNOG00000008256	Mrpl38	642.521	698.913	604.418	445.775	457.652	426.228	648.617	443.218	1.46297	0.548901	0.000561134	0.0108324	10	104682374	104689178	-	1305	protein_coding	mitochondrial ribosomal protein L38 [Source:RGD Symbol;Acc:1311180]	-
ENSRNOG00000014525	Hspd1	8831.28	9642.41	7730.34	5665.82	6507.95	5739.19	8734.68	5970.98	1.46282	0.548749	0.00022872	0.00537358	9	61680530	61690956	-	2227	protein_coding	heat shock protein 1 (chaperonin) [Source:RGD Symbol;Acc:621314]	-
ENSRNOG00000011632	Cct5	3137.35	3483.78	2765.96	2160.44	2254.65	2007.89	3129.03	2141	1.46133	0.547281	0.000277381	0.00624573	2	84667633	84678790	-	1744	protein_coding	chaperonin containing Tcp1, subunit 5 (epsilon) [Source:RGD Symbol;Acc:735161]	-
ENSRNOG00000017730	Psmd1	2771.71	3163.44	2321.63	2032.13	1636.87	1982.22	2752.26	1883.74	1.46092	0.546879	0.0018421	0.0269045	9	93080615	93155027	+	3078	protein_coding	proteasome (prosome, macropain) 26S subunit, non-ATPase, 1 [Source:RGD Symbol;Acc:621669]	-
ENSRNOG00000003691	Tmed7	3186.55	3177.46	2528.27	1970.35	1993.7	2131.14	2964.1	2031.73	1.45887	0.544856	0.000402628	0.0084068	18	40579182	40586260	-	3435	protein_coding	transmembrane emp24 protein transport domain containing 7 [Source:RGD Symbol;Acc:727954]	-
ENSRNOG00000021057	Osbp	2113.76	1803.37	1741.46	1317.37	1274.11	1291.01	1886.2	1294.16	1.45754	0.543532	0.000206976	0.00509226	1	228395558	228425361	+	4407	protein_coding	oxysterol binding protein [Source:RGD Symbol;Acc:1308069]	-
ENSRNOG00000001719	Psmd2	3951.6	4647.55	3772.03	2683.21	2766.67	3044.19	4123.73	2831.36	1.4564	0.542405	0.000270446	0.00612881	11	83934087	83944763	-	2946	protein_coding	proteasome (prosome, macropain) 26S subunit, non-ATPase, 2 [Source:RGD Symbol;Acc:1305752]	-
ENSRNOG00000016723	Phpt1	521.927	517.713	484.117	343.124	361.772	342.01	507.919	348.968	1.45538	0.541393	0.000808638	0.0144416	3	2796997	2798470	-	635	protein_coding	phosphohistidine phosphatase 1 [Source:RGD Symbol;Acc:1311355]	-
ENSRNOG00000009430	Gnl2	455.36	450.842	528.745	327.916	330.142	328.658	478.315	328.905	1.45456	0.540586	0.00157709	0.024072	5	143027977	143055190	+	4127	protein_coding	guanine nucleotide binding protein-like 2 (nucleolar) [Source:RGD Symbol;Acc:1305006]	-
ENSRNOG00000028105	Hars	638.662	674.106	663.599	393.499	421.079	547.421	658.789	454	1.45154	0.537588	0.00393187	0.0476189	18	29611547	29629087	-	1927	protein_coding	histidyl-tRNA synthetase [Source:RGD Symbol;Acc:1310695]	HGTP_anticodon
ENSRNOG00000007990	Adipor2	2818.99	2565.92	2166.4	1755.54	1750.54	1698.75	2517.1	1734.94	1.45079	0.536837	0.000477311	0.00958231	4	151414684	151428894	-	1445	protein_coding	adiponectin receptor 2 [Source:RGD Symbol;Acc:1307891]	-
ENSRNOG00000006807	Aldob	64441.2	56304.5	64341.9	41549.3	42557.7	43506.1	61695.9	42537.7	1.45039	0.53644	2.58722e-05	0.000978762	5	64805773	64818824	-	1572	protein_coding	aldolase B, fructose-bisphosphate [Source:RGD Symbol;Acc:2090]	-
ENSRNOG00000014093	Tom1	1202.07	1167.01	1000.25	699.554	707.729	918.188	1123.11	775.157	1.4491	0.535155	0.00287029	0.0376846	19	14392423	14426491	+	2264	protein_coding	target of myb1 (chicken) [Source:RGD Symbol;Acc:1308024]	-
ENSRNOG00000021475	Ldah	353.097	339.749	329.859	215.759	255.02	235.196	340.902	235.325	1.44893	0.534992	0.00369947	0.0453902	6	33407248	33491725	+	2726	protein_coding	lipid droplet associated hydrolase [Source:RGD Symbol;Acc:1311648]	-
ENSRNOG00000000465	Slc39a7	2532.46	2260.68	2409.91	1611.06	1676.41	1687.45	2401.02	1658.31	1.44802	0.53408	4.85345e-05	0.00164195	20	3819414	3822778	-	2536	protein_coding	solute carrier family 39 (zinc transporter), member 7 [Source:RGD Symbol;Acc:1593280]	-
ENSRNOG00000019657	Mk1	3176.91	2424.62	2379.84	1938.98	1880.03	1693.62	2660.46	1837.54	1.44786	0.533925	0.00168591	0.0252402	16	20531720	20534209	-	2490	protein_coding	Mk1 protein [Source:RGD Symbol;Acc:621165]	-
ENSRNOG00000010951	Cmtm6	1980.62	1724.63	1742.43	1343.03	1202.94	1219.12	1815.9	1255.03	1.44691	0.53297	0.000224472	0.00531975	8	122789453	122807560	+	3254	protein_coding	CKLF-like MARVEL transmembrane domain containing 6 [Source:RGD Symbol;Acc:1307765]	-
ENSRNOG00000011745	Psma1	1728.82	2163.61	1645.41	1213.76	1128.81	1488.2	1845.95	1276.93	1.44554	0.531611	0.00368814	0.0452908	1	183733567	183744586	-	1174	protein_coding	proteasome (prosome, macropain) subunit, alpha type 1 [Source:RGD Symbol;Acc:61841]	Proteasome
ENSRNOG00000008320	Lypla1	2461.07	2213.22	1962.66	1450.43	1549.89	1591.94	2212.32	1530.75	1.44532	0.531392	0.000420982	0.00869968	5	14559334	14588422	-	2355	protein_coding	lysophospholipase I [Source:RGD Symbol;Acc:3025]	Abhydrolase_2
ENSRNOG00000038176	Ufm1	755.396	774.413	765.467	507.557	517.947	563.854	765.092	529.786	1.44432	0.530395	0.000381056	0.00805196	2	143096271	143104412	-	2133	protein_coding	ubiquitin-fold modifier 1 [Source:RGD Symbol;Acc:1304890]	-
ENSRNOG00000011461	Ap3m1	703.3	561.935	530.685	404.905	412.183	427.255	598.64	414.781	1.44363	0.529697	0.00353815	0.0438699	15	3436361	3454279	+	3158	protein_coding	adaptor-related protein complex 3, mu 1 subunit [Source:RGD Symbol;Acc:620417]	Adap_comp_sub
ENSRNOG00000046316	Tomm6	723.559	918.941	817.856	588.348	530.797	585.422	820.119	568.189	1.44298	0.529052	0.00157111	0.024072	9	15313523	15314435	+	225	protein_coding	translocase of outer mitochondrial membrane 6 homolog (yeast) [Source:RGD Symbol;Acc:1583567]	-
ENSRNOG00000032776	Srp54a	1109.46	1121.71	1004.13	740.425	792.736	709.696	1078.43	747.619	1.44231	0.528377	0.000333372	0.00729633	6	75996643	76034083	+	2142	protein_coding	signal recognition particle 54A [Source:RGD Symbol;Acc:621390]	-
ENSRNOG00000003625	Ubxn4	2682.96	2740.64	2096.55	1767.89	1682.34	1767.56	2506.72	1739.27	1.44115	0.527217	0.000940049	0.0162369	13	44957014	44990535	+	3325	protein_coding	UBX domain protein 4 [Source:RGD Symbol;Acc:1307451]	UBX
ENSRNOG00000012357	Unc45a	687.864	703.227	630.613	410.608	453.698	539.204	673.901	467.837	1.44079	0.52686	0.00282172	0.037147	1	142118917	142133627	-	3302	protein_coding	unc-45 homolog A (C. elegans) [Source:RGD Symbol;Acc:1305357]	-
ENSRNOG00000003399	Hnrnph1	1019.74	1143.28	1072.04	683.396	764.071	799.05	1078.35	748.839	1.44008	0.526145	0.000513121	0.0101136	10	35870232	35879910	+	2811	protein_coding	heterogeneous nuclear ribonucleoprotein H1 [Source:RGD Symbol;Acc:620840]	RRM_1
ENSRNOG00000017695	AABR07012795.1	1755.84	2276.86	1633.77	1349.68	1265.21	1323.88	1888.82	1312.92	1.43836	0.524423	0.00242748	0.0331333	2	208738132	208739047	+	880	protein_coding	-	-
ENSRNOG00000028585	Tceal8	710.053	676.263	634.494	411.558	514.982	479.635	673.603	468.725	1.43736	0.523423	0.00200199	0.0288077	X	106713320	106715391	-	1051	protein_coding	transcription elongation factor A (SII)-like 8 [Source:RGD Symbol;Acc:1359631]	-
ENSRNOG00000003011	Gadd45gip1	787.232	834.813	709.197	526.566	582.196	514.555	777.081	541.106	1.43579	0.521842	0.0011205	0.0186393	19	25946979	25949528	+	1212	protein_coding	growth arrest and DNA-damage-inducible, gamma interacting protein 1 [Source:RGD Symbol;Acc:1309249]	-
ENSRNOG00000000431	Atf6b	1149.98	1099.06	1080.77	715.712	789.77	816.51	1109.94	773.997	1.43427	0.520317	0.00032555	0.00715853	20	4414276	4422283	+	3183	protein_coding	activating transcription factor 6 beta [Source:RGD Symbol;Acc:1303317]	bZIP_1
ENSRNOG00000036835	Copz1	2490.01	2424.62	2572.9	1502.71	1846.42	1883.62	2495.84	1744.25	1.43107	0.517096	0.000606375	0.0115318	7	144899534	144926350	+	2340	protein_coding	coatomer protein complex, subunit zeta 1 [Source:RGD Symbol;Acc:1306154]	-
ENSRNOG00000001436	Ywhag	1703.74	1709.53	1437.8	1181.45	1053.69	1154.41	1617.02	1129.85	1.43106	0.517081	0.000615532	0.0116587	12	23789638	23817883	+	3465	protein_coding	tyrosine 3-monooxygenase/tryptophan 5-monooxygenase activation protein, gamma [Source:RGD Symbol;Acc:62002]	-
ENSRNOG00000030628	Eif4a1	4620.17	5526.59	4684	3188.86	3459.57	3730.27	4943.58	3459.57	1.42893	0.514937	0.000488711	0.00971416	10	56271257	56276764	-	1770	protein_coding	eukaryotic translation initiation factor 4A1 [Source:RGD Symbol;Acc:735141]	DEAD
ENSRNOG00000002671	Nme2	3579.21	3899.03	3132.69	2219.37	2729.11	2478.29	3536.97	2475.59	1.4287	0.514703	0.00110035	0.0183919	10	81648216	81653717	-	746	protein_coding	NME/NM23 nucleoside diphosphate kinase 2 [Source:RGD Symbol;Acc:619877]	NDK
ENSRNOG00000004813	Rtcb	1651.64	1836.8	1497.95	1122.52	1141.66	1227.33	1662.13	1163.84	1.42803	0.514029	0.000605304	0.011527	7	23913830	23933191	+	1876	protein_coding	RNA 2',3'-cyclic phosphate and 5'-OH ligase [Source:RGD Symbol;Acc:1303261]	-
ENSRNOG00000010756	Tp53	810.386	826.184	976.965	586.447	600.977	648.072	871.178	611.832	1.4242	0.510149	0.00152816	0.0237109	10	56187020	56198449	+	2192	protein_coding	tumor protein p53 [Source:RGD Symbol;Acc:3889]	P53
ENSRNOG00000011763	Serp1	6516.86	6572.8	6270.23	4033.84	4789.03	4777.87	6453.3	4533.58	1.42348	0.509424	0.000202893	0.00500931	2	148718280	148722263	-	2426	protein_coding	stress-associated endoplasmic reticulum protein 1 [Source:RGD Symbol;Acc:620790]	-
ENSRNOG00000013172	Nr1h3	3135.42	3131.09	2678.65	1771.7	2370.3	2148.6	2981.72	2096.87	1.42202	0.507947	0.00229017	0.031722	3	80004130	80012750	-	1635	protein_coding	nuclear receptor subfamily 1, group H, member 3 [Source:RGD Symbol;Acc:61909]	Hormone_recep
ENSRNOG00000005087	Cebpz	517.104	589.977	509.341	407.756	362.761	365.632	538.807	378.716	1.42202	0.507938	0.00276847	0.0366861	6	1516804	1534488	-	4004	protein_coding	CCAAT/enhancer binding protein zeta [Source:RGD Symbol;Acc:1304994]	CBF
ENSRNOG00000011008	Bet1	1212.69	1264.08	1127.34	864.938	960.772	711.75	1201.37	845.82	1.42007	0.505961	0.00293582	0.0382909	4	29082365	29092753	-	1516	protein_coding	Bet1 golgi vesicular membrane trafficking protein [Source:RGD Symbol;Acc:2203]	-
ENSRNOG00000001488	Psmb1	2469.75	2833.4	2357.52	1689.95	1729.79	1988.38	2553.56	1802.71	1.41648	0.502308	0.000964156	0.0165672	1	57470632	57489727	-	1068	protein_coding	proteasome (prosome, macropain) subunit, beta type 1 [Source:RGD Symbol;Acc:621092]	Proteasome
ENSRNOG00000004291	Cltc	5896.53	6200.69	4869.3	4038.59	3995.31	3944.92	5655.51	3992.94	1.41631	0.502141	0.000634074	0.0119456	10	74014562	74070266	-	6069	protein_coding	clathrin, heavy chain (Hc) [Source:RGD Symbol;Acc:2364]	-
ENSRNOG00000048275	LOC100911028	3197.17	3051.27	2390.51	1992.21	2134.06	1977.08	2879.65	2034.45	1.41539	0.501198	0.002007	0.0288503	1	213577122	213580542	+	863	protein_coding	5-hydroxyisourate hydrolase-like [Source:RGD Symbol;Acc:6495300]	-
ENSRNOG00000001991	Atp5o	3592.71	3444.95	2750.44	2247.89	2377.22	2293.42	3262.7	2306.17	1.41473	0.500528	0.00132669	0.0213133	11	32081574	32088002	-	823	protein_coding	ATP synthase, H+ transporting, mitochondrial F1 complex, O subunit [Source:RGD Symbol;Acc:621379]	-
ENSRNOG00000060723	Copb2	1098.85	1189.66	1040.03	673.891	817.447	861.7	1109.51	784.346	1.41467	0.50047	0.00248334	0.0336687	8	106586689	106602837	+	2202	protein_coding	coatomer protein complex, subunit beta 2 (beta prime) [Source:MGI Symbol;Acc:MGI:1354962]	Coatomer_WDAD
ENSRNOG00000007851	Psma3	2236.28	2812.91	2366.25	1614.87	1583.49	2050	2471.81	1749.46	1.41289	0.498646	0.00419	0.0497589	6	93423002	93444240	+	3559	protein_coding	proteasome (prosome, macropain) subunit, alpha type 3 [Source:RGD Symbol;Acc:61844]	Proteasome
ENSRNOG00000007753	Plaa	1213.65	1341.74	1104.06	863.987	743.313	983.92	1219.82	863.74	1.41219	0.497932	0.00407555	0.0489379	5	113548913	113578928	-	2694	protein_coding	phospholipase A2, activating protein [Source:RGD Symbol;Acc:621245]	WD40
ENSRNOG00000005736	Eif1ax	767.938	865.012	705.316	545.576	575.277	535.096	779.422	551.983	1.41162	0.497348	0.00203552	0.0291899	X	37579957	37595486	+	3247	protein_coding	eukaryotic translation initiation factor 1A, X-linked [Source:RGD Symbol;Acc:1560198]	-
ENSRNOG00000023356	Eif5b	1140.33	1087.2	965.323	704.306	802.62	755.913	1064.28	754.28	1.41104	0.496754	0.00129165	0.020877	9	44681494	44713199	+	3618	protein_coding	eukaryotic translation initiation factor 5B [Source:RGD Symbol;Acc:735017]	GTP_EFTU
ENSRNOG00000050585	Pgam1	3940.99	4188.08	3579.94	2504.52	2691.55	3118.14	3903	2771.4	1.40834	0.493999	0.00116265	0.0191817	1	261158261	261165808	+	1742	protein_coding	phosphoglycerate mutase 1 (brain) [Source:RGD Symbol;Acc:3312]	-
ENSRNOG00000003330	Acsf2	2344.33	2384.72	2166.4	1746.98	1635.88	1512.85	2298.48	1631.91	1.40829	0.493947	0.000370826	0.00787125	10	82284720	82326771	-	3083	protein_coding	acyl-CoA synthetase family member 2 [Source:RGD Symbol;Acc:1562656]	AMP-binding
ENSRNOG00000033164	Cyp2b3	9719.81	8578.94	7533.4	6219	6001.86	6122.28	8610.72	6114.38	1.40827	0.493928	0.000749913	0.0136527	1	83163079	83236615	+	2098	protein_coding	cytochrome P450, family 2, subfamily b, polypeptide 3 [Source:RGD Symbol;Acc:628627]	p450
ENSRNOG00000021233	Itpa	799.774	922.177	773.228	556.031	582.196	636.775	831.726	591.667	1.40559	0.491173	0.0023947	0.0328306	3	123209608	123221269	+	1190	protein_coding	inosine triphosphatase (nucleoside triphosphate pyrophosphatase) [Source:RGD Symbol;Acc:1589751]	-
ENSRNOG00000050563	Sub1	848.976	923.255	960.472	589.298	624.7	735.372	910.901	649.79	1.40211	0.487595	0.00298633	0.0387322	2	62022567	62034628	-	756	protein_coding	SUB1 homolog (S. cerevisiae) [Source:RGD Symbol;Acc:621582]	-
ENSRNOG00000010125	Skiv2l2	620.331	580.27	586.955	433.419	385.495	463.202	595.852	427.372	1.39449	0.479742	0.0035621	0.044128	2	44717781	44786963	-	3595	protein_coding	superkiller viralicidic activity 2-like 2 (S. cerevisiae) [Source:RGD Symbol;Acc:1305984]	DEAD
ENSRNOG00000018746	Slc30a5	1032.28	1007.38	898.381	689.099	669.18	751.805	979.347	703.361	1.39244	0.47761	0.0017092	0.0254282	2	30815703	30846149	-	3382	protein_coding	solute carrier family 30 (zinc transporter), member 5 [Source:RGD Symbol;Acc:1306931]	-
ENSRNOG00000003797	Mrps7	719.7	761.47	653.897	485.696	515.97	533.042	711.689	511.569	1.39109	0.476214	0.002565	0.0344111	10	104155805	104158839	+	997	protein_coding	mitochondrial ribosomal protein S7 [Source:RGD Symbol;Acc:1309164]	-
ENSRNOG00000008891	Ift20	690.758	712.934	631.583	489.498	524.866	449.851	678.425	488.071	1.38966	0.474728	0.00323884	0.0409893	10	65805860	65811351	+	1126	protein_coding	intraflagellar transport 20 [Source:RGD Symbol;Acc:1309400]	-
ENSRNOG00000019497	Mrpl17	1158.66	1350.37	1180.7	796.503	932.107	941.81	1229.91	890.14	1.38165	0.466394	0.00305717	0.0393989	1	170652294	170653920	-	935	protein_coding	mitochondrial ribosomal protein L17 [Source:RGD Symbol;Acc:70943]	-
ENSRNOG00000061108	Arcn1	4081.84	4058.66	3782.71	2922.73	2725.15	2983.6	3974.4	2877.16	1.38135	0.466081	0.000265338	0.00603248	8	49051246	49075892	-	3503	protein_coding	archain 1 [Source:RGD Symbol;Acc:1359110]	Adap_comp_sub
ENSRNOG00000056853	Psma7	2095.43	2503.36	2285.73	1563.54	1540.99	1881.57	2294.84	1662.03	1.38074	0.46544	0.0030939	0.0397267	3	175420039	175426395	-	922	protein_coding	proteasome (prosome, macropain) subunit, alpha type 7 [Source:RGD Symbol;Acc:61851]	Proteasome
ENSRNOG00000014564	Yipf5	1420.11	1339.58	1323.32	915.313	1009.21	1034.25	1361	986.255	1.38016	0.46484	0.000974861	0.0166495	18	33401106	33434775	-	3046	protein_coding	Yip1 domain family, member 5 [Source:RGD Symbol;Acc:1359165]	-
ENSRNOG00000001083	Kdelr2	1490.53	1432.34	1202.05	989.451	927.165	1072.25	1374.97	996.287	1.3801	0.464774	0.00353181	0.0438299	12	13192453	13210758	-	1791	protein_coding	KDEL (Lys-Asp-Glu-Leu) endoplasmic reticulum protein retention receptor 2 [Source:RGD Symbol;Acc:1304618]	ER_lumen_recept
ENSRNOG00000004864	Prpf40a	869.236	1021.41	908.082	647.277	644.468	740.507	932.908	677.418	1.37706	0.461588	0.00366007	0.0450247	3	38682146	38741113	-	3564	protein_coding	PRP40 pre-mRNA processing factor 40 homolog A (S. cerevisiae) [Source:RGD Symbol;Acc:1311401]	FF
ENSRNOG00000019458	Shpk	1325.56	1229.57	1186.52	846.878	959.784	910.999	1247.22	905.887	1.37693	0.461452	0.00145741	0.0229164	10	59765171	59789731	+	2992	protein_coding	sedoheptulokinase [Source:RGD Symbol;Acc:1308004]	FGGY_N
ENSRNOG00000013186	G3bp1	1965.19	2146.35	1725.94	1323.07	1470.81	1462.53	1945.83	1418.8	1.37137	0.455619	0.00272332	0.0361901	10	40812858	40846252	+	6549	protein_coding	GTPase activating protein (SH3 domain) binding protein 1 [Source:RGD Symbol;Acc:621140]	RRM_1
ENSRNOG00000057194	Tars2	995.618	914.627	896.44	682.445	691.914	675.803	935.562	683.387	1.36908	0.453208	0.00166187	0.0249334	2	197861115	197878142	-	2356	protein_coding	Threonine--tRNA ligase, mitochondrial [Source:UniProtKB/Swiss-Prot;Acc:Q68FW7]	tRNA-synt_2b
ENSRNOG00000042359	Pigk	1387.3	1440.97	1245.7	927.669	938.038	1114.36	1357.99	993.354	1.36714	0.451159	0.00404214	0.0486196	2	257911126	257997733	+	1530	protein_coding	phosphatidylinositol glycan anchor biosynthesis, class K [Source:RGD Symbol;Acc:1306753]	-
ENSRNOG00000006949	C1qbp	1568.68	1675.02	1623.1	1149.13	1248.41	1166.74	1622.26	1188.09	1.36537	0.449294	0.000795483	0.0142609	10	57613879	57618527	-	1086	protein_coding	complement component 1, q subcomponent binding protein [Source:RGD Symbol;Acc:2230]	-
ENSRNOG00000016272	Edf1	1231.02	1409.69	1308.76	898.204	1055.66	944.892	1316.49	966.253	1.36235	0.446098	0.00306016	0.0394013	3	2781169	2785474	+	685	protein_coding	endothelial differentiation-related factor 1 [Source:RGD Symbol;Acc:1308073]	HTH_3
ENSRNOG00000011175	Hnrnpa2b1	4450.37	4227.99	4558.85	3015.88	3220.37	3484.8	4412.4	3240.35	1.36181	0.44552	0.00077103	0.0139584	4	81237496	81241282	-	1065	protein_coding	heterogeneous nuclear ribonucleoprotein A2/B1 [Source:RGD Symbol;Acc:1310403]	RRM_1
ENSRNOG00000016923	Clptm1l	3245.4	3543.1	3276.28	2267.85	2466.18	2660.08	3354.93	2464.7	1.36121	0.44489	0.0012087	0.0197927	1	32281207	32297190	-	2312	protein_coding	CLPTM1-like [Source:RGD Symbol;Acc:1307896]	-
ENSRNOG00000020897	Prpf19	2190.94	2547.58	2103.34	1616.77	1742.63	1666.91	2280.62	1675.44	1.36106	0.444728	0.00220435	0.0308933	1	226947105	226958144	+	2114	protein_coding	pre-mRNA processing factor 19 [Source:RGD Symbol;Acc:708496]	WD40
ENSRNOG00000001136	Pebp1	7544.31	7578.03	7286.97	4807.53	5716.2	5951.79	7469.77	5491.84	1.3602	0.443816	0.00170582	0.0254282	12	45026886	45031145	+	1096	protein_coding	phosphatidylethanolamine binding protein 1 [Source:RGD Symbol;Acc:62017]	-
ENSRNOG00000011849	Ndufs1	3041.84	2873.31	2818.35	2140.48	2172.61	2110.6	2911.17	2141.23	1.35959	0.443171	0.000401566	0.00839709	9	69919867	69953182	-	2474	protein_coding	NADH dehydrogenase (ubiquinone) Fe-S protein 1 [Source:RGD Symbol;Acc:1359670]	-
ENSRNOG00000016980	Qprt	2945.37	2725.54	2441.93	1947.54	1920.56	2106.49	2704.28	1991.53	1.35793	0.441414	0.00206474	0.0294696	1	198544262	198559568	-	1203	protein_coding	quinolinate phosphoribosyltransferase [Source:RGD Symbol;Acc:1310309]	-
ENSRNOG00000006364	Dld	3407.48	3655.27	3163.74	2335.33	2550.2	2646.72	3408.83	2510.75	1.35768	0.441143	0.00144166	0.0227705	6	50597677	50618694	-	2610	protein_coding	dihydrolipoamide dehydrogenase [Source:RGD Symbol;Acc:735073]	Pyr_redox_2
ENSRNOG00000009512	Esd	2092.53	2298.43	1919	1420.02	1709.03	1524.15	2103.32	1551.07	1.35596	0.43932	0.00414625	0.0493781	15	56756661	56776348	+	1363	protein_coding	esterase D [Source:RGD Symbol;Acc:1592114]	-
ENSRNOG00000005804	Eif3d	1368.01	1367.63	1216.6	992.302	1031.94	892.512	1317.41	972.251	1.35481	0.438092	0.00317481	0.0403588	7	119188185	119200623	-	1894	protein_coding	eukaryotic translation initiation factor 3, subunit D [Source:RGD Symbol;Acc:1303255]	-
ENSRNOG00000053498	Dnajc22	1640.07	1734.34	1463.99	1146.28	1228.64	1200.63	1612.8	1191.85	1.35308	0.436249	0.00241379	0.0329798	7	140781799	140786906	+	1461	protein_coding	DnaJ (Hsp40) homolog, subfamily C, member 22 [Source:RGD Symbol;Acc:1311098]	DnaJ
ENSRNOG00000039980	Slc25a5	6561.24	6565.25	5976.27	4192.57	5187.38	4760.41	6367.59	4713.45	1.35095	0.433977	0.00253891	0.0341915	X	123404570	123407637	+	1200	protein_coding	solute carrier family 25 (mitochondrial carrier; adenine nucleotide translocator), member 5 [Source:RGD Symbol;Acc:620353]	Mito_carr
ENSRNOG00000011138	Rpl29	3762.51	3625.07	3255.9	2455.09	2746.9	2696.02	3547.83	2632.67	1.34764	0.430435	0.00181223	0.0265431	8	115131367	115133401	+	630	protein_coding	ribosomal protein L29 [Source:RGD Symbol;Acc:62069]	-
ENSRNOG00000026319	Akap9	1041.93	993.362	992.488	777.493	736.394	738.453	1009.26	750.78	1.34426	0.426808	0.00222216	0.0310243	4	27195346	27331582	-	12296	protein_coding	A kinase (PRKA) anchor protein 9 [Source:RGD Symbol;Acc:620833]	-
ENSRNOG00000019164	Uba1	2937.65	2818.3	3083.21	2079.65	2121.21	2406.39	2946.39	2202.42	1.33793	0.420006	0.00227991	0.0316682	X	1723174	1741701	-	3602	protein_coding	ubiquitin-like modifier activating enzyme 1 [Source:RGD Symbol;Acc:1359327]	-
ENSRNOG00000034242	Vcp	9918.55	10415.7	8882.91	7196.09	6952.75	7726.54	9739.07	7291.79	1.33561	0.417496	0.00198322	0.0285961	5	58426549	58445953	-	3194	protein_coding	valosin-containing protein [Source:RGD Symbol;Acc:621595]	AAA
ENSRNOG00000010239	Cnbp	6116.49	6930.89	6838.75	4407.38	5175.52	5317.07	6628.71	4966.66	1.33466	0.416472	0.00391398	0.0474609	4	119747911	119756765	-	1642	protein_coding	CCHC-type zinc finger, nucleic acid binding protein [Source:RGD Symbol;Acc:621807]	zf-CCHC
ENSRNOG00000058359	Fkbp8	5399.68	6239.52	5883.13	4231.54	4455.93	4451.26	5840.78	4379.58	1.33361	0.415334	0.00142427	0.0225946	16	20645957	20652889	-	1651	protein_coding	FK506 binding protein 8 [Source:RGD Symbol;Acc:1308670]	FKBP_C
ENSRNOG00000001738	Eif4g1	4209.19	3999.33	3980.62	3036.79	3141.29	3027.76	4063.05	3068.61	1.32408	0.404995	0.000885773	0.0155092	11	83908109	83926524	-	4800	protein_coding	eukaryotic translation initiation factor 4 gamma, 1 [Source:RGD Symbol;Acc:1306144]	-
ENSRNOG00000016478	Eif5a	5930.29	6144.61	5594.99	4195.42	4698.1	4460.5	5889.96	4451.34	1.32318	0.404007	0.00169911	0.025357	10	56527085	56531483	-	1197	protein_coding	eukaryotic translation initiation factor 5A [Source:RGD Symbol;Acc:1308029]	-
ENSRNOG00000011414	Psmc3	2735.05	3192.56	2799.92	2155.69	2244.77	2219.47	2909.18	2206.64	1.31827	0.398643	0.00344326	0.0428823	3	79876938	79882319	+	1626	protein_coding	proteasome (prosome, macropain) 26S subunit, ATPase 3 [Source:RGD Symbol;Acc:61905]	AAA
ENSRNOG00000001177	Acads	2723.48	2591.8	2501.11	3570.96	3316.25	3266.04	2605.46	3384.41	-1.29899	-0.377395	0.00340244	0.0425811	12	47254484	47263747	+	1767	protein_coding	acyl-CoA dehydrogenase, C-2 to C-3 short chain [Source:RGD Symbol;Acc:620514]	-
ENSRNOG00000019629	Lamp1	5109.29	5700.24	4989.6	6455.67	7360.98	6993.23	5266.38	6936.62	-1.3172	-0.397469	0.00340409	0.0425811	16	81689590	81706561	-	1991	protein_coding	lysosomal-associated membrane protein 1 [Source:RGD Symbol;Acc:2989]	-
ENSRNOG00000059463	Slc39a1	1772.24	1598.44	1813.25	2426.58	2211.16	2198.93	1727.98	2278.89	-1.31872	-0.399139	0.00387472	0.0471099	2	189609800	189615366	+	2411	protein_coding	Protein Slc39a1; Slc39a1 protein [Source:UniProtKB/TrEMBL;Acc:B5DEF5]	-
ENSRNOG00000021079	Fxyd1	862.483	820.791	870.246	1158.64	1075.43	1141.06	851.173	1125.04	-1.32163	-0.402315	0.00371465	0.0454972	1	89484199	89488223	-	533	protein_coding	FXYD domain-containing ion transport regulator 1 [Source:RGD Symbol;Acc:69306]	-
ENSRNOG00000016794	Phyhd1	1942.03	1681.49	1798.7	2379.05	2448.39	2356.07	1807.41	2394.5	-1.32468	-0.405648	0.00251266	0.0339679	3	8832740	8846125	+	1262	protein_coding	phytanoyl-CoA dioxygenase domain containing 1 [Source:RGD Symbol;Acc:1310377]	PhyH
ENSRNOG00000009778	Tmem59	2667.52	2534.64	2504.02	3240.19	3359.74	3678.92	2568.73	3426.28	-1.33377	-0.41551	0.00157675	0.024072	5	126783061	126804175	+	1491	protein_coding	transmembrane protein 59 [Source:RGD Symbol;Acc:1310313]	-
ENSRNOG00000009422	Hmgcl	2897.13	2790.26	2757.23	4190.67	3793.67	3309.17	2814.87	3764.5	-1.33742	-0.419451	0.00416513	0.0495485	5	154294806	154308640	+	1484	protein_coding	3-hydroxymethyl-3-methylglutaryl-CoA lyase [Source:RGD Symbol;Acc:620554]	HMGL-like
ENSRNOG00000008764	Otud5	977.287	914.627	1097.27	1363.94	1300.8	1348.52	996.393	1337.75	-1.34235	-0.424765	0.00377853	0.046119	X	15471211	15504165	-	2920	protein_coding	OTU deubiquitinase 5 [Source:RGD Symbol;Acc:1563027]	OTU
ENSRNOG00000014613	Ddah1	2522.81	2213.22	2223.64	3359.95	2808.18	3177.71	2319.89	3115.28	-1.34281	-0.425255	0.00364861	0.0449229	2	251634431	251766014	+	3612	protein_coding	dimethylarginine dimethylaminohydrolase 1 [Source:RGD Symbol;Acc:70968]	-
ENSRNOG00000012142	Glyat	3883.1	4381.15	3445.09	4918.74	5703.35	5221.55	3903.11	5281.21	-1.35316	-0.43633	0.00420997	0.0499132	1	229063714	229080410	+	1463	protein_coding	glycine-N-acyltransferase [Source:RGD Symbol;Acc:1307163]	-
ENSRNOG00000028512	Ilvbl	818.104	797.063	829.498	1099.71	1066.54	1145.17	814.888	1103.8	-1.3544	-0.437656	0.00148975	0.0232475	7	14044586	14054639	-	2632	protein_coding	ilvB (bacterial acetolactate synthase)-like [Source:RGD Symbol;Acc:1307988]	TPP_enzyme_N
ENSRNOG00000017488	Snx24	574.024	610.47	647.106	855.433	810.528	815.483	610.533	827.148	-1.35487	-0.438159	0.00316769	0.0403429	18	48201728	48355699	+	2189	protein_coding	sorting nexin 24 [Source:RGD Symbol;Acc:1306864]	PX
ENSRNOG00000056487	Oxr1	1246.45	1074.25	1241.82	1612.97	1496.51	1722.37	1187.51	1610.62	-1.356	-0.439358	0.00313888	0.0400848	7	80351774	80788094	+	5133	protein_coding	oxidation resistance 1 [Source:RGD Symbol;Acc:621857]	LysM
ENSRNOG00000037188	LOC100911833	99719	81578.7	90807.3	108933	126744	135936	90701.6	123871	-1.36569	-0.449631	0.00330533	0.0416645	4	154391647	154729288	+	11985	protein_coding	murinoglobulin-2-like [Source:RGD Symbol;Acc:6490587]	A2M_comp
ENSRNOG00000011066	Marchf6	1477.03	1409.69	1542.58	2282.1	1951.2	1836.38	1476.43	2023.23	-1.37037	-0.45457	0.00257892	0.0344992	2	84536669	84608712	-	3127	protein_coding	membrane-associated ring finger (C3HC4) 6, E3 ubiquitin protein ligase [Source:RGD Symbol;Acc:1565757]	-
ENSRNOG00000020583	Fcgrt	2586.48	2727.7	2325.51	3558.6	3730.4	3181.82	2546.56	3490.27	-1.37071	-0.454923	0.00163825	0.0246793	1	101086877	101095594	-	1550	protein_coding	Fc fragment of IgG, receptor, transporter, alpha [Source:RGD Symbol;Acc:61811]	MHC_I
ENSRNOG00000000648	Jmjd1c	734.171	661.163	799.423	1006.56	976.587	1035.27	731.586	1006.14	-1.37487	-0.459295	0.00256882	0.0344296	20	22751743	22882672	-	8363	protein_coding	jumonji domain containing 1C [Source:RGD Symbol;Acc:708458]	JmjC
ENSRNOG00000000281	Prodh	3209.71	2570.23	2470.06	3592.82	3971.59	3812.43	2750	3792.28	-1.37892	-0.46354	0.00324442	0.0410231	11	87058616	87075785	+	2338	protein_coding	proline dehydrogenase (oxidase) 1 [Source:RGD Symbol;Acc:1590932]	-
ENSRNOG00000008830	Nfe2l1	951.239	926.491	1014.8	1419.07	1412.49	1158.52	964.177	1330.03	-1.37948	-0.464124	0.00294407	0.0383629	10	84682460	84698886	-	2828	protein_coding	nuclear factor, erythroid 2-like 1 [Source:RGD Symbol;Acc:1311972]	bZIP_Maf
ENSRNOG00000039473	Ccdc152	3393.98	3060.98	3149.18	4933.95	4291.84	4039.41	3201.38	4421.73	-1.3812	-0.465924	0.00121675	0.0198877	2	53116101	53140637	-	1038	protein_coding	coiled-coil domain containing 152 [Source:RGD Symbol;Acc:1561503]	-
ENSRNOG00000019212	Tpp1	1515.62	1779.64	1522.2	2196.56	2432.57	2031.52	1605.82	2220.22	-1.38285	-0.467642	0.00217075	0.0305185	1	170588035	170594168	-	2470	protein_coding	tripeptidyl peptidase I [Source:RGD Symbol;Acc:621296]	-
ENSRNOG00000000158	Cdo1	10909.3	10124.5	12417.3	16428.1	13566.5	16282.9	11150.4	15425.8	-1.38341	-0.468232	0.0022568	0.0314455	18	40701984	40716686	-	1516	protein_coding	cysteine dioxygenase type 1 [Source:RGD Symbol;Acc:69262]	-
ENSRNOG00000018131	Slc16a4	574.024	580.27	592.776	798.404	732.44	890.458	582.357	807.101	-1.38577	-0.470683	0.00280907	0.0371011	2	210045161	210068502	+	2010	protein_coding	solute carrier family 16, member 4 [Source:RGD Symbol;Acc:1359655]	MFS_1
ENSRNOG00000007280	Naa60	1027.45	818.634	843.081	1338.28	1170.32	1220.14	896.39	1242.91	-1.38638	-0.47132	0.00385547	0.0469766	10	11881739	11901785	-	2307	protein_coding	N(alpha)-acetyltransferase 60, NatF catalytic subunit [Source:RGD Symbol;Acc:1308915]	Acetyltransf_1
ENSRNOG00000031135	Smarcc2	593.319	561.935	673.3	903.907	832.274	803.158	609.518	846.446	-1.38851	-0.473541	0.00297551	0.0386694	7	2875909	2904453	+	3568	protein_coding	SWI/SNF related, matrix associated, actin dependent regulator of chromatin, subfamily c, member 2 [Source:RGD Symbol;Acc:1597704]	SWIRM
ENSRNOG00000046365	Oit3	671.463	638.513	632.553	861.136	903.442	938.729	647.51	901.102	-1.39145	-0.476588	0.000969147	0.0166124	20	29009330	29029905	-	2286	protein_coding	oncoprotein induced transcript 3 [Source:RGD Symbol;Acc:735082]	Zona_pellucida
ENSRNOG00000012297	Marchf8	1440.37	1463.62	1289.36	1981.75	1919.57	1948.33	1397.78	1949.88	-1.39512	-0.480388	0.000383863	0.00808699	4	148286854	148398147	+	4375	protein_coding	membrane-associated ring finger (C3HC4) 8, E3 ubiquitin protein ligase [Source:RGD Symbol;Acc:1309339]	-
ENSRNOG00000005794	Slc10a1	11379.2	11258.1	10305.2	16338.8	15049.1	14632.5	10980.8	15340.1	-1.39701	-0.482345	0.000167911	0.00431206	6	104617730	104631355	-	1664	protein_coding	solute carrier family 10 (sodium/bile acid cotransporter), member 1 [Source:RGD Symbol;Acc:3681]	-
ENSRNOG00000004672	Sec14l2	2642.44	2822.62	2770.82	4442.55	3615.74	3461.18	2745.29	3839.82	-1.3988	-0.484188	0.00155411	0.0239988	14	84335597	84355528	-	2589	protein_coding	SEC14-like 2 (S. cerevisiae) [Source:RGD Symbol;Acc:621779]	-
ENSRNOG00000003869	Sod3	606.825	520.949	586.955	833.572	832.274	738.453	571.576	801.433	-1.40186	-0.487337	0.00217673	0.030572	14	60958592	60964324	-	1728	protein_coding	superoxide dismutase 3, extracellular [Source:RGD Symbol;Acc:3733]	-
ENSRNOG00000001815	Eif4a2	2068.41	2272.55	2160.58	3120.43	3277.7	2722.73	2167.18	3040.28	-1.40301	-0.488525	0.000612973	0.0116258	11	81373048	81379871	-	2319	protein_coding	eukaryotic translation initiation factor 4A2 [Source:RGD Symbol;Acc:1309225]	DEAD
ENSRNOG00000018109	Clic4	476.584	401.228	518.073	654.881	650.399	659.37	465.295	654.883	-1.40674	-0.492352	0.00380825	0.0464415	5	153568745	153625869	-	1154	protein_coding	chloride intracellular channel 4 [Source:RGD Symbol;Acc:61857]	-
ENSRNOG00000053583	Mapk3	545.081	468.099	484.117	729.969	694.879	681.965	499.099	702.271	-1.40681	-0.492423	0.00177706	0.0262419	1	198192773	198198975	+	1781	protein_coding	Mitogen-activated protein kinase 3 [Source:UniProtKB/Swiss-Prot;Acc:P21708]	Pkinase
ENSRNOG00000018586	Fam134a	847.047	720.484	753.825	1088.3	1231.61	954.135	773.785	1091.35	-1.41027	-0.49597	0.00330699	0.0416645	9	82345719	82351802	+	2776	protein_coding	family with sequence similarity 134, member A [Source:RGD Symbol;Acc:1306844]	-
ENSRNOG00000001271	Card6	685.934	601.842	683.002	1048.38	917.28	814.456	656.926	926.705	-1.41059	-0.496299	0.0033788	0.0423796	2	54810110	54824033	-	6619	protein_coding	caspase recruitment domain family, member 6 [Source:RGD Symbol;Acc:1305805]	CARD
ENSRNOG00000015030	Tjp2	433.171	421.721	472.475	619.713	572.312	685.046	442.455	625.691	-1.41372	-0.499495	0.0026662	0.035498	1	241945841	242083484	-	4672	protein_coding	tight junction protein 2 [Source:RGD Symbol;Acc:619807]	PDZ
ENSRNOG00000029941	Grina	3083.33	2865.76	2845.52	4137.44	4301.73	4003.46	2931.53	4147.55	-1.41478	-0.500576	7.19742e-05	0.00228568	7	117304742	117307916	+	1773	protein_coding	glutamate receptor, ionotropic, N-methyl D-aspartate-associated protein 1 (glutamate binding) [Source:RGD Symbol;Acc:628873]	-
ENSRNOG00000000664	Tpst2	871.165	778.727	779.049	1231.82	1170.32	1049.65	809.647	1150.6	-1.42111	-0.507014	0.000859741	0.0151618	12	50343086	50383496	-	1744	protein_coding	tyrosylprotein sulfotransferase 2 [Source:RGD Symbol;Acc:1305331]	-
ENSRNOG00000018426	Apoc1	17516.9	15461.3	15625.6	24644.1	22817.3	21620.6	16201.3	23027.3	-1.42132	-0.507236	0.000141682	0.0037979	1	80606638	80609921	-	467	protein_coding	apolipoprotein C-I [Source:RGD Symbol;Acc:2134]	-
ENSRNOG00000007069	Adhfe1	2028.86	1760.22	1813.25	2712.67	2732.07	2529.64	1867.45	2658.13	-1.42331	-0.509253	0.000202736	0.00500931	5	9403196	9429859	-	1970	protein_coding	alcohol dehydrogenase, iron containing, 1 [Source:RGD Symbol;Acc:1308863]	-
ENSRNOG00000003038	Sft2d2	1552.28	1484.11	1222.42	2209.87	2051.03	1802.48	1419.6	2021.13	-1.4239	-0.509843	0.00204558	0.0292556	13	83438493	83457888	-	5203	protein_coding	SFT2 domain containing 2 [Source:RGD Symbol;Acc:1310623]	-
ENSRNOG00000015441	Il4r	1731.72	1817.39	1733.7	2530.18	2427.63	2572.78	1760.94	2510.2	-1.42556	-0.51153	5.20578e-05	0.00174431	1	196942364	196967220	+	3561	protein_coding	interleukin 4 receptor [Source:RGD Symbol;Acc:2899]	-
ENSRNOG00000046890	Abca6	1915.02	2054.67	2344.91	3216.43	2858.59	2947.65	2104.87	3007.56	-1.42886	-0.514867	0.000474818	0.00954588	10	98478067	98544447	-	5411	protein_coding	ATP-binding cassette, subfamily A (ABC1), member 6 [Source:RGD Symbol;Acc:1308998]	ABC_tran
ENSRNOG00000019932	Ip6k1	495.879	452.999	454.041	682.445	708.718	617.261	467.64	669.475	-1.43155	-0.517576	0.00116615	0.0192169	8	116804451	116823540	+	1589	protein_coding	inositol hexakisphosphate kinase 1 [Source:RGD Symbol;Acc:71025]	-
ENSRNOG00000002934	Atp1b1	896.249	819.713	748.974	1286.95	1239.51	1011.65	821.645	1179.37	-1.43554	-0.521589	0.00203968	0.0292008	13	82737159	82758004	-	2664	protein_coding	ATPase, Na+/K+ transporting, beta 1 polypeptide [Source:RGD Symbol;Acc:2170]	-
ENSRNOG00000011352	Furin	5757.6	5142.62	5445.58	9235.82	7245.33	6985.01	5448.6	7822.05	-1.43561	-0.521668	0.00113124	0.0187513	1	142185094	142197182	-	4264	protein_coding	furin (paired basic amino acid cleaving enzyme) [Source:RGD Symbol;Acc:3274]	Peptidase_S8
ENSRNOG00000058186	Errfi1	17209.1	17053.3	17946.3	24144.1	27898	22986.5	17402.9	25009.5	-1.43709	-0.52315	0.000125903	0.00344045	5	167952728	167966009	+	2980	protein_coding	ERBB receptor feedback inhibitor 1 [Source:UniProtKB/Swiss-Prot;Acc:P05432]	-
ENSRNOG00000008064	Naga	684.005	705.384	748.004	1023.67	911.35	1136.95	712.464	1023.99	-1.43711	-0.523169	0.00100471	0.0170558	7	123563059	123572082	-	2117	protein_coding	N-acetyl galactosaminidase, alpha [Source:RGD Symbol;Acc:1306025]	-
ENSRNOG00000007459	Pcnx	979.217	963.162	954.651	1491.3	1391.74	1284.85	965.677	1389.3	-1.4388	-0.524868	0.000207781	0.00510241	6	105611456	105743404	+	7969	protein_coding	pecanex homolog (Drosophila) [Source:RGD Symbol;Acc:1306115]	-
ENSRNOG00000001050	Eif2ak1	958.957	822.948	904.202	1422.87	1164.39	1285.87	895.369	1291.05	-1.44173	-0.527799	0.000807885	0.0144416	12	12749037	12782146	-	2260	protein_coding	eukaryotic translation initiation factor 2 alpha kinase 1 [Source:RGD Symbol;Acc:70883]	Pkinase
ENSRNOG00000031129	Carm1	260.481	263.171	250.305	397.301	383.518	334.82	257.986	371.88	-1.442	-0.528067	0.00362954	0.0447665	8	22577715	22622560	+	3208	protein_coding	coactivator-associated arginine methyltransferase 1 [Source:RGD Symbol;Acc:1305879]	-
ENSRNOG00000022697	Clec14a	521.927	523.106	422.026	650.129	800.643	668.614	489.02	706.462	-1.44491	-0.530984	0.0034388	0.0428646	6	79303304	79306443	-	3140	protein_coding	C-type lectin domain family 14, member A [Source:RGD Symbol;Acc:1306232]	-
ENSRNOG00000020607	Bckdha	2538.25	2232.64	2830.97	3786.72	3716.57	3497.13	2533.95	3666.8	-1.44694	-0.533006	0.000319019	0.00704796	1	82423277	82452281	-	1896	protein_coding	branched chain ketoacid dehydrogenase E1, alpha polypeptide [Source:RGD Symbol;Acc:2196]	-
ENSRNOG00000012073	Abhd14b	3410.38	3396.41	2846.49	4776.17	5038.12	4154.44	3217.76	4656.24	-1.44713	-0.533191	0.000505702	0.00998142	8	115150514	115154550	+	1629	protein_coding	abhydrolase domain containing 14b [Source:RGD Symbol;Acc:1359649]	-
ENSRNOG00000018279	Sfxn1	1282.15	1188.58	1022.56	1909.52	1500.46	1645.34	1164.43	1685.11	-1.44727	-0.533333	0.00160738	0.0243495	17	11045761	11082047	-	3002	protein_coding	sideroflexin 1 [Source:RGD Symbol;Acc:1308482]	-
ENSRNOG00000003709	Kmo	1864.85	1447.44	1520.26	2408.52	2264.54	2330.39	1610.85	2334.48	-1.44904	-0.535093	0.000590002	0.0112661	13	93684437	93716227	+	2065	protein_coding	kynurenine 3-monooxygenase (kynurenine 3-hydroxylase) [Source:RGD Symbol;Acc:620610]	FAD_binding_3
ENSRNOG00000010128	Slc27a2	11762.2	12020.7	11703.2	18916.5	18058	14472.2	11828.7	17148.9	-1.44979	-0.535848	0.000372855	0.00790239	3	119014620	119052531	+	2960	protein_coding	solute carrier family 27 (fatty acid transporter), member 2 [Source:RGD Symbol;Acc:71103]	AMP-binding
ENSRNOG00000018687	Fbxw2	716.806	774.413	757.706	1189.05	1092.24	978.784	749.641	1086.69	-1.44995	-0.536006	0.000487796	0.00970969	3	13871517	13896838	-	1884	protein_coding	F-box and WD repeat domain containing 2 [Source:RGD Symbol;Acc:1310460]	-
ENSRNOG00000028941	Zbed3	363.709	305.235	399.712	553.18	538.704	466.283	356.219	519.389	-1.45748	-0.543479	0.00377279	0.046119	2	25041185	25052127	+	1810	protein_coding	zinc finger, BED-type containing 3 [Source:RGD Symbol;Acc:1309665]	-
ENSRNOG00000017744	Dram2	1069.9	927.569	976.965	1577.8	1571.63	1190.36	991.479	1446.6	-1.45902	-0.545003	0.00168091	0.0251921	2	209161047	209188622	+	1400	protein_coding	DNA-damage regulated autophagy modulator 2 [Source:RGD Symbol;Acc:1564099]	-
ENSRNOG00000011969	Dock9	230.574	211.4	243.514	353.579	313.338	333.793	228.496	333.57	-1.45932	-0.545294	0.00342219	0.0426954	15	107945664	108210826	-	9703	protein_coding	dedicator of cytokinesis 9 [Source:RGD Symbol;Acc:629617]	Ded_cyto
ENSRNOG00000057855	F5	2888.45	2089.19	2426.4	4007.23	3721.51	3089.38	2468.01	3606.04	-1.46102	-0.546975	0.00242973	0.0331333	13	82479998	82535534	+	6034	protein_coding	coagulation factor V (proaccelerin, labile factor) [Source:RGD Symbol;Acc:1589758]	-
ENSRNOG00000017372	Higd2a	328.014	335.435	304.635	477.141	510.039	428.282	322.694	471.821	-1.46261	-0.54854	0.00161313	0.0243841	17	10558714	10559627	-	606	protein_coding	HIG1 hypoxia inducible domain family, member 2A [Source:RGD Symbol;Acc:1309691]	-
ENSRNOG00000019374	Csk	793.986	747.448	884.798	1170.04	1192.07	1190.36	808.744	1184.16	-1.46386	-0.54978	0.000174539	0.00444176	8	62405715	62424303	-	2321	protein_coding	c-src tyrosine kinase [Source:RGD Symbol;Acc:1308800]	Pkinase_Tyr
ENSRNOG00000004186	Snx13	414.841	404.463	478.296	743.276	578.242	578.233	432.533	633.25	-1.46406	-0.549975	0.00321819	0.0408014	6	54488038	54588778	+	3339	protein_coding	sorting nexin 13 [Source:RGD Symbol;Acc:1309778]	PX
ENSRNOG00000055082	Maz	404.228	404.463	389.04	664.386	572.312	516.609	399.244	584.436	-1.4643	-0.550214	0.00165679	0.0248836	1	198456699	198460126	-	1431	protein_coding	MYC-associated zinc finger protein (purine-binding transcription factor) [Source:RGD Symbol;Acc:1594632]	zf-C2H2
ENSRNOG00000002821	Phlpp1	406.158	373.185	398.741	655.832	519.924	549.475	392.695	575.077	-1.46441	-0.550318	0.00173433	0.0257188	13	26172243	26394505	+	6091	protein_coding	PH domain and leucine rich repeat protein phosphatase 1 [Source:RGD Symbol;Acc:621308]	PP2C
ENSRNOG00000003276	Myo1d	1031.31	813.241	829.498	1438.08	1344.29	1134.9	891.351	1305.75	-1.46482	-0.55072	0.00179815	0.0264148	10	67866940	68142864	-	5277	protein_coding	myosin ID [Source:RGD Symbol;Acc:621321]	Myosin_head
ENSRNOG00000002210	Hsd17b11	6633.59	5632.29	5223.41	9310.91	9065.06	7247.94	5829.76	8541.3	-1.46513	-0.551026	0.00100831	0.0170964	14	7073445	7104566	+	1594	protein_coding	hydroxysteroid (17-beta) dehydrogenase 11 [Source:RGD Symbol;Acc:1303235]	adh_short
ENSRNOG00000012549	Hs2st1	329.943	402.306	354.113	492.349	574.289	525.853	362.121	530.83	-1.46653	-0.552404	0.00173647	0.0257235	2	250467429	250600517	-	4116	protein_coding	heparan sulfate 2-O-sulfotransferase 1 [Source:RGD Symbol;Acc:1305366]	-
ENSRNOG00000023533	Fam69a	417.735	407.699	479.266	728.068	570.335	621.369	434.9	639.924	-1.47133	-0.55712	0.00191551	0.0277335	14	2789650	2860333	+	2232	protein_coding	family with sequence similarity 69, member A [Source:RGD Symbol;Acc:1308581]	-
ENSRNOG00000025625	Rnase4	2446.6	2495.81	2067.44	3254.45	3512.95	3548.48	2336.61	3438.62	-1.47169	-0.557478	0.000107642	0.00306648	15	28018040	28035389	+	1386	protein_coding	ribonuclease, RNase A family 4 [Source:RGD Symbol;Acc:61823]	-
ENSRNOG00000015732	Bcl2l2	428.347	454.078	372.547	670.089	572.312	603.909	418.324	615.437	-1.47184	-0.557619	0.00125249	0.0204482	15	33544312	33549164	+	3520	protein_coding	Bcl2-like 2 [Source:RGD Symbol;Acc:620717]	-
ENSRNOG00000003430	F9	11037.7	11150.2	9597.93	14529	15046.2	17208.3	10595.3	15594.5	-1.47184	-0.55762	9.95123e-05	0.00289946	X	143097525	143141794	+	2784	protein_coding	coagulation factor IX [Source:RGD Symbol;Acc:2589]	Trypsin
ENSRNOG00000015434	Midn	470.796	344.064	417.175	623.515	608.884	583.368	410.678	605.256	-1.47299	-0.558743	0.00216739	0.0305017	7	12414733	12424367	-	3345	protein_coding	midnolin [Source:RGD Symbol;Acc:1309629]	-
ENSRNOG00000012216	Tgfbi	5136.31	4119.06	4452.13	6629.6	7932.3	5689.89	4569.16	6750.6	-1.47739	-0.563049	0.00130499	0.0210368	17	8400146	8429338	-	2670	protein_coding	transforming growth factor, beta induced [Source:RGD Symbol;Acc:620017]	-
ENSRNOG00000013506	Zfand6	1000.44	832.655	1013.83	1695.66	1376.91	1137.98	948.976	1403.51	-1.47892	-0.564543	0.00358918	0.0444244	1	146745859	146823762	-	1544	protein_coding	zinc finger, AN1-type domain 6 [Source:RGD Symbol;Acc:1359317]	zf-A20
ENSRNOG00000005686	Suclg2	3638.06	3316.6	3203.51	5267.56	5016.38	4752.19	3386.06	5012.04	-1.4802	-0.565794	1.99988e-05	0.000810988	4	127552101	127824970	-	2219	protein_coding	succinate-CoA ligase, GDP-forming, beta subunit [Source:RGD Symbol;Acc:1305008]	-
ENSRNOG00000001261	Ftcd	4996.42	4122.29	5242.82	7545.87	7229.51	6518.73	4787.18	7098.04	-1.48265	-0.568177	0.000216664	0.00522209	20	12806957	12820466	-	1866	protein_coding	formimidoyltransferase cyclodeaminase [Source:RGD Symbol;Acc:70915]	-
ENSRNOG00000048205	Ube2h	1995.09	1625.4	1957.81	2991.16	2581.83	2699.1	1859.44	2757.36	-1.48273	-0.568254	0.000209678	0.00510518	4	57511418	57625257	-	4376	protein_coding	ubiquitin-conjugating enzyme E2H [Source:RGD Symbol;Acc:2319288]	UQ_con
ENSRNOG00000042758	Tmem243	452.466	426.035	504.49	603.555	706.741	744.616	460.997	684.971	-1.48518	-0.570642	0.000994597	0.0169045	4	21902803	21920651	-	1096	protein_coding	transmembrane protein 243, mitochondrial [Source:RGD Symbol;Acc:1562351]	-
ENSRNOG00000016021	Lims2	723.559	584.584	567.552	913.412	828.32	1046.57	625.232	929.434	-1.48615	-0.571584	0.00155694	0.0239988	18	24708115	24746159	+	2432	protein_coding	LIM and senescent cell antigen like domains 2 [Source:RGD Symbol;Acc:1305273]	LIM
ENSRNOG00000043404	Uroc1	4220.76	2889.49	3077.39	5264.71	4460.87	5419.78	3395.88	5048.45	-1.48654	-0.571954	0.00230536	0.0318383	4	122244711	122276361	+	3421	protein_coding	urocanate hydratase 1 [Source:RGD Symbol;Acc:1587777]	Urocanase
ENSRNOG00000017905	Map1lc3b	1443.26	1636.19	1987.89	2600.52	2703.41	2243.09	1689.11	2515.67	-1.48936	-0.574693	0.000972549	0.0166302	19	53629779	53646058	+	1840	protein_coding	microtubule-associated protein 1 light chain 3 beta [Source:RGD Symbol;Acc:621315]	-
ENSRNOG00000019425	Gabarapl2	1665.15	1313.7	1398.99	2142.38	2206.22	2189.68	1459.28	2179.43	-1.49325	-0.578453	0.00012974	0.00352477	19	44164935	44175770	+	1592	protein_coding	GABA(A) receptor-associated protein like 2 [Source:RGD Symbol;Acc:620510]	-
ENSRNOG00000002039	Evi5	2636.65	2407.37	2243.04	4069.01	3966.64	2862.41	2429.02	3632.69	-1.4956	-0.580723	0.00127012	0.020688	14	2892753	3038237	+	5821	protein_coding	ecotropic viral integration site 5 [Source:RGD Symbol;Acc:2322879]	TBC
ENSRNOG00000032261	Cyp2d4	355.991	410.935	337.62	640.624	469.513	541.259	368.182	550.465	-1.49594	-0.581052	0.00287327	0.0376846	7	123599266	123608436	-	1759	protein_coding	cytochrome P450, family 2, subfamily d, polypeptide 4 [Source:RGD Symbol;Acc:620640]	p450
ENSRNOG00000019598	Vegfa	1664.19	1828.17	1785.12	2938.89	2628.28	2340.66	1759.16	2635.94	-1.49859	-0.583608	9.78437e-05	0.00285675	9	17340341	17355681	+	3546	protein_coding	vascular endothelial growth factor A [Source:RGD Symbol;Acc:619991]	-
ENSRNOG00000011216	Tbl1xr1	1012.02	1093.67	838.23	1631.03	1509.36	1288.96	981.306	1476.45	-1.50499	-0.589755	0.000763776	0.0138545	2	107233054	107359229	+	7757	protein_coding	transducin (beta)-like 1 X-linked receptor 1 [Source:RGD Symbol;Acc:1560053]	WD40
ENSRNOG00000012183	Glrx	673.392	824.027	891.59	1164.34	1207.88	1225.28	796.336	1199.17	-1.50596	-0.590683	0.000338721	0.00737899	2	2605996	2615944	+	1282	protein_coding	glutaredoxin (thioltransferase) [Source:RGD Symbol;Acc:70951]	-
ENSRNOG00000028198	Sh2b3	567.27	493.985	579.194	707.158	921.234	845.267	546.816	824.553	-1.50731	-0.591976	0.000788935	0.0141776	12	40244081	40265757	+	4321	protein_coding	SH2B adaptor protein 3 [Source:RGD Symbol;Acc:68411]	SH2
ENSRNOG00000032394	Tymp	3871.52	3738.32	4909.08	7092.49	5568.92	6209.58	4172.97	6290.33	-1.50736	-0.59202	0.000581818	0.01114	7	130342483	130347587	-	2351	protein_coding	thymidine phosphorylase [Source:RGD Symbol;Acc:1305756]	Glycos_trans_3N
ENSRNOG00000020624	Acadsb	904.931	963.162	952.71	1432.37	1649.72	1170.84	940.268	1417.65	-1.50789	-0.592531	0.000661189	0.0123407	1	201981357	202021008	+	2040	protein_coding	acyl-CoA dehydrogenase, short/branched chain [Source:RGD Symbol;Acc:2013]	-
ENSRNOG00000017105	Dpyd	2721.55	2185.18	2067.44	3550.05	3905.36	3065.76	2324.72	3507.06	-1.50855	-0.593165	0.000612387	0.0116258	2	221823687	222694627	+	4355	protein_coding	dihydropyrimidine dehydrogenase [Source:RGD Symbol;Acc:621218]	DHO_dh
ENSRNOG00000014168	Xylb	2408.97	2531.4	2445.81	4268.61	3618.71	3258.85	2462.06	3715.39	-1.50918	-0.593764	0.000108453	0.00308334	8	128044084	128076946	+	3384	protein_coding	xylulokinase homolog (H. influenzae) [Source:RGD Symbol;Acc:1307372]	FGGY_N
ENSRNOG00000016635	LOC361646	204.526	173.65	172.691	265.184	310.373	256.764	183.622	277.44	-1.51045	-0.594974	0.00408016	0.0489514	1	197098603	197265840	+	6964	protein_coding	similar to K04F10.2 [Source:RGD Symbol;Acc:1595846]	-
ENSRNOG00000012443	Cpt2	1636.21	1999.67	1501.83	2655.64	2741.96	2361.2	1712.57	2586.27	-1.51048	-0.595011	0.000328645	0.00720408	5	127505614	127523089	-	2401	protein_coding	carnitine palmitoyltransferase 2 [Source:RGD Symbol;Acc:2398]	-
ENSRNOG00000015072	Ptgr1	650.239	580.27	509.341	987.55	938.038	703.533	579.95	876.374	-1.51136	-0.595848	0.00238596	0.0327715	5	76110738	76129441	-	1232	protein_coding	prostaglandin reductase 1 [Source:RGD Symbol;Acc:621195]	ADH_zinc_N
ENSRNOG00000020288	Slc25a20	2100.25	2224.01	1646.38	3174.61	3074.08	2806.94	1990.22	3018.54	-1.51689	-0.601116	0.000283754	0.0063587	8	117455262	117476734	+	1772	protein_coding	solute carrier family 25 (carnitine/acylcarnitine translocase), member 20 [Source:RGD Symbol;Acc:621443]	Mito_carr
ENSRNOG00000020056	Fam134c	809.422	902.762	873.156	1497.96	1337.37	1085.6	861.78	1306.98	-1.51696	-0.601186	0.000540378	0.0105183	10	89006595	89030595	-	3079	protein_coding	family with sequence similarity 134, member C [Source:RGD Symbol;Acc:1561189]	-
ENSRNOG00000013265	Tgfbr2	1965.19	1794.74	1860.79	3075.76	2932.73	2527.59	1873.57	2845.36	-1.51868	-0.602819	3.22817e-05	0.00118307	8	124312754	124399494	-	2784	protein_coding	transforming growth factor, beta receptor 2 [Source:RGD Symbol;Acc:69651]	Pkinase_Tyr
ENSRNOG00000008988	Cyp2d2	24932.9	21962.9	22363.5	36683.8	37589.7	31307.8	23086.4	35193.8	-1.52443	-0.608272	1.77897e-05	0.000740694	7	123651827	123655896	-	1674	protein_coding	cytochrome P450, family 2, subfamily d, polypeptide 2 [Source:RGD Symbol;Acc:2471]	p450
ENSRNOG00000000417	Numa1	691.723	565.17	865.395	1244.18	1056.65	937.702	707.429	1079.51	-1.52563	-0.609408	0.00332609	0.0418676	1	167051209	167091453	+	7675	protein_coding	nuclear mitotic apparatus protein 1 [Source:RGD Symbol;Acc:1308777]	-
ENSRNOG00000026965	Tmem140	1569.64	1462.54	2235.28	2776.35	2411.81	2862.41	1755.82	2683.52	-1.52817	-0.611805	0.00189399	0.0274785	4	62380914	62391912	+	1371	protein_coding	transmembrane protein 140 [Source:RGD Symbol;Acc:1549759]	-
ENSRNOG00000037768	Rab43	671.463	684.891	651.957	1163.39	971.645	933.594	669.437	1022.88	-1.5283	-0.611927	0.00013438	0.0036438	4	119695013	119714302	-	960	protein_coding	RAB43, member RAS oncogene family [Source:RGD Symbol;Acc:1565300]	Ras
ENSRNOG00000017819	Cd14	1373.8	1293.2	1438.77	1979.85	1989.75	2307.8	1368.59	2092.46	-1.52868	-0.612283	2.31653e-05	0.000908093	18	29560365	29562153	-	1698	protein_coding	CD14 molecule [Source:RGD Symbol;Acc:620588]	-
ENSRNOG00000019626	Slc27a5	10937.3	10826.7	10705.9	15880.6	20488.6	13341.5	10823.3	16570.2	-1.53099	-0.614461	0.000652411	0.0122255	1	65576535	65587186	+	2318	protein_coding	solute carrier family 27 (fatty acid transporter), member 5 [Source:RGD Symbol;Acc:708535]	AMP-binding
ENSRNOG00000050636	Arhgef10l	628.049	619.099	695.614	1166.24	922.223	886.349	647.588	991.604	-1.53132	-0.614776	0.000442881	0.00900924	5	159018893	159119171	-	4006	protein_coding	Rho guanine nucleotide exchange factor (GEF) 10-like [Source:RGD Symbol;Acc:1585585]	RhoGEF
ENSRNOG00000009681	Flot2	519.033	531.735	532.625	679.594	872.8	872.998	527.798	808.464	-1.53153	-0.614977	0.000349892	0.00755953	10	65304902	65329312	-	2726	protein_coding	flotillin 2 [Source:RGD Symbol;Acc:70993]	-
ENSRNOG00000031709	Ppfibp1	729.348	730.191	906.142	1304.06	1031.94	1295.12	788.56	1210.37	-1.53471	-0.617963	0.000537212	0.0104865	4	181286455	181428157	+	5129	protein_coding	PTPRF interacting protein, binding protein 1 (liprin beta 1) [Source:RGD Symbol;Acc:1310010]	SAM_1
ENSRNOG00000013023	Gltscr2	845.117	853.148	1006.07	1447.58	1518.26	1190.36	901.445	1385.4	-1.53685	-0.619972	0.00024977	0.00578126	1	77836196	77844189	-	1705	protein_coding	glioma tumor suppressor candidate region gene 2 [Source:RGD Symbol;Acc:1303085]	-
ENSRNOG00000000386	Pbld1	2331.79	2391.19	1887.96	3709.73	3727.44	2740.19	2203.65	3392.45	-1.53963	-0.622581	0.000673205	0.0124709	20	27103317	27117663	-	2027	protein_coding	phenazine biosynthesis-like protein domain containing 1 [Source:RGD Symbol;Acc:621263]	-
ENSRNOG00000001582	Bach1	273.988	225.421	248.364	397.301	369.68	385.146	249.258	384.042	-1.53991	-0.622849	0.000658396	0.0123213	11	27364916	27398842	+	3606	protein_coding	BTB and CNC homology 1, basic leucine zipper transcription factor 1 [Source:RGD Symbol;Acc:1306693]	BTB
ENSRNOG00000013703	Siah2	185.231	209.242	221.2	330.767	341.015	276.278	205.224	316.02	-1.54047	-0.623371	0.00203684	0.0291899	2	148874151	148891900	-	2030	protein_coding	siah E3 ubiquitin protein ligase 2 [Source:RGD Symbol;Acc:620778]	-
ENSRNOG00000019873	LOC102551660	231.539	191.985	271.649	405.855	340.026	327.631	231.724	357.838	-1.54341	-0.626117	0.00360051	0.0444864	1	225129097	225140428	+	3071	protein_coding	echinoderm microtubule-associated protein-like 3-like [Source:RGD Symbol;Acc:7630023]	-
ENSRNOG00000018297	Ocln	387.828	277.192	339.561	604.506	503.12	443.688	334.86	517.105	-1.5437	-0.626394	0.00303614	0.0391637	2	30527715	30577218	-	4303	protein_coding	occludin [Source:RGD Symbol;Acc:620089]	-
ENSRNOG00000004280	Tcn2	680.146	1000.91	1167.12	1524.57	1372.96	1502.58	949.392	1466.7	-1.54502	-0.627621	0.00315264	0.0402241	14	84174138	84189266	-	1899	protein_coding	transcobalamin 2 [Source:RGD Symbol;Acc:620681]	-
ENSRNOG00000013135	Ptpn12	613.578	536.049	684.943	1112.06	809.539	916.134	611.523	945.912	-1.54655	-0.629055	0.000904924	0.0157611	4	10631073	10702386	+	3223	protein_coding	protein tyrosine phosphatase, non-receptor type 12 [Source:RGD Symbol;Acc:620894]	Y_phosphatase
ENSRNOG00000061100	Tmem150a	2200.58	2437.57	1886.99	3397.97	3304.38	3390.31	2175.05	3364.22	-1.54693	-0.629404	2.67852e-05	0.00100519	4	100218661	100222130	+	1450	protein_coding	transmembrane protein 150A [Source:RGD Symbol;Acc:619998]	-
ENSRNOG00000005043	Cpeb2	240.222	311.706	293.963	507.557	381.541	422.12	281.964	437.073	-1.55111	-0.633305	0.00210125	0.0297794	14	72331705	72380330	-	2652	protein_coding	cytoplasmic polyadenylation element binding protein 2 [Source:RGD Symbol;Acc:1307485]	-
ENSRNOG00000017382	Snx33	371.427	369.949	458.892	737.573	589.115	535.096	400.089	620.595	-1.55117	-0.633352	0.00153117	0.0237314	8	61584656	61595032	-	3949	protein_coding	sorting nexin 33 [Source:RGD Symbol;Acc:1307898]	PX
ENSRNOG00000052979	Rab17	425.453	583.506	697.555	862.086	843.147	944.892	568.838	883.375	-1.553	-0.635056	0.00240213	0.0328845	9	98118908	98131883	-	1553	protein_coding	RAB17, member RAS oncogene family [Source:RGD Symbol;Acc:1562478]	Ras
ENSRNOG00000009552	Serinc3	1517.54	1449.6	1598.85	2542.54	2252.67	2297.52	1522	2364.25	-1.55332	-0.635356	3.61107e-06	0.000188898	3	160018646	160038078	-	2143	protein_coding	serine incorporator 3 [Source:RGD Symbol;Acc:1308390]	TMS_TDE
ENSRNOG00000017093	Pxdc1	794.95	679.499	619.941	1252.73	1082.35	918.188	698.13	1084.42	-1.55345	-0.635474	0.000668316	0.0124408	17	30965942	30994410	+	1787	protein_coding	PX domain containing 1 [Source:RGD Symbol;Acc:1311307]	-
ENSRNOG00000008855	Gjb2	718.736	616.942	767.407	1320.22	851.054	1096.9	701.028	1089.39	-1.55379	-0.635794	0.00184446	0.0269045	15	37377316	37383277	-	2418	protein_coding	gap junction protein, beta 2 [Source:RGD Symbol;Acc:728891]	Connexin
ENSRNOG00000021106	Gramd1a	177.513	175.807	170.751	321.263	268.858	223.898	174.69	271.34	-1.55408	-0.636059	0.00400985	0.0482725	1	89563976	89590490	-	3024	protein_coding	GRAM domain containing 1A [Source:RGD Symbol;Acc:1311022]	GRAM
ENSRNOG00000011039	Gch1	1214.61	1195.05	959.502	1886.7	1534.07	1832.27	1123.06	1751.01	-1.55931	-0.640908	0.000165	0.00426062	15	23934585	23969011	-	1482	protein_coding	GTP cyclohydrolase 1 [Source:RGD Symbol;Acc:61992]	GTP_cyclohydroI
ENSRNOG00000026742	Ypel5	565.341	528.499	704.346	896.303	1019.09	889.431	599.395	934.941	-1.55935	-0.640941	0.000306773	0.00682024	6	24064738	24084757	+	2113	protein_coding	yippee-like 5 (Drosophila) [Source:RGD Symbol;Acc:1309657]	-
ENSRNOG00000020426	Erf	402.299	437.899	530.685	734.722	699.822	703.533	456.961	712.692	-1.5595	-0.641079	0.000237232	0.0055183	1	82112449	82120902	-	3711	protein_coding	Ets2 repressor factor [Source:RGD Symbol;Acc:1311991]	Ets
ENSRNOG00000051170	Ddx17	1540.7	1363.31	1357.27	2715.52	1902.76	2031.52	1420.43	2216.6	-1.56056	-0.642064	0.000414085	0.00856973	7	120761826	120780641	-	4423	protein_coding	DEAD (Asp-Glu-Ala-Asp) box helicase 17 [Source:RGD Symbol;Acc:1304945]	DEAD
ENSRNOG00000018886	Aaed1	183.302	197.378	230.901	346.925	289.615	318.387	203.86	318.309	-1.56136	-0.642807	0.0015415	0.0238653	17	1798388	1830001	-	772	protein_coding	AhpC/TSA antioxidant enzyme domain containing 1 [Source:RGD Symbol;Acc:1589650]	-
ENSRNOG00000004141	Vasn	341.52	412.013	504.49	676.742	577.254	710.723	419.341	654.906	-1.56166	-0.643081	0.00155671	0.0239988	10	11121041	11131548	-	2739	protein_coding	vasorin [Source:RGD Symbol;Acc:1598149]	fn3
ENSRNOG00000020081	As3mt	2639.54	2975.77	2852.31	4635.49	4254.28	4334.18	2822.54	4407.98	-1.56182	-0.643233	8.98706e-07	5.77511e-05	1	266482858	266514569	+	1607	protein_coding	arsenite methyltransferase [Source:RGD Symbol;Acc:621325]	-
ENSRNOG00000051416	AABR07071000.1	182.337	162.864	138.735	274.689	237.228	244.439	161.312	252.119	-1.56325	-0.644545	0.00291482	0.0381583	8	95943733	95944086	+	354	processed_pseudogene	-	-
ENSRNOG00000004519	Atg2b	499.738	579.192	824.648	1069.29	970.657	937.702	634.526	992.55	-1.56412	-0.645347	0.0025272	0.0340991	6	129449449	129509720	-	9661	protein_coding	autophagy related 2B [Source:MGI Symbol;Acc:MGI:1923809]	-
ENSRNOG00000011058	Utrn	621.296	544.677	662.629	1076.89	999.322	785.698	609.534	953.971	-1.56495	-0.646115	0.000486821	0.00970921	1	6451810	6970040	-	12734	protein_coding	utrophin [Source:RGD Symbol;Acc:3947]	CH
ENSRNOG00000049641	Rab7l1	442.818	408.778	447.25	757.533	624.7	653.208	432.949	678.48	-1.56698	-0.64799	0.000104134	0.00299076	13	48644604	48650220	+	1744	protein_coding	RAB7, member RAS oncogene family-like 1 [Source:RGD Symbol;Acc:620892]	Ras
ENSRNOG00000042232	RGD1559600	210.315	258.857	195.975	419.162	295.546	326.604	221.715	347.104	-1.56711	-0.648108	0.0041473	0.0493781	1	189347736	189359730	-	583	protein_coding	RGD1559600 [Source:RGD Symbol;Acc:1559600]	-
ENSRNOG00000018076	Fmo5	3926.51	2884.09	2988.13	5569.82	5950.46	3840.16	3266.25	5120.15	-1.56757	-0.648526	0.00203328	0.0291899	2	199796881	199823927	+	2240	protein_coding	flavin containing monooxygenase 5 [Source:RGD Symbol;Acc:628602]	FMO-like
ENSRNOG00000047247	Ptprs	1098.85	1078.57	1309.73	2027.38	1517.27	1923.68	1162.38	1822.77	-1.56801	-0.648937	0.000228502	0.00537358	9	10603813	10645939	+	5785	protein_coding	protein tyrosine phosphatase, receptor type, S [Source:RGD Symbol;Acc:3452]	Y_phosphatase
ENSRNOG00000049988	Mbtd1	113.84	127.271	122.242	210.056	188.794	171.518	121.118	190.123	-1.57099	-0.651675	0.00399004	0.0481576	10	81592114	81642663	+	2549	protein_coding	mbt domain containing 1 [Source:RGD Symbol;Acc:1592427]	MBT
ENSRNOG00000020020	Wbp1l	4190.86	3915.21	5406.78	7761.63	6700.69	6774.46	4504.28	7078.93	-1.57154	-0.652182	0.000137009	0.00369077	1	266358728	266415296	+	4002	protein_coding	WW domain binding protein 1-like [Source:RGD Symbol;Acc:1305793]	-
ENSRNOG00000019120	Hmgcs2	24502.6	19702.2	21095.5	38933.6	35011.8	28724.7	21766.8	34223.4	-1.57227	-0.652852	0.000110654	0.00312697	2	200452624	200479423	+	2012	protein_coding	3-hydroxy-3-methylglutaryl-CoA synthase 2 (mitochondrial) [Source:RGD Symbol;Acc:2804]	-
ENSRNOG00000025504	Ankrd46	432.206	481.042	347.322	665.337	734.417	581.314	420.19	660.356	-1.5724	-0.652967	0.000837221	0.0148391	7	75279446	75288365	-	2239	protein_coding	ankyrin repeat domain 46 [Source:RGD Symbol;Acc:1309382]	-
ENSRNOG00000020345	Slc25a42	744.784	699.991	718.899	1406.71	1099.15	899.701	721.225	1135.19	-1.57417	-0.654595	0.000879424	0.0154316	16	20962227	20985225	+	2805	protein_coding	solute carrier family 25, member 42 [Source:RGD Symbol;Acc:1592346]	Mito_carr
ENSRNOG00000008236	Decr1	2496.76	2408.44	2167.37	4171.66	3897.45	3066.79	2357.52	3711.97	-1.57462	-0.655005	8.98272e-05	0.00274216	5	29573898	29601748	-	1158	protein_coding	2,4-dienoyl CoA reductase 1, mitochondrial [Source:RGD Symbol;Acc:70999]	-
ENSRNOG00000002358	Scpep1	1520.44	1568.24	1489.22	2354.34	2768.64	2089.03	1525.97	2404.01	-1.57551	-0.655819	3.3535e-05	0.00122264	10	76230373	76263866	-	2016	protein_coding	serine carboxypeptidase 1 [Source:RGD Symbol;Acc:620067]	Peptidase_S10
ENSRNOG00000033663	P4ha2	364.674	395.835	278.44	633.971	484.34	517.636	346.316	545.316	-1.57558	-0.655881	0.00181255	0.0265431	10	39435227	39464188	+	2432	protein_coding	prolyl 4-hydroxylase, alpha polypeptide II [Source:RGD Symbol;Acc:1309673]	-
ENSRNOG00000015642	Pabpc4	1807.93	1675.02	1496.98	3137.54	2870.45	1839.46	1659.98	2615.82	-1.57593	-0.656208	0.00233002	0.0321428	5	140979435	140994732	+	2611	protein_coding	poly(A) binding protein, cytoplasmic 4 [Source:RGD Symbol;Acc:1305015]	RRM_1
ENSRNOG00000016629	Zcchc6	1544.56	1374.1	2142.14	2564.4	2220.06	3207.5	1686.93	2663.98	-1.57895	-0.658969	0.00239587	0.0328306	17	5225835	5271794	+	5240	protein_coding	zinc finger, CCHC domain containing 6 [Source:RGD Symbol;Acc:1586015]	NTP_transf_2
ENSRNOG00000031612	Gls2	2930.9	2096.74	2129.53	3822.83	3672.09	3843.24	2385.72	3779.39	-1.58402	-0.663593	0.000136192	0.00367874	7	2605719	2621852	+	2773	protein_coding	glutaminase 2 (liver, mitochondrial) [Source:RGD Symbol;Acc:620359]	-
ENSRNOG00000017319	Mertk	322.225	339.749	452.101	663.436	604.931	497.095	371.358	588.487	-1.58463	-0.664142	0.00162691	0.024566	3	121235119	121342444	+	4647	protein_coding	c-mer proto-oncogene tyrosine kinase [Source:RGD Symbol;Acc:69283]	Pkinase_Tyr
ENSRNOG00000032202	Creb3l3	7027.21	6806.85	6330.38	12355.3	10620.9	8977.5	6721.48	10651.2	-1.58469	-0.664202	3.87249e-05	0.00137969	7	11490852	11499282	+	1923	protein_coding	cAMP responsive element binding protein 3-like 3 [Source:RGD Symbol;Acc:1308152]	bZIP_1
ENSRNOG00000049952	Gucd1	515.174	491.828	747.034	893.452	1053.69	842.186	584.678	929.775	-1.58981	-0.668856	0.00157035	0.024072	20	14101656	14102901	+	429	protein_coding	guanylyl cyclase domain containing 1 [Source:RGD Symbol;Acc:1597571]	-
ENSRNOG00000053428	Ccpg1	569.2	471.335	627.702	1020.82	861.927	783.644	556.079	888.796	-1.59796	-0.676229	0.000338621	0.00737899	8	79660657	79692039	+	3260	protein_coding	Cell cycle progression 1 (Predicted), isoform CRA_b; Protein Ccpg1 [Source:UniProtKB/TrEMBL;Acc:D4AE99]	-
ENSRNOG00000013928	Dsp	819.069	836.97	1005.1	1616.77	1323.53	1312.58	887.046	1417.63	-1.59813	-0.676384	7.22752e-05	0.00228568	17	27286796	27334379	-	9567	protein_coding	desmoplakin [Source:RGD Symbol;Acc:1305794]	-
ENSRNOG00000048932	Smagp	406.158	324.649	341.501	661.535	618.769	436.499	357.436	572.267	-1.60099	-0.678968	0.00175553	0.0259512	7	142244295	142260896	-	1496	protein_coding	small cell adhesion glycoprotein [Source:RGD Symbol;Acc:727777]	-
ENSRNOG00000002125	Ccni	1114.28	964.241	884.798	1651.94	1687.28	1410.15	987.773	1583.12	-1.60273	-0.680532	3.49706e-05	0.0012619	14	16341536	16364326	+	2671	protein_coding	cyclin I [Source:RGD Symbol;Acc:1309209]	-
ENSRNOG00000060972	Heca	405.193	380.735	496.729	716.663	647.434	693.263	427.552	685.786	-1.6034	-0.681136	0.000118	0.00328184	1	13036909	13050644	-	4794	protein_coding	headcase homolog (Drosophila) [Source:RGD Symbol;Acc:1304818]	-
ENSRNOG00000046357	Adh4	4057.72	4075.91	3882.63	7173.28	6486.2	5639.57	4005.42	6433.01	-1.60614	-0.6836	2.6346e-06	0.000148307	2	243700784	243740899	+	5082	protein_coding	alcohol dehydrogenase 4 (class II), pi polypeptide [Source:RGD Symbol;Acc:71028]	ADH_N
ENSRNOG00000004736	Ralgps2	554.729	517.713	550.088	991.351	982.518	636.775	540.843	870.215	-1.60916	-0.686305	0.001039	0.0175744	13	74422944	74564184	-	2462	protein_coding	Ral GEF with PH domain and SH3 binding motif 2 [Source:RGD Symbol;Acc:1311537]	-
ENSRNOG00000029179	Cyp2d3	10067.1	9479.54	8758.73	15599.3	13877.8	16203.9	9435.13	15227	-1.61386	-0.690514	5.10862e-07	3.48998e-05	7	123625590	123638765	-	3339	protein_coding	cytochrome P450, family 2, subfamily d, polypeptide 3 [Source:RGD Symbol;Acc:2472]	p450
ENSRNOG00000004502	Hal	1860.99	1529.41	1977.21	3048.19	3296.48	2319.09	1789.21	2887.92	-1.61396	-0.690607	0.000235672	0.00549108	7	34326087	34356413	+	2136	protein_coding	histidine ammonia lyase [Source:RGD Symbol;Acc:68363]	-
ENSRNOG00000059295	Ept1	576.918	542.52	611.209	1013.21	857.973	924.351	576.883	931.845	-1.6151	-0.691624	1.01925e-05	0.000459277	6	27473748	27512287	-	2605	protein_coding	ethanolaminephosphotransferase 1 [Source:RGD Symbol;Acc:1560938]	CDP-OH_P_transf
ENSRNOG00000022615	Tp53i13	218.033	257.778	248.364	426.766	367.703	377.957	241.392	390.808	-1.61993	-0.695928	0.000196662	0.00490714	10	62650719	62655362	+	1418	protein_coding	tumor protein p53 inducible protein 13 [Source:RGD Symbol;Acc:1559818]	-
ENSRNOG00000052070	Aldh1a3	211.279	251.307	306.575	375.44	474.455	396.444	256.387	415.446	-1.62024	-0.696208	0.00127794	0.0207433	1	127301128	127337882	-	3385	protein_coding	aldehyde dehydrogenase 1 family, member A3 [Source:RGD Symbol;Acc:628662]	Aldedh
ENSRNOG00000017063	Fcna	659.886	606.156	487.997	982.797	1085.32	774.4	584.68	947.505	-1.62083	-0.696729	0.000501175	0.00990595	3	2849984	2853272	-	1347	protein_coding	ficolin A [Source:RGD Symbol;Acc:621221]	Fibrinogen_C
ENSRNOG00000050348	LOC684270	422.559	381.813	323.068	648.228	595.046	584.395	375.813	609.223	-1.6213	-0.697151	9.71933e-05	0.00285406	1	72491780	72509431	-	923	protein_coding	similar to isochorismatase domain containing 2 [Source:RGD Symbol;Acc:1592677]	Isochorismatase
ENSRNOG00000018623	Rev1	186.196	252.385	264.857	419.162	371.657	349.199	234.479	380.006	-1.62159	-0.697407	0.00110041	0.0183919	9	44714386	44786041	-	4519	protein_coding	REV1, polymerase (DNA directed) [Source:RGD Symbol;Acc:1306715]	IMS
ENSRNOG00000012153	Rbl2	475.62	434.663	550.088	952.382	763.082	653.208	486.79	789.557	-1.62188	-0.697668	0.000537255	0.0104865	19	17300089	17346808	-	4860	protein_coding	retinoblastoma-like 2 [Source:RGD Symbol;Acc:3541]	-
ENSRNOG00000013517	Phtf2	295.212	332.199	314.336	586.447	527.832	414.931	313.916	509.736	-1.62469	-0.700163	0.000407706	0.00848765	4	10823281	10938318	+	4809	protein_coding	putative homeodomain transcription factor 2 [Source:RGD Symbol;Acc:1310593]	-
ENSRNOG00000018145	Crat	963.781	1032.19	751.885	1916.17	1497.5	1059.92	915.952	1491.2	-1.62843	-0.703478	0.00292814	0.0382261	3	8968417	8981362	-	2215	protein_coding	carnitine O-acetyltransferase [Source:RGD Symbol;Acc:1303031]	-
ENSRNOG00000009820	Bnip3l	785.303	669.791	685.913	1281.25	1173.29	1033.22	713.669	1162.59	-1.62895	-0.70394	1.74187e-05	0.000727401	15	43643897	43667029	-	3199	protein_coding	BCL2/adenovirus E1B interacting protein 3-like [Source:RGD Symbol;Acc:621354]	-
ENSRNOG00000011032	Lhfpl2	222.856	186.592	189.184	350.727	316.304	310.171	199.544	325.734	-1.63196	-0.706607	0.000300893	0.0067001	2	23770721	23852021	+	4241	protein_coding	lipoma HMGIC fusion partner-like 2 [Source:RGD Symbol;Acc:1309869]	-
ENSRNOG00000011815	Sgk1	310.648	301.999	460.832	646.327	505.097	602.882	357.827	584.769	-1.63363	-0.708081	0.00158654	0.0241378	1	24185435	24302298	-	3657	protein_coding	serum/glucocorticoid regulated kinase 1 [Source:RGD Symbol;Acc:3668]	Pkinase
ENSRNOG00000001928	Il1rap	1075.69	968.555	634.494	1729.88	1167.36	1482.04	892.913	1459.76	-1.63501	-0.709299	0.00261465	0.0349108	11	77463954	77593207	-	3395	protein_coding	interleukin 1 receptor accessory protein [Source:RGD Symbol;Acc:2893]	TIR
ENSRNOG00000014071	Ddb2	105.157	93.8355	108.659	144.473	187.805	171.518	102.551	167.932	-1.63597	-0.710148	0.00367142	0.0451248	3	80030437	80052953	-	1839	protein_coding	damage specific DNA binding protein 2 [Source:RGD Symbol;Acc:1310164]	-
ENSRNOG00000006206	Tmem106b	1535.88	1491.66	1036.15	2318.22	2378.21	1959.62	1354.56	2218.68	-1.63814	-0.712063	0.000244866	0.0056771	4	39517548	39535169	+	2294	protein_coding	transmembrane protein 106B [Source:RGD Symbol;Acc:1303037]	-
ENSRNOG00000006622	Cry1	355.991	284.742	239.633	545.576	354.853	542.286	293.455	480.905	-1.63859	-0.712452	0.00361588	0.0446371	7	24534615	24634097	+	2922	protein_coding	cryptochrome circadian clock 1 [Source:RGD Symbol;Acc:735083]	-
ENSRNOG00000016037	Mafb	1304.34	1120.63	1070.1	2151.89	1743.62	1833.3	1165.02	1909.6	-1.63909	-0.712896	1.20171e-05	0.000531815	3	156339004	156340913	-	1910	protein_coding	v-maf avian musculoaponeurotic fibrosarcoma oncogene homolog B [Source:RGD Symbol;Acc:2982]	bZIP_Maf
ENSRNOG00000020371	Pgap2	246.975	183.357	240.603	352.628	365.726	383.092	223.645	367.149	-1.63987	-0.713583	0.000393209	0.00823457	1	167309051	167334741	+	2668	protein_coding	post-GPI attachment to proteins 2 [Source:RGD Symbol;Acc:619744]	-
ENSRNOG00000018566	Ctsl	10265.9	10385.5	11469.4	18071.5	20776.2	13901.2	10706.9	17583	-1.64221	-0.715639	5.66637e-05	0.00188073	17	1872848	1879279	-	1643	protein_coding	cathepsin L [Source:RGD Symbol;Acc:2448]	Peptidase_C1
ENSRNOG00000017188	Cyp27a1	5156.57	4788.85	6041.27	7869.98	10859.1	7562.21	5328.89	8763.76	-1.64453	-0.717679	0.000135427	0.00366511	9	81968332	81998169	+	2276	protein_coding	cytochrome P450, family 27, subfamily a, polypeptide 1 [Source:RGD Symbol;Acc:727915]	p450
ENSRNOG00000036697	Mafg	144.712	198.457	250.305	301.302	304.442	373.848	197.824	326.531	-1.65039	-0.72281	0.00387645	0.0471099	10	109806159	109811323	-	1599	protein_coding	v-maf avian musculoaponeurotic fibrosarcoma oncogene homolog G [Source:RGD Symbol;Acc:619953]	bZIP_Maf
ENSRNOG00000017777	Ahcy	11475.6	11819	12828.6	21393.4	18540.3	19752.3	12041.1	19895.4	-1.65229	-0.724469	4.36103e-08	4.2918e-06	3	150587833	150603082	-	2054	protein_coding	adenosylhomocysteinase [Source:RGD Symbol;Acc:69260]	-
ENSRNOG00000009046	Phf13	154.359	146.685	175.601	286.095	271.823	230.061	158.882	262.66	-1.65289	-0.724994	0.000692985	0.0127649	5	169161412	169167831	-	3180	protein_coding	PHD finger protein 13 [Source:RGD Symbol;Acc:1308145]	PHD
ENSRNOG00000014520	Ing1	154.359	144.528	132.914	297.5	206.586	212.601	143.934	238.896	-1.66054	-0.731654	0.00240521	0.0328946	16	83276273	83278119	-	1847	protein_coding	inhibitor of growth family, member 1 [Source:RGD Symbol;Acc:1306330]	-
ENSRNOG00000054978	Hist1h1c	1308.2	950.219	866.365	1309.76	1570.64	2314.98	1041.59	1731.8	-1.66235	-0.733224	0.00301034	0.0389379	17	43639749	43640387	-	639	protein_coding	histone cluster 1, H1c [Source:MGI Symbol;Acc:MGI:1931526]	-
ENSRNOG00000002635	Dexi	438.959	502.613	609.269	906.759	644.468	1028.08	516.947	859.77	-1.66301	-0.733794	0.0010895	0.018253	10	5199226	5211913	+	1396	protein_coding	dexamethasone-induced transcript [Source:RGD Symbol;Acc:1564938]	-
ENSRNOG00000039666	Srpx	84.8976	87.3641	106.719	175.839	139.371	148.923	92.9936	154.711	-1.66348	-0.734202	0.00408889	0.0490144	X	14150038	14220662	-	1825	protein_coding	sushi-repeat-containing protein, X-linked [Source:RGD Symbol;Acc:70950]	Sushi
ENSRNOG00000012957	Sh3glb1	641.556	748.527	903.232	1248.93	1400.63	1169.82	764.438	1273.13	-1.66544	-0.735907	5.49992e-05	0.00183413	2	250709439	250744196	-	2475	protein_coding	SH3-domain GRB2-like endophilin B1 [Source:RGD Symbol;Acc:1304859]	SH3_1
ENSRNOG00000005193	Pfas	342.485	332.199	477.325	728.068	609.873	581.314	384.003	639.752	-1.66562	-0.736062	0.000443004	0.00900924	10	55571118	55589978	-	7023	protein_coding	phosphoribosylformylglycinamidine synthase [Source:RGD Symbol;Acc:1304926]	-
ENSRNOG00000013828	Sirt3	628.049	643.906	748.974	1313.56	1317.6	742.562	673.643	1124.58	-1.66954	-0.739454	0.00188896	0.0274337	1	213613513	213635546	-	1383	protein_coding	sirtuin 3 [Source:RGD Symbol;Acc:1308374]	SIR2
ENSRNOG00000018765	Pold4	538.328	570.563	546.208	979.946	947.922	834.997	551.7	920.955	-1.66974	-0.739627	1.5422e-06	9.27425e-05	1	219481575	219483241	+	839	protein_coding	polymerase (DNA-directed), delta 4, accessory subunit [Source:RGD Symbol;Acc:1308519]	-
ENSRNOG00000027938	RGD1562037	851.87	556.542	620.911	1378.2	1191.08	819.591	676.441	1129.62	-1.66978	-0.739654	0.0022835	0.0316682	17	55670331	55709740	-	4502	protein_coding	similar to OTTHUMP00000046255 [Source:RGD Symbol;Acc:1562037]	-
ENSRNOG00000017404	Pcmtd2	403.264	322.492	401.652	744.226	628.653	510.447	375.803	627.776	-1.67017	-0.739994	0.000350769	0.00755953	3	177351518	177371468	+	3547	protein_coding	protein-L-isoaspartate (D-aspartate) O-methyltransferase domain containing 2 [Source:RGD Symbol;Acc:1305684]	-
ENSRNOG00000019065	Zfp385b	287.494	244.835	221.2	515.161	379.564	363.578	251.176	419.434	-1.6702	-0.740017	0.00082688	0.0147114	3	64269817	64543100	-	4922	protein_coding	zinc finger protein 385B [Source:RGD Symbol;Acc:1311181]	-
ENSRNOG00000002163	Klf3	220.927	230.814	238.663	468.587	357.818	327.631	230.134	384.679	-1.67223	-0.741772	0.00044214	0.00900924	14	45142769	45165207	-	4987	protein_coding	Kruppel-like factor 3 (basic) [Source:RGD Symbol;Acc:1593290]	zf-C2H2
ENSRNOG00000017243	Bnip3	976.323	1103.38	994.428	1904.76	1899.8	1339.28	1024.71	1714.61	-1.67362	-0.742975	6.25935e-05	0.00203436	1	211248098	211265282	-	1618	protein_coding	BCL2/adenovirus E1B interacting protein 3 [Source:RGD Symbol;Acc:620800]	-
ENSRNOG00000006905	Hectd1	2005.71	1986.72	2033.48	4038.59	3421.02	2643.64	2008.64	3367.75	-1.67673	-0.745652	4.27055e-05	0.00148394	6	72510255	72596446	-	8296	protein_coding	HECT domain containing E3 ubiquitin protein ligase 1 [Source:RGD Symbol;Acc:1561653]	HECT
ENSRNOG00000033245	Mug2	3374.68	3167.76	3374.26	5916.74	4887.88	5860.38	3305.57	5555	-1.68045	-0.748846	1.39929e-07	1.19346e-05	4	154215250	154282608	+	4098	protein_coding	murinoglobulin 2 [Source:RGD Symbol;Acc:1302962]	A2M_comp
ENSRNOG00000014532	Lbp	2877.84	2703.97	3559.57	4993.83	4847.35	5549.18	3047.13	5130.12	-1.68345	-0.751423	2.93689e-06	0.000162621	3	154786215	154813464	+	2428	protein_coding	lipopolysaccharide binding protein [Source:RGD Symbol;Acc:61865]	-
ENSRNOG00000017180	Slc17a2	1267.68	1347.13	1387.35	2745.94	2307.04	1686.43	1334.05	2246.47	-1.68412	-0.751997	0.000154459	0.00404787	17	43567528	43584152	-	2822	protein_coding	solute carrier family 17, member 2 [Source:RGD Symbol;Acc:1308821]	MFS_1
ENSRNOG00000007023	Galm	1089.2	985.812	879.947	1917.12	1855.32	1206.79	984.986	1659.74	-1.68521	-0.752927	0.000353875	0.00759159	6	2808841	2860744	+	2314	protein_coding	galactose mutarotase (aldose 1-epimerase) [Source:RGD Symbol;Acc:1359459]	Aldose_epim
ENSRNOG00000012274	Ddi2	2138.84	1805.52	2824.18	4507.18	3808.49	3104.79	2256.18	3806.82	-1.68719	-0.754621	0.00041241	0.00856973	5	160230955	160282810	-	9524	protein_coding	DNA-damage inducible protein 2 [Source:RGD Symbol;Acc:1311815]	ubiquitin
ENSRNOG00000038366	Larp1b	1228.12	1109.85	970.174	2249.79	1918.58	1427.61	1102.71	1865.32	-1.69175	-0.758516	0.000190835	0.00477869	2	127844575	127916378	+	3872	protein_coding	La ribonucleoprotein domain family, member 1B [Source:RGD Symbol;Acc:1307509]	-
ENSRNOG00000051171	G6pc	6763.83	7976.02	6419.64	16738	10801.8	8285.26	7053.16	11941.7	-1.69315	-0.75971	0.00182462	0.0266922	10	89285855	89296213	+	2693	protein_coding	glucose-6-phosphatase, catalytic subunit [Source:RGD Symbol;Acc:2644]	-
ENSRNOG00000015002	Abhd15	312.578	410.935	323.068	698.603	513.005	560.773	348.86	590.794	-1.69481	-0.761121	0.000222958	0.00531975	10	62643453	62648844	-	3098	protein_coding	abhydrolase domain containing 15 [Source:RGD Symbol;Acc:1304598]	-
ENSRNOG00000016384	Pik3cb	290.388	256.699	270.678	555.081	459.629	371.794	272.589	462.168	-1.69565	-0.76184	0.000289769	0.00648318	8	107275725	107380933	-	4831	protein_coding	phosphatidylinositol-4,5-bisphosphate 3-kinase, catalytic subunit beta [Source:RGD Symbol;Acc:620917]	PI3Ka
ENSRNOG00000014215	Klf9	535.434	734.506	906.142	1129.17	1471.8	1093.81	725.361	1231.6	-1.69798	-0.76382	0.000775483	0.0139651	1	240908483	240933198	+	2508	protein_coding	Kruppel-like factor 9 [Source:RGD Symbol;Acc:70934]	-
ENSRNOG00000008482	Rbms1	160.148	111.093	185.303	240.472	237.228	300.927	152.181	259.542	-1.70282	-0.767924	0.00277707	0.0367655	3	46803355	47025128	-	2193	protein_coding	RNA binding motif, single stranded interacting protein 1 [Source:RGD Symbol;Acc:1307777]	RRM_1
ENSRNOG00000008465	Tmem176b	6225.5	4774.83	5820.07	9590.35	8671.66	10398.9	5606.8	9553.65	-1.70384	-0.768788	1.52164e-06	9.19059e-05	4	78450724	78458179	-	1683	protein_coding	transmembrane protein 176B [Source:RGD Symbol;Acc:708403]	-
ENSRNOG00000005695	Mgp	314.507	289.057	278.44	401.103	473.467	629.585	294.001	501.385	-1.70467	-0.769496	0.000422811	0.00872467	4	170856751	170860225	-	676	protein_coding	matrix Gla protein [Source:RGD Symbol;Acc:3088]	-
ENSRNOG00000060410	Pcdh1	848.011	609.392	525.834	1349.68	1036.88	996.244	661.079	1127.6	-1.70563	-0.770308	0.000591004	0.0112699	18	31328919	31343797	-	4615	protein_coding	protocadherin 1 [Source:MGI Symbol;Acc:MGI:104692]	Cadherin
ENSRNOG00000003129	Zfp496	265.305	352.692	368.666	560.784	596.034	529.961	328.888	562.26	-1.71022	-0.774178	6.49346e-05	0.00209113	10	45833264	45851984	-	3666	protein_coding	zinc finger protein 496 [Source:RGD Symbol;Acc:1304611]	SCAN
ENSRNOG00000003307	Gcdh	5208.66	4191.32	4373.54	7909.9	7984.69	7663.89	4591.17	7852.83	-1.71034	-0.774282	6.07386e-08	5.66076e-06	19	26000497	26006970	-	1875	protein_coding	glutaryl-CoA dehydrogenase [Source:RGD Symbol;Acc:1308829]	-
ENSRNOG00000009267	B3gnt2	160.148	183.357	198.886	260.432	323.223	346.118	180.797	309.924	-1.71381	-0.777206	0.00032815	0.00720408	14	107592336	107617161	-	2934	protein_coding	UDP-GlcNAc:betaGal beta-1,3-N-acetylglucosaminyltransferase 2 [Source:RGD Symbol;Acc:1310077]	Galactosyl_T
ENSRNOG00000061429	Rph3al	88.7566	86.2855	90.2261	126.414	164.082	166.383	88.4228	152.293	-1.72113	-0.78336	0.00213129	0.0301141	10	63989644	64108554	-	1990	protein_coding	Rab effector Noc2 [Source:UniProtKB/Swiss-Prot;Acc:O54880]	-
ENSRNOG00000043426	Ccbl2	1806.97	1594.13	1374.74	2923.68	2731.08	2577.91	1591.94	2744.22	-1.72386	-0.785647	8.05291e-07	5.22252e-05	2	248649441	248690089	+	1365	protein_coding	cysteine conjugate-beta lyase 2 [Source:RGD Symbol;Acc:1359262]	Aminotran_1_2
ENSRNOG00000012582	Eif4ebp1	344.414	331.121	390.98	613.06	651.388	576.178	355.505	613.542	-1.72539	-0.786921	3.10473e-06	0.00016804	16	68954861	68968248	-	845	protein_coding	eukaryotic translation initiation factor 4E binding protein 1 [Source:RGD Symbol;Acc:620259]	-
ENSRNOG00000006052	Sulf2	616.472	519.87	536.506	1142.48	942.98	801.104	557.616	962.187	-1.72555	-0.787052	3.33393e-05	0.00121866	3	162791355	162872831	-	4172	protein_coding	sulfatase 2 [Source:RGD Symbol;Acc:1305078]	Sulfatase
ENSRNOG00000010940	Acad11	3133.49	2744.96	2680.59	4615.53	5556.07	4604.29	2853.01	4925.3	-1.72629	-0.787679	2.1641e-07	1.74031e-05	8	112594691	112676280	+	3748	protein_coding	acyl-CoA dehydrogenase family, member 11 [Source:RGD Symbol;Acc:1306270]	APH
ENSRNOG00000057347	Cebpb	3316.8	3944.33	3957.34	7203.69	5798.24	6402.67	3739.49	6468.2	-1.72979	-0.790593	3.18989e-07	2.35033e-05	3	164424515	164425910	+	1396	protein_coding	CCAAT/enhancer binding protein (C/EBP), beta (Cebpb), transcript variant 1, mRNA [Source:RefSeq mRNA;Acc:NM_001301715]	bZIP_2
ENSRNOG00000004821	Sntb1	530.61	389.363	418.145	566.487	903.442	848.348	446.039	772.759	-1.73172	-0.792203	0.000560041	0.0108262	7	95397113	95669809	-	3199	protein_coding	syntrophin, beta 1 [Source:RGD Symbol;Acc:1307728]	PDZ
ENSRNOG00000013368	Plcl2	298.106	389.363	390.01	756.583	568.358	544.34	359.16	623.093	-1.73574	-0.795549	0.000167108	0.00430717	9	1782536	1984654	-	3939	protein_coding	phospholipase C-like 2 [Source:RGD Symbol;Acc:1305941]	PI-PLC-X
ENSRNOG00000006995	Ano6	345.379	337.592	403.592	719.514	682.03	484.77	362.188	628.771	-1.73611	-0.795859	0.000146615	0.00390041	7	137142170	137335208	+	5877	protein_coding	anoctamin 6 [Source:RGD Symbol;Acc:1304765]	-
ENSRNOG00000000815	Smpdl3a	1350.64	1459.3	1388.32	2451.29	2515.6	2324.23	1399.42	2430.37	-1.7369	-0.796512	1.13408e-09	1.71612e-07	20	40778927	40800868	+	1782	protein_coding	sphingomyelin phosphodiesterase, acid-like 3A [Source:RGD Symbol;Acc:1359277]	Metallophos
ENSRNOG00000011026	Irf2bpl	466.937	401.228	619.941	595.951	988.449	1004.46	496.035	862.954	-1.73893	-0.798199	0.00163888	0.0246793	6	110901940	110904288	-	2349	protein_coding	interferon regulatory factor 2 binding protein-like [Source:RGD Symbol;Acc:1310994]	-
ENSRNOG00000022694	Plekhg5	183.302	179.042	190.154	393.499	306.419	261.899	184.166	320.606	-1.74141	-0.800256	0.000368533	0.00784623	5	169244778	169288309	+	4029	protein_coding	pleckstrin homology domain containing, family G (with RhoGef domain) member 5 [Source:RGD Symbol;Acc:1303132]	RhoGEF
ENSRNOG00000013160	Sash1	597.178	560.856	580.164	1120.62	948.911	959.27	579.399	1009.6	-1.7425	-0.801155	2.4241e-07	1.85404e-05	1	2782864	2846200	-	6507	protein_coding	SAM and SH3 domain containing 1 [Source:RGD Symbol;Acc:1566017]	SAM_2
ENSRNOG00000024450	Poc1b	82.0034	102.464	82.4648	159.681	162.106	142.761	88.9774	154.849	-1.74298	-0.80156	0.00135241	0.0216278	7	41304440	41404370	+	2931	protein_coding	POC1 centriolar protein B [Source:RGD Symbol;Acc:2323942]	WD40
ENSRNOG00000017593	Mtr	155.324	125.114	175.601	277.54	255.02	263.953	152.013	265.505	-1.7447	-0.802976	0.000257247	0.00590294	17	66210461	66295014	-	4607	protein_coding	5-methyltetrahydrofolate-homocysteine methyltransferase [Source:RGD Symbol;Acc:621283]	B12-binding
ENSRNOG00000057078	Ddit4	186.196	190.907	262.917	392.549	422.068	304.009	213.34	372.875	-1.74745	-0.80525	0.000563706	0.0108523	20	29509289	29511382	-	1720	protein_coding	DNA-damage-inducible transcript 4 [Source:RGD Symbol;Acc:621731]	-
ENSRNOG00000013684	F11	1868.71	1696.59	1930.65	3419.83	3303.4	2896.3	1831.98	3206.51	-1.7502	-0.807519	2.05627e-08	2.19226e-06	16	50179458	50201698	+	2602	protein_coding	coagulation factor XI [Source:RGD Symbol;Acc:1309364]	Trypsin
ENSRNOG00000015906	Tgif1	105.157	100.307	95.077	183.443	148.267	195.141	100.18	175.617	-1.75278	-0.809643	0.000886049	0.0155092	9	119181083	119190698	-	1385	protein_coding	TGFB-induced factor homeobox 1 [Source:RGD Symbol;Acc:1310517]	Coprinus_mating
ENSRNOG00000013328	Rbpms	418.7	424.956	517.103	945.728	721.567	718.939	453.586	795.412	-1.75361	-0.810327	2.61426e-05	0.000986339	16	61954590	62096497	+	1186	protein_coding	RNA binding protein with multiple splicing [Source:RGD Symbol;Acc:1561067]	RRM_1
ENSRNOG00000012106	Dnaja4	113.84	118.643	88.2858	181.542	195.713	184.87	106.923	187.375	-1.75383	-0.81051	0.000673482	0.0124709	8	59278262	59294003	+	1827	protein_coding	DnaJ (Hsp40) homolog, subfamily A, member 4 [Source:RGD Symbol;Acc:1310035]	DnaJ_C
ENSRNOG00000000480	Phf1	170.76	195.221	231.871	368.787	312.35	369.74	199.284	350.292	-1.75762	-0.813623	0.000105078	0.00300561	20	5526961	5531939	+	2352	protein_coding	PHD finger protein 1 [Source:RGD Symbol;Acc:1303205]	PHD
ENSRNOG00000000043	Idua	169.795	177.964	208.587	370.688	324.211	283.467	185.449	326.122	-1.75878	-0.814576	0.000117811	0.00328184	14	2042411	2056762	-	2582	protein_coding	iduronidase, alpha-L- [Source:RGD Symbol;Acc:1310943]	Glyco_hydro_39
ENSRNOG00000016689	Fanci	116.734	110.014	178.512	288.946	224.378	202.33	135.087	238.551	-1.76507	-0.819725	0.0029256	0.0382261	1	141120166	141172483	+	4002	protein_coding	Fanconi anemia, complementation group I [Source:RGD Symbol;Acc:2321863]	-
ENSRNOG00000032959	Adh7	215.138	187.671	165.9	392.549	342.003	270.116	189.57	334.889	-1.76711	-0.82139	0.000317208	0.00701898	2	243502073	243516532	+	2023	protein_coding	alcohol dehydrogenase 7 (class IV), mu or sigma polypeptide [Source:RGD Symbol;Acc:621638]	ADH_N
ENSRNOG00000033316	Foxo4	214.174	246.992	186.273	495.2	303.454	345.091	215.813	381.248	-1.76806	-0.822165	0.000873384	0.0153447	X	71155601	71162158	+	3310	protein_coding	forkhead box O4 [Source:RGD Symbol;Acc:1561201]	Fork_head
ENSRNOG00000011612	Tdo2	7593.51	8348.13	9707.56	13249.7	10682.2	21495.3	8549.73	15142.4	-1.77107	-0.824623	0.000828869	0.014714	2	180897011	180914940	-	1756	protein_coding	tryptophan 2,3-dioxygenase [Source:RGD Symbol;Acc:68370]	-
ENSRNOG00000006420	Rbm38	209.35	262.092	224.11	490.448	324.211	418.012	231.851	410.89	-1.7735	-0.826597	0.00022338	0.00531975	3	171037957	171050475	+	1689	protein_coding	RNA binding motif protein 38 [Source:RGD Symbol;Acc:1308503]	RRM_1
ENSRNOG00000010103	Eif4b	1976.76	2008.3	1986.92	4030.99	3741.28	2828.51	1990.66	3533.59	-1.77521	-0.827986	1.31808e-06	8.06493e-05	7	143679617	143701452	+	4192	protein_coding	eukaryotic translation initiation factor 4B [Source:RGD Symbol;Acc:1306479]	RRM_1
ENSRNOG00000011081	Serpina7	566.306	418.485	517.103	827.869	957.807	882.241	500.631	889.306	-1.77538	-0.828124	3.71825e-06	0.000193088	X	110226572	110232179	-	1810	protein_coding	serpin peptidase inhibitor, clade A (alpha-1 antiproteinase, antitrypsin), member 7 [Source:RGD Symbol;Acc:619833]	Serpin
ENSRNOG00000016218	Gtf3c1	836.434	814.32	816.886	1951.34	1477.73	960.297	822.547	1463.12	-1.779	-0.831066	0.000627647	0.0118562	1	197032474	197098649	-	6876	protein_coding	general transcription factor IIIC, polypeptide 1, alpha [Source:RGD Symbol;Acc:621048]	B-block_TFIIIC
ENSRNOG00000006355	Akap8l	180.407	172.571	239.633	443.875	316.304	295.792	197.537	351.99	-1.78165	-0.833213	0.000718541	0.0131325	7	14340170	14369821	-	2089	protein_coding	A kinase (PRKA) anchor protein 8-like [Source:RGD Symbol;Acc:1359200]	-
ENSRNOG00000016932	Simc1	110.946	89.5212	92.1665	230.016	163.094	129.409	97.5445	174.173	-1.78593	-0.836678	0.00419093	0.0497589	17	10599223	10640548	-	3816	protein_coding	SUMO-interacting motifs containing 1 [Source:RGD Symbol;Acc:2319689]	-
ENSRNOG00000018986	Fbxl19	86.8271	94.9141	114.48	193.898	155.186	180.762	98.7406	176.615	-1.78846	-0.838717	0.000772063	0.0139584	1	199196059	199216391	+	2992	protein_coding	F-box and leucine-rich repeat protein 19 [Source:RGD Symbol;Acc:1310989]	F-box
ENSRNOG00000016949	Slc25a33	140.853	152.078	168.81	231.917	342.992	252.656	153.914	275.855	-1.79204	-0.841602	0.000406618	0.00847753	5	166701465	166726794	-	1383	protein_coding	solute carrier family 25 (pyrimidine nucleotide carrier), member 33 [Source:RGD Symbol;Acc:1583942]	Mito_carr
ENSRNOG00000007587	Tcp11l2	320.296	232.971	404.562	716.663	501.143	507.366	319.276	575.057	-1.80027	-0.848213	0.000776003	0.0139651	7	24859050	24885775	-	2263	protein_coding	t-complex 11, testis-specific-like 2 [Source:RGD Symbol;Acc:1307494]	-
ENSRNOG00000024563	Ganc	248.904	129.428	185.303	330.767	392.414	292.711	187.879	338.631	-1.80045	-0.848355	0.0016971	0.0253538	3	112173907	112226023	+	4816	protein_coding	glucosidase, alpha; neutral C [Source:RGD Symbol;Acc:2660]	Glyco_hydro_31
ENSRNOG00000019859	Pla2g15	245.045	262.092	300.754	530.368	565.393	361.524	269.297	485.762	-1.80413	-0.851301	0.000172782	0.00441691	19	38129584	38146956	+	2727	protein_coding	phospholipase A2, group XV [Source:RGD Symbol;Acc:1302982]	-
ENSRNOG00000008377	Wdtc1	1345.82	1151.91	1178.76	2608.12	2084.64	1948.33	1225.5	2213.69	-1.80635	-0.853077	6.14956e-07	4.10155e-05	5	151487577	151536518	-	3942	protein_coding	WD and tetratricopeptide repeats 1 [Source:RGD Symbol;Acc:1310362]	WD40
ENSRNOG00000003134	Slc4a4	544.117	367.792	474.415	976.144	1003.28	527.907	462.108	835.775	-1.80833	-0.854659	0.00145377	0.0228846	14	20479323	20920286	-	4620	protein_coding	solute carrier family 4, sodium bicarbonate cotransporter, member 4 [Source:RGD Symbol;Acc:68936]	Band_3_cyto
ENSRNOG00000032895	Cyp4f4	1735.58	2000.75	2114.01	3733.49	3279.67	3570.05	1950.11	3527.74	-1.80908	-0.855256	6.06899e-09	7.55831e-07	7	14891001	14907305	+	2217	protein_coding	cytochrome P450, family 4, subfamily f, polypeptide 4 [Source:RGD Symbol;Acc:708363]	p450
ENSRNOG00000018796	Herpud1	1603.41	2221.85	3898.16	4754.3	4465.81	4759.38	2574.47	4659.83	-1.80996	-0.855958	0.00192481	0.0278155	19	11046909	11057254	-	1842	protein_coding	homocysteine-inducible, endoplasmic reticulum stress-inducible, ubiquitin-like domain member 1 [Source:RGD Symbol;Acc:620818]	ubiquitin
ENSRNOG00000002345	Rasgef1b	189.09	193.064	253.215	537.022	374.622	240.331	211.79	383.992	-1.81342	-0.858717	0.00400648	0.0482725	14	11988671	12027381	+	1866	protein_coding	RasGEF domain family, member 1B [Source:RGD Symbol;Acc:1562220]	-
ENSRNOG00000012181	Lpl	235.398	255.621	276.499	463.835	560.45	369.74	255.839	464.675	-1.81661	-0.86125	6.43777e-05	0.00208273	16	22537056	22561496	-	3671	protein_coding	lipoprotein lipase [Source:RGD Symbol;Acc:3017]	Lipase
ENSRNOG00000013387	Tpcn2	267.235	330.042	227.021	663.436	370.668	464.229	274.766	499.444	-1.81907	-0.8632	0.000907954	0.0157944	1	218419184	218448877	-	3007	protein_coding	two pore segment channel 2 [Source:RGD Symbol;Acc:1311779]	Ion_trans
ENSRNOG00000001296	P2rx7	211.279	127.271	249.335	470.488	280.719	320.442	195.962	357.216	-1.82152	-0.865141	0.00388344	0.0471541	12	39353613	39396042	-	3817	protein_coding	purinergic receptor P2X, ligand-gated ion channel, 7 [Source:RGD Symbol;Acc:3241]	-
ENSRNOG00000004554	Dcn	146.641	140.214	198.886	211.957	408.229	266.008	161.914	295.398	-1.82335	-0.866589	0.00298386	0.0387322	7	38742051	38782323	+	1862	protein_coding	decorin [Source:RGD Symbol;Acc:61895]	-
ENSRNOG00000051860	AC114343.1	1806	1809.84	1770.57	3448.34	3296.48	3080.14	1795.47	3274.99	-1.82412	-0.8672	1.68729e-11	4.24022e-09	15	28028521	28035389	+	1903	protein_coding	Rnase4 protein [Source:UniProtKB/TrEMBL;Acc:B2GUW7]	-
ENSRNOG00000061414	Acot12	1962.29	1545.59	1505.71	3761.05	2526.47	2862.41	1671.2	3049.98	-1.82499	-0.867888	1.29534e-05	0.000566127	2	20857202	20901659	+	4610	protein_coding	acyl-CoA thioesterase 12 [Source:MGI Symbol;Acc:MGI:1921406]	START
ENSRNOG00000024039	Serinc5	812.316	650.377	709.197	1472.29	1145.61	1347.5	723.963	1321.8	-1.82542	-0.868227	5.72499e-07	3.87345e-05	2	22195600	22310312	+	5340	protein_coding	serine incorporator 5 [Source:RGD Symbol;Acc:621571]	TMS_TDE
ENSRNOG00000061379	C7	174.619	168.257	172.691	236.67	256.008	449.851	171.856	314.176	-1.82708	-0.869543	0.00192513	0.0278155	2	54709138	54777729	-	2538	protein_coding	complement component 7 [Source:MGI Symbol;Acc:MGI:88235]	Sushi
ENSRNOG00000053787	Mdfic	277.847	254.542	290.082	522.764	550.566	430.337	274.157	501.222	-1.82792	-0.870204	3.40848e-06	0.000181009	4	42202838	42282496	+	3401	protein_coding	MyoD family inhibitor domain containing (Predicted), isoform CRA_a; Protein Mdfic [Source:UniProtKB/TrEMBL;Acc:D3ZVM7]	-
ENSRNOG00000006403	Pvrl1	659.886	662.241	555.909	1153.88	1153.52	1144.14	626.012	1150.51	-1.8382	-0.878293	7.58334e-09	9.28003e-07	8	48094673	48157305	+	5214	protein_coding	poliovirus receptor-related 1 [Source:RGD Symbol;Acc:620791]	V-set
ENSRNOG00000033372	Klhl24	434.136	276.114	505.46	840.225	791.747	604.936	405.237	745.636	-1.83907	-0.878976	0.000431986	0.00887494	11	84615760	84633504	-	1800	protein_coding	kelch-like family member 24 [Source:RGD Symbol;Acc:727971]	BACK
ENSRNOG00000008757	Tmem218	308.719	241.599	274.559	501.854	635.572	380.011	274.959	505.812	-1.83913	-0.87902	0.000185369	0.004663	8	39687269	39702902	+	1281	protein_coding	transmembrane protein 218 [Source:RGD Symbol;Acc:1311364]	-
ENSRNOG00000009837	LOC679811	259.517	215.714	327.919	502.804	437.883	542.286	267.716	494.324	-1.84495	-0.88358	4.31434e-05	0.00149546	2	182897830	183031214	-	4967	protein_coding	similar to RIKEN cDNA D930015E06 [Source:RGD Symbol;Acc:1583677]	-
ENSRNOG00000016405	Pcsk4	57.8847	88.4427	51.4192	133.067	119.602	111.949	65.9155	121.54	-1.8492	-0.886905	0.00419343	0.0497589	7	12247498	12255719	+	2443	protein_coding	proprotein convertase subtilisin/kexin type 4 [Source:RGD Symbol;Acc:620325]	Peptidase_S8
ENSRNOG00000001958	Ift57	117.699	118.643	97.0174	251.877	185.828	178.708	111.12	205.471	-1.85083	-0.888173	0.000442297	0.00900924	11	53664638	53731779	-	2548	protein_coding	intraflagellar transport 57 [Source:RGD Symbol;Acc:1305947]	-
ENSRNOG00000006305	Slc38a2	934.839	1195.05	1561.01	1847.73	2857.6	2137.3	1230.3	2280.88	-1.85387	-0.890537	0.000148584	0.0039379	7	138088649	138100841	-	4635	protein_coding	solute carrier family 38, member 2 [Source:RGD Symbol;Acc:69420]	Aa_trans
ENSRNOG00000020342	Samd11	119.628	115.407	105.749	230.967	225.366	179.735	113.595	212.023	-1.86741	-0.901042	0.00010217	0.00294224	5	173672810	173680290	-	1665	protein_coding	sterile alpha motif domain containing 11 [Source:RGD Symbol;Acc:1310271]	SAM_1
ENSRNOG00000013583	Tbc1d8	281.706	257.778	366.726	663.436	524.866	506.339	302.07	564.88	-1.86945	-0.902616	2.4941e-05	0.000959003	9	46090019	46206605	-	4979	protein_coding	TBC1 domain family, member 8 [Source:RGD Symbol;Acc:1595491]	TBC
ENSRNOG00000025023	Stat6	343.449	272.878	445.31	745.177	653.365	587.476	353.879	662.006	-1.86977	-0.902857	4.85363e-05	0.00164195	7	70946228	70964484	+	3577	protein_coding	signal transducer and activator of transcription 6, interleukin-4 induced [Source:RGD Symbol;Acc:1309063]	STAT_bind
ENSRNOG00000021780	Rad51d	308.719	262.092	269.708	598.803	425.033	548.448	280.173	524.095	-1.87021	-0.903203	8.71961e-06	0.000404987	10	70227163	70241254	-	2551	protein_coding	RAD51 paralog D [Source:RGD Symbol;Acc:1306944]	-
ENSRNOG00000009104	Fnip1	201.632	171.492	220.229	454.33	359.795	297.846	197.785	370.657	-1.87363	-0.905835	9.30191e-05	0.00279117	10	39850818	39870188	+	5148	protein_coding	folliculin interacting protein 1 [Source:RGD Symbol;Acc:2318339]	-
ENSRNOG00000012406	Pcbp4	347.308	334.356	283.291	575.041	704.764	528.934	321.652	602.913	-1.87481	-0.906744	3.06951e-06	0.000166785	8	115155470	115165706	+	2022	protein_coding	poly(rC) binding protein 4 [Source:RGD Symbol;Acc:1307910]	KH_1
ENSRNOG00000012960	Uap1l1	103.228	98.1498	96.0472	178.69	248.101	131.463	99.1416	186.085	-1.87739	-0.908727	0.00185017	0.0269539	3	2579258	2584523	-	2699	protein_coding	UDP-N-acteylglucosamine pyrophosphorylase 1-like 1 [Source:RGD Symbol;Acc:1310630]	-
ENSRNOG00000004823	Dock4	96.4746	97.0712	87.3156	177.74	205.597	143.788	93.6205	175.708	-1.87792	-0.909139	0.000363925	0.00777166	6	60566196	60782556	+	5901	protein_coding	dedicator of cytokinesis 4 [Source:RGD Symbol;Acc:1561724]	Ded_cyto
ENSRNOG00000010410	Serpina3c	50958.8	47850.7	55140.8	101394	88576.9	99260.9	51316.8	96410.7	-1.87873	-0.909758	1.37467e-11	3.58255e-09	6	127996165	128003418	-	1670	protein_coding	serine (or cysteine) proteinase inhibitor, clade A, member 3C [Source:RGD Symbol;Acc:2972]	Serpin
ENSRNOG00000053145	Vwa8	58.8495	65.7927	66.942	129.265	144.313	86.2727	63.8614	119.951	-1.87989	-0.910649	0.00325433	0.0411115	15	61069581	61152506	+	1443	protein_coding	von Willebrand factor A domain containing 8 [Source:MGI Symbol;Acc:MGI:1919008]	AAA_5
ENSRNOG00000014876	Lpin2	734.171	698.913	714.048	1228.97	1584.48	1232.47	715.711	1348.64	-1.88422	-0.913969	4.76545e-08	4.62511e-06	9	119517101	119591533	+	6040	protein_coding	lipin 2 [Source:RGD Symbol;Acc:1304588]	-
ENSRNOG00000010478	LOC299282	70099.4	58498.4	86121.3	139417	125227	140853	71573	135165	-1.88849	-0.91723	1.41117e-07	1.19635e-05	6	127941526	128080889	+	7022	protein_coding	Serine protease inhibitor [Source:RGD Symbol;Acc:3745]	Serpin
ENSRNOG00000039390	Slc37a2	74.2854	78.7355	86.3455	149.225	142.337	161.248	79.7888	150.937	-1.89122	-0.91932	0.000218997	0.00526829	8	39708638	39734594	-	4616	protein_coding	solute carrier family 37 (glucose-6-phosphate transporter), member 2 [Source:RGD Symbol;Acc:1564160]	MFS_1
ENSRNOG00000033402	LOC501110	91.6508	104.621	181.422	223.363	239.205	256.764	125.898	239.777	-1.90297	-0.928251	0.00149003	0.0232475	9	27475273	27511176	-	2011	protein_coding	similar to Glutathione S-transferase A1 (GTH1) (HA subunit 1) (GST-epsilon) (GSTA1-1) (GST class-alpha) [Source:RGD Symbol;Acc:1565402]	GST_N
ENSRNOG00000004328	Deptor	374.321	290.135	323.068	787.949	586.15	507.366	329.175	627.155	-1.90501	-0.929798	2.68793e-05	0.00100604	7	94795214	94995809	+	1559	protein_coding	DEP domain containing MTOR-interacting protein [Source:RGD Symbol;Acc:1561030]	-
ENSRNOG00000010714	Fgl1	5807.77	6801.46	4931.39	7508.8	9902.28	16013.9	5846.87	11141.6	-1.90558	-0.930229	0.000357456	0.00764511	16	54153054	54188181	+	1209	protein_coding	fibrinogen-like 1 [Source:RGD Symbol;Acc:620169]	Fibrinogen_C
ENSRNOG00000000974	Zfp358	94.5451	116.485	141.645	252.828	209.551	209.519	117.559	223.966	-1.90565	-0.930285	0.00017249	0.00441691	12	2046472	2050565	+	2031	protein_coding	zinc finger protein 358 [Source:RGD Symbol;Acc:1310416]	zf-C2H2
ENSRNOG00000050424	Decr2	1988.34	1995.35	1515.41	4028.14	3026.63	3437.56	1833.03	3497.44	-1.90819	-0.932203	2.90849e-07	2.2006e-05	10	15431638	15465413	-	3988	protein_coding	2,4-dienoyl CoA reductase 2, peroxisomal [Source:RGD Symbol;Acc:71002]	NDK
ENSRNOG00000037613	Kdm6b	223.821	220.028	174.631	469.538	348.922	361.524	206.16	393.328	-1.90898	-0.9328	1.91179e-05	0.000786686	10	56001799	56008885	-	4071	protein_coding	lysine (K)-specific demethylase 6B [Source:RGD Symbol;Acc:1307629]	JmjC
ENSRNOG00000008843	Eci1	1594.72	1737.57	1667.73	3665.05	3415.09	2472.12	1666.68	3184.09	-1.91064	-0.934057	2.95098e-07	2.22081e-05	10	13797562	13810913	+	1019	protein_coding	enoyl-CoA delta isomerase 1 [Source:RGD Symbol;Acc:61892]	ECH
ENSRNOG00000027869	Sox5	104.193	92.7569	128.063	211.957	222.401	187.951	108.337	207.436	-1.91303	-0.935857	9.74991e-05	0.00285406	4	178066165	178441547	-	3465	protein_coding	SRY (sex determining region Y)-box 5 [Source:RGD Symbol;Acc:620471]	HMG_box
ENSRNOG00000017621	Spns1	552.799	515.556	626.732	1292.65	985.483	980.839	565.029	1086.33	-1.92244	-0.942942	3.10719e-07	2.31363e-05	1	197771108	197778490	-	2185	protein_coding	spinster homolog 1 (Drosophila) [Source:RGD Symbol;Acc:1305613]	MFS_1
ENSRNOG00000018044	Phyh	14210.7	15741.7	11778.9	28039.2	26096	26089.3	13910.4	26741.5	-1.92245	-0.942945	9.21935e-10	1.41026e-07	17	77287188	77304530	-	1641	protein_coding	phytanoyl-CoA 2-hydroxylase [Source:RGD Symbol;Acc:620317]	PhyH
ENSRNOG00000052391	Sh3bp5	672.428	881.191	1760.87	2042.58	2554.15	1785.02	1104.83	2127.25	-1.92527	-0.945062	0.00238312	0.0327715	16	7473370	7538201	-	2551	protein_coding	SH3 domain-binding protein 5 [Source:UniProtKB/Swiss-Prot;Acc:Q91Y80]	-
ENSRNOG00000014948	Osgin1	2506.41	1374.1	2092.66	3070.05	3643.42	4837.43	1991.06	3850.3	-1.93348	-0.951197	0.000122289	0.00335986	19	52077109	52085496	+	2206	protein_coding	oxidative stress induced growth inhibitor 1 [Source:RGD Symbol;Acc:620679]	-
ENSRNOG00000008755	Acox1	10338.2	8819.46	8509.39	18638.9	21059.9	14003.9	9222.36	17900.9	-1.94103	-0.956825	2.68052e-07	2.03908e-05	10	104722958	104748050	-	4009	protein_coding	acyl-CoA oxidase 1, palmitoyl [Source:RGD Symbol;Acc:619757]	-
ENSRNOG00000012387	Glyatl2	2011.49	2414.92	1856.91	5757.06	3467.48	3029.82	2094.44	4084.79	-1.95051	-0.963854	8.09665e-05	0.00249877	1	229519506	229552842	+	1959	protein_coding	glycine-N-acyltransferase-like 2 [Source:RGD Symbol;Acc:621231]	-
ENSRNOG00000033466	Apon	1150.94	1337.43	970.174	2477.9	1774.27	2492.67	1152.85	2248.28	-1.95053	-0.963868	1.30281e-06	8.04144e-05	7	2675797	2677199	-	1237	protein_coding	apolipoprotein N [Source:RGD Symbol;Acc:1311384]	-
ENSRNOG00000058609	Palmd	701.37	704.306	599.567	1636.73	1264.23	1034.25	668.414	1311.73	-1.96293	-0.973007	1.95308e-06	0.000114048	2	220481616	220535751	-	1662	protein_coding	palmdelphin [Source:MGI Symbol;Acc:MGI:2148896]	-
ENSRNOG00000023828	LOC680875	342.485	350.535	381.278	884.898	692.902	534.069	358.099	703.956	-1.96623	-0.975434	8.3382e-06	0.000392453	7	117180812	117187367	-	2310	protein_coding	similar to dystonin isoform 1 [Source:RGD Symbol;Acc:1587008]	-
ENSRNOG00000005504	Pkp4	1450.01	1416.16	1367.94	3246.84	2944.59	2142.44	1411.37	2777.96	-1.96842	-0.977035	1.31487e-07	1.13522e-05	3	45277348	45414613	+	4416	protein_coding	plakophilin 4 [Source:RGD Symbol;Acc:1307840]	Arm
ENSRNOG00000023991	Rab20	76.2149	90.5998	157.168	201.502	162.106	276.278	107.994	213.295	-1.97338	-0.980666	0.00340697	0.0425811	16	83358116	83382326	+	1478	protein_coding	RAB20, member RAS oncogene family [Source:RGD Symbol;Acc:1593487]	Ras
ENSRNOG00000010728	Stradb	617.437	467.02	557.85	1109.21	1134.74	1004.46	547.436	1082.8	-1.97714	-0.983414	8.70298e-09	1.04681e-06	9	65763437	65782513	+	2351	protein_coding	STE20-related kinase adaptor beta [Source:RGD Symbol;Acc:1559449]	Pkinase
ENSRNOG00000036680	Notum	1113.32	855.305	796.513	1830.63	1997.65	1653.56	921.711	1827.28	-1.98228	-0.98716	6.05987e-08	5.66076e-06	10	109832981	109840047	-	2041	protein_coding	notum pectinacetylesterase homolog (Drosophila) [Source:RGD Symbol;Acc:1307119]	-
ENSRNOG00000015797	Neurl2	82.0034	89.5212	109.63	197.7	211.528	148.923	93.7181	186.05	-1.98541	-0.98944	0.000185553	0.004663	3	161296304	161299024	-	1456	protein_coding	neuralized E3 ubiquitin protein ligase 2 [Source:RGD Symbol;Acc:1306409]	SOCS_box
ENSRNOG00000000661	Hps4	198.738	184.435	219.259	471.438	469.513	256.764	200.811	399.239	-1.98827	-0.991512	0.000208114	0.00510241	12	50285278	50314406	-	2906	protein_coding	Hermansky-Pudlak syndrome 4 [Source:RGD Symbol;Acc:1308070]	-
ENSRNOG00000049560	Glul	6351.89	5144.77	4712.13	11150.1	11781.3	9317.45	5402.93	10749.6	-1.98957	-0.99246	9.24786e-09	1.09366e-06	13	71331052	71340229	+	2485	protein_coding	glutamate-ammonia ligase [Source:RGD Symbol;Acc:2710]	-
ENSRNOG00000019118	Slc13a3	1499.21	1067.78	1489.22	2399.96	3152.16	2528.61	1352.07	2693.58	-1.99175	-0.994038	3.05684e-07	2.28824e-05	3	162084315	162147393	-	3195	protein_coding	solute carrier family 13 (sodium-dependent dicarboxylate transporter), member 3 [Source:RGD Symbol;Acc:628786]	Na_sulph_symp
ENSRNOG00000014524	S1pr3	80.0739	89.5212	133.884	218.611	225.366	161.248	101.16	201.742	-1.99373	-0.995468	0.000529377	0.0103759	17	13799383	13812704	-	3695	protein_coding	sphingosine-1-phosphate receptor 3 [Source:RGD Symbol;Acc:1583843]	7tm_1
ENSRNOG00000014137	Fbln1	47.2725	44.2213	41.7175	107.404	62.2723	96.5433	44.4038	88.74	-1.99878	-0.999119	0.00400974	0.0482725	7	126096793	126176468	+	3221	protein_coding	fibulin 1 [Source:RGD Symbol;Acc:1308667]	EGF_CA
ENSRNOG00000020769	Crebrf	205.491	171.492	412.324	431.518	545.624	603.909	263.102	527.017	-2.0016	-1.00115	0.00152524	0.0236917	10	16694792	16752205	-	6543	protein_coding	CREB3 regulatory factor [Source:RGD Symbol;Acc:1310862]	-
ENSRNOG00000020701	Brca1	70.4264	60.3999	98.9577	195.799	149.256	116.057	76.5947	153.704	-2.00541	-1.0039	0.00160944	0.0243545	10	89394803	89454681	-	6652	protein_coding	breast cancer 1, early onset [Source:RGD Symbol;Acc:2218]	zf-C3HC4
ENSRNOG00000005358	Pmm1	134.1	179.042	156.198	335.52	333.107	273.197	156.447	313.941	-2.00914	-1.00658	4.02974e-06	0.000208494	7	123183506	123193761	-	1196	protein_coding	phosphomannomutase 1 [Source:RGD Symbol;Acc:1310897]	-
ENSRNOG00000059322	N4bp2l1	70.4264	86.2855	132.914	125.463	218.447	240.331	96.5419	194.747	-2.01548	-1.01112	0.00309248	0.0397267	12	546760	576746	-	2127	protein_coding	NEDD4 binding protein 2-like 1 [Source:RGD Symbol;Acc:1595713]	-
ENSRNOG00000008061	Nuak1	164.972	130.507	164.93	330.767	268.858	330.712	153.469	310.112	-2.01865	-1.01339	3.1165e-06	0.00016804	7	25039335	25113664	+	5411	protein_coding	NUAK family, SNF1-like kinase, 1 [Source:RGD Symbol;Acc:1309956]	Pkinase
ENSRNOG00000003398	Tomm40l	93.5803	116.485	84.4051	276.59	166.059	154.058	98.157	198.903	-2.02962	-1.02121	0.000829119	0.014714	13	89591718	89594738	-	1258	protein_coding	translocase of outer mitochondrial membrane 40 homolog (yeast)-like [Source:RGD Symbol;Acc:1562006]	-
ENSRNOG00000046864	Acot4	767.938	1041.9	468.594	1818.27	1479.71	1332.09	759.476	1543.36	-2.03291	-1.02355	0.000150867	0.00396911	6	107517668	107522952	+	2582	protein_coding	acyl-CoA thioesterase 4 [Source:RGD Symbol;Acc:1596753]	-
ENSRNOG00000004947	LOC100364912	66.5675	66.8713	65.9718	152.077	145.302	107.841	66.4702	135.073	-2.0334	-1.02389	0.000244702	0.0056771	7	15024693	15027933	-	2137	protein_coding	rCG29233-like [Source:RGD Symbol;Acc:2320053]	zf-C2H2
ENSRNOG00000015177	Sun2	723.559	526.342	696.585	1813.52	1244.46	901.755	648.829	1319.91	-2.03413	-1.02441	7.71109e-05	0.00241689	7	120951560	120967490	-	2546	protein_coding	Sad1 and UNC84 domain containing 2 [Source:RGD Symbol;Acc:1563141]	-
ENSRNOG00000017702	Gpld1	1672.87	1539.12	1646.38	3737.29	2548.22	3629.62	1619.46	3305.04	-2.04075	-1.0291	1.97912e-08	2.14247e-06	17	42085028	42127678	-	3187	protein_coding	glycosylphosphatidylinositol specific phospholipase D1 [Source:RGD Symbol;Acc:631371]	FG-GAP
ENSRNOG00000051377	Zfp874b	48.2373	49.6142	32.0157	98.85	92.9142	74.9751	43.2891	88.9131	-2.05765	-1.04099	0.00216263	0.0304651	1	37853553	37863756	-	1598	protein_coding	LOC680222 protein [Source:UniProtKB/TrEMBL;Acc:B2GNF2]	-
ENSRNOG00000019211	Olfml3	109.016	118.643	63.0613	191.997	242.17	163.302	96.9067	199.156	-2.0578	-1.0411	0.000672274	0.0124709	2	206219419	206222248	-	1758	protein_coding	olfactomedin-like 3 [Source:RGD Symbol;Acc:1311106]	-
ENSRNOG00000010134	Acot2	299.071	421.721	285.231	940.976	662.261	473.473	335.341	692.236	-2.06581	-1.04671	0.000141032	0.00378767	6	107460668	107467487	+	2375	protein_coding	acyl-CoA thioesterase 2 [Source:RGD Symbol;Acc:621055]	-
ENSRNOG00000021463	Ppara	328.014	331.121	434.638	834.522	761.105	664.505	364.591	753.378	-2.06603	-1.04686	6.85155e-08	6.30208e-06	7	126619196	126681752	+	2129	protein_coding	peroxisome proliferator activated receptor alpha [Source:RGD Symbol;Acc:3369]	zf-C4
ENSRNOG00000027833	Fnip2	481.408	452.999	455.982	1165.29	855.996	861.7	463.463	960.995	-2.07371	-1.05222	1.38146e-08	1.56785e-06	2	178225915	178334900	-	4747	protein_coding	folliculin interacting protein 2 [Source:RGD Symbol;Acc:1562174]	-
ENSRNOG00000017901	Acy3	193.914	142.371	311.426	346.925	503.12	499.149	215.904	449.732	-2.08092	-1.05722	0.000393062	0.00823457	1	219233750	219237098	+	1329	protein_coding	aminoacylase 3 [Source:RGD Symbol;Acc:1305394]	-
ENSRNOG00000004964	Erbb3	2083.85	1556.38	2507.9	5105.98	4374.87	3326.63	2049.37	4269.16	-2.08298	-1.05865	2.29149e-06	0.000130571	7	2989340	3010350	-	5934	protein_coding	erb-b2 receptor tyrosine kinase 3 [Source:RGD Symbol;Acc:69323]	Pkinase_Tyr
ENSRNOG00000026293	Jun	361.78	476.728	451.131	398.251	1103.11	1194.47	429.879	898.609	-2.0903	-1.06371	0.00175406	0.0259512	5	114011189	114014277	-	3089	protein_coding	jun proto-oncogene [Source:RGD Symbol;Acc:2943]	Jun
ENSRNOG00000025160	Tmem56	317.401	269.642	324.038	767.988	710.695	427.255	303.694	635.313	-2.09184	-1.06477	1.54589e-05	0.000653695	2	224772893	224802997	-	1053	protein_coding	transmembrane protein 56 [Source:RGD Symbol;Acc:1563041]	LAG1
ENSRNOG00000013410	Spink1	488.161	463.785	432.697	710.96	735.406	1460.47	461.548	968.946	-2.09896	-1.06967	0.000113425	0.00319247	18	38177441	38185812	-	379	protein_coding	serine peptidase inhibitor, Kazal type 1 [Source:RGD Symbol;Acc:708468]	-
ENSRNOG00000008165	Tpx2	71.3912	86.2855	130.003	306.055	125.533	173.572	95.8933	201.72	-2.10381	-1.07301	0.00396006	0.0479188	3	148327965	148370187	+	3287	protein_coding	TPX2, microtubule-associated [Source:RGD Symbol;Acc:1311894]	-
ENSRNOG00000018662	Amacr	5240.5	4590.39	4066.97	11736.5	11897	5732	4632.62	9788.5	-2.11298	-1.07928	3.40595e-05	0.00123536	2	60949256	60961326	+	1731	protein_coding	alpha-methylacyl-CoA racemase [Source:RGD Symbol;Acc:3048]	CoA_transf_3
ENSRNOG00000055078	Cyp4b1	99.3688	105.7	226.05	312.708	329.153	272.17	143.706	304.677	-2.11858	-1.0831	0.000789829	0.0141776	5	134508730	134526089	-	1970	protein_coding	Cytochrome P450 4B1 [Source:UniProtKB/Swiss-Prot;Acc:P15129]	p450
ENSRNOG00000031211	Acsm5	3632.27	4528.91	3462.55	9744.33	9407.07	5474.21	3874.58	8208.53	-2.1187	-1.08318	2.98719e-06	0.000164214	1	189233141	189272172	+	3618	protein_coding	acyl-CoA synthetase medium-chain family member 5 [Source:RGD Symbol;Acc:1309578]	AMP-binding
ENSRNOG00000010695	Pdgfc	87.7919	77.657	59.1806	182.492	138.383	155.085	74.8765	158.654	-2.11992	-1.08401	9.75486e-05	0.00285406	2	179952227	180128283	+	2716	protein_coding	platelet derived growth factor C [Source:RGD Symbol;Acc:68410]	CUB
ENSRNOG00000058105	Hbb	8932.58	8241.35	5099.23	24776.2	12126.3	10357.9	7424.39	15753.4	-2.12189	-1.08535	0.000552922	0.010718	1	168971274	168972725	-	660	protein_coding	hemoglobin, beta [Source:EntrezGene;Acc:24440]	-
ENSRNOG00000004040	Abca8	264.34	287.978	421.055	606.407	1025.02	439.58	324.458	690.336	-2.12746	-1.08913	0.000470756	0.00947776	10	98237141	98294522	-	4866	protein_coding	ATP-binding cassette, subfamily A (ABC1), member 8 [Source:RGD Symbol;Acc:1307069]	ABC_tran
ENSRNOG00000008012	Abcb1a	3012.9	3008.13	2951.27	7902.3	6338.92	4859	2990.77	6366.74	-2.12888	-1.0901	1.45031e-08	1.63282e-06	4	22133521	22425515	-	14132	protein_coding	ATP-binding cassette, sub-family B (MDR/TAP), member 1A [Source:RGD Symbol;Acc:619951]	ABC_membrane
ENSRNOG00000019383	Tef	328.978	354.849	299.784	803.156	632.607	657.316	327.87	697.693	-2.12908	-1.09023	2.37671e-09	3.34474e-07	7	123043503	123058604	+	4163	protein_coding	thyrotrophic embryonic factor [Source:RGD Symbol;Acc:3841]	bZIP_2
ENSRNOG00000008971	Hnf4g	136.029	116.485	100.898	311.758	196.701	245.466	117.804	251.308	-2.13364	-1.09331	2.91004e-05	0.00108055	2	100225888	100372252	-	3107	protein_coding	hepatocyte nuclear factor 4, gamma [Source:RGD Symbol;Acc:1310102]	Hormone_recep
ENSRNOG00000018714	Arl5b	289.424	255.621	272.619	549.378	664.237	533.042	272.554	582.219	-2.13548	-1.09456	1.97499e-09	2.85707e-07	17	82065937	82091362	+	5292	protein_coding	ADP-ribosylation factor-like 5B [Source:RGD Symbol;Acc:1305569]	Arf
ENSRNOG00000020990	Fgf21	82.0034	110.014	99.9279	187.245	163.094	273.197	97.3151	207.845	-2.13661	-1.09532	0.000115763	0.00324528	1	101595579	101596822	-	627	protein_coding	fibroblast growth factor 21 [Source:RGD Symbol;Acc:620175]	-
ENSRNOG00000016242	Fzd1	308.719	286.899	403.592	732.821	767.036	640.883	333.07	713.58	-2.14153	-1.09864	2.45814e-08	2.5816e-06	4	26470864	26475262	+	4399	protein_coding	frizzled class receptor 1 [Source:RGD Symbol;Acc:61916]	Fz
ENSRNOG00000059810	Txnrd3	74.2854	107.857	86.3455	217.66	188.794	167.41	89.4959	191.288	-2.14173	-1.09878	2.54131e-05	0.000969209	4	121612332	121650571	+	2811	protein_coding	thioredoxin reductase 3 [Source:RGD Symbol;Acc:1308363]	Pyr_redox_2
ENSRNOG00000029988	LOC100361644	54.0258	60.3999	44.628	120.711	67.2145	153.031	53.0179	113.652	-2.14485	-1.10088	0.00302043	0.0390326	2	23260651	23260965	-	315	protein_coding	ribosomal protein L36-like [Source:RGD Symbol;Acc:2319728]	-
ENSRNOG00000053047	Top2a	121.558	111.093	224.11	498.052	225.366	259.845	152.254	327.754	-2.15197	-1.10566	0.00233197	0.0321428	10	86901007	86932154	-	5589	protein_coding	topoisomerase (DNA) II alpha [Source:MGI Symbol;Acc:MGI:98790]	DNA_gyraseB
ENSRNOG00000004839	B4galnt1	1065.08	928.648	1469.81	3359	2170.63	1930.87	1154.51	2486.83	-2.15387	-1.10693	1.01211e-05	0.000459277	7	70452579	70459880	+	2624	protein_coding	beta-1,4-N-acetyl-galactosaminyl transferase 1 [Source:RGD Symbol;Acc:620490]	Glycos_transf_2
ENSRNOG00000002089	Ccng2	237.327	114.328	238.663	432.469	413.172	431.364	196.773	425.668	-2.16031	-1.11124	7.05788e-05	0.00225228	14	16267573	16276068	-	2471	protein_coding	cyclin G2 [Source:RGD Symbol;Acc:1305002]	-
ENSRNOG00000003300	Btg2	425.453	408.778	457.922	789.85	989.437	1014.73	430.717	931.339	-2.16156	-1.11207	1.68621e-10	3.28229e-08	13	50913180	50916982	-	2562	protein_coding	BTG family, member 2 [Source:RGD Symbol;Acc:2225]	-
ENSRNOG00000003121	Rtn4rl1	118.664	115.407	102.838	329.817	237.228	162.275	112.303	243.106	-2.1663	-1.11523	0.000156405	0.0040864	10	62035738	62109110	+	3615	protein_coding	reticulon 4 receptor-like 1 [Source:RGD Symbol;Acc:727812]	-
ENSRNOG00000030478	AY172581.9	2408.01	2125.86	3253.96	4437.79	5597.58	6850.46	2595.94	5628.61	-2.16802	-1.11638	3.45619e-07	2.50716e-05	MT	68	1025	+	958	Mt_rRNA	-	-
ENSRNOG00000031004	Cyp2j4	624.19	637.434	801.363	1607.26	1725.83	1147.22	687.663	1493.44	-2.1717	-1.11882	5.63666e-08	5.35978e-06	5	119546461	119564846	-	1933	protein_coding	cytochrome P450, family 2, subfamily j, polypeptide 4 [Source:RGD Symbol;Acc:620007]	p450
ENSRNOG00000000635	Arid5b	63.6732	44.2213	75.6735	125.463	162.106	112.976	61.1894	133.515	-2.17764	-1.12277	0.000383439	0.00808699	20	21564975	21880715	+	3571	processed_transcript	AT rich interactive domain 5B (Mrf1 like) [Source:RGD Symbol;Acc:1311735]	ARID
ENSRNOG00000028137	Mki67	143.747	174.728	326.949	728.068	262.927	414.931	215.141	468.642	-2.1781	-1.12307	0.0035247	0.0437803	1	207993895	208020454	-	9880	protein_coding	marker of proliferation Ki-67 [Source:RGD Symbol;Acc:1305476]	FHA
ENSRNOG00000052415	Gstt2	702.335	784.12	417.175	1552.14	1716.94	917.161	634.543	1395.41	-2.19972	-1.13732	6.77583e-05	0.00217212	20	13760810	13764475	+	1375	protein_coding	glutathione S-transferase, theta 2 [Source:RGD Symbol;Acc:69362]	GST_C
ENSRNOG00000024899	Cxcl13	87.7919	42.0642	69.8525	144.473	172.979	123.247	66.5695	146.899	-2.20158	-1.13854	0.000563066	0.0108523	14	15253125	15258207	-	1138	protein_coding	chemokine (C-X-C motif) ligand 13 [Source:RGD Symbol;Acc:1564256]	-
ENSRNOG00000018325	Cnppd1	549.905	457.313	630.613	1403.86	1247.42	956.189	545.944	1202.49	-2.20212	-1.1389	3.71084e-08	3.73019e-06	9	82338866	82345262	-	2213	protein_coding	cyclin Pas1/PHO80 domain containing 1 [Source:RGD Symbol;Acc:735175]	-
ENSRNOG00000009597	Cyp4a1	1959.4	1650.21	2308.04	5152.56	5135.98	2743.27	1972.55	4343.93	-2.20213	-1.1389	5.38505e-06	0.000267787	5	134492756	134507154	+	2100	protein_coding	cytochrome P450, family 4, subfamily a, polypeptide 1 [Source:RGD Symbol;Acc:68945]	p450
ENSRNOG00000031333	AY172581.10	48.2373	34.5142	45.5982	100.751	85.0066	97.5703	42.7832	94.4426	-2.20302	-1.13948	0.00034941	0.00755953	MT	5185	5252	-	68	Mt_tRNA	-	-
ENSRNOG00000018991	Gsn	104.193	107.857	126.123	174.888	232.285	338.929	112.724	248.701	-2.20456	-1.14049	8.50088e-05	0.00261207	3	14467330	14508911	+	2668	protein_coding	gelsolin [Source:RGD Symbol;Acc:1303089]	-
ENSRNOG00000021027	Dbp	46.3078	38.8285	32.9859	105.503	79.0759	76.0022	39.3741	86.8605	-2.20695	-1.14205	0.000851174	0.0150485	1	101687855	101692846	+	1702	protein_coding	D site of albumin promoter (albumin D-box) binding protein [Source:RGD Symbol;Acc:2491]	bZIP_2
ENSRNOG00000057880	Myh11	64.638	57.1642	40.7473	109.305	104.776	144.815	54.1831	119.632	-2.20773	-1.14256	0.000324031	0.0071363	10	764421	859184	+	6693	protein_coding	myosin, heavy chain 11, smooth muscle [Source:RGD Symbol;Acc:3136]	Myosin_head
ENSRNOG00000024207	Fgfrl1	180.407	140.214	137.765	362.133	355.841	297.846	152.795	338.607	-2.21525	-1.14747	1.29785e-07	1.12745e-05	14	2018500	2032593	-	4385	protein_coding	fibroblast growth factor receptor-like 1 [Source:RGD Symbol;Acc:735156]	I-set
ENSRNOG00000003078	Dcaf6	432.206	351.614	352.173	1204.26	640.515	673.749	378.664	839.508	-2.21713	-1.14869	1.27324e-05	0.000558201	13	83579036	83680207	-	3019	protein_coding	DDB1 and CUL4 associated factor 6 [Source:RGD Symbol;Acc:1561961]	-
ENSRNOG00000002730	Rgs5	45.343	25.8857	35.8964	64.6327	105.764	67.7857	35.7084	79.3941	-2.21781	-1.14914	0.00321688	0.0408014	13	87966758	88003035	+	818	protein_coding	regulator of G-protein signaling 5 [Source:RGD Symbol;Acc:3568]	RGS
ENSRNOG00000049537	Rn60_13_0828.1	185.231	136.978	131.944	324.114	348.922	335.847	151.384	336.295	-2.21982	-1.15044	1.28591e-07	1.12401e-05	13	77784808	77822333	+	3925	lincRNA	-	-
ENSRNOG00000024428	Kif20a	55.9552	50.6928	82.4648	215.759	94.8911	109.895	63.0376	140.182	-2.22311	-1.15258	0.00281231	0.0371011	18	27424328	27432814	+	2921	protein_coding	kinesin family member 20A [Source:RGD Symbol;Acc:1307695]	Kinesin
ENSRNOG00000007546	Asns	53.061	103.543	124.182	122.612	261.939	242.385	93.5953	208.979	-2.23305	-1.15901	0.00230137	0.031819	4	33743364	33761163	-	2226	protein_coding	asparagine synthetase (glutamine-hydrolyzing) [Source:RGD Symbol;Acc:2162]	-
ENSRNOG00000015519	Ces1d	3132.53	3286.4	3799.2	9716.77	6455.56	6666.62	3406.04	7612.98	-2.23517	-1.16038	3.22332e-09	4.32017e-07	19	15033108	15239821	+	2227	protein_coding	carboxylesterase 1D [Source:RGD Symbol;Acc:70896]	COesterase
ENSRNOG00000008190	LOC100911867	1424.93	1230.65	1262.2	3377.06	3433.87	1966.81	1305.92	2925.91	-2.24052	-1.16383	2.24104e-07	1.78609e-05	3	2182957	2261878	+	4537	protein_coding	patatin-like phospholipase domain-containing protein 7-like [Source:RGD Symbol;Acc:6490002]	cNMP_binding
ENSRNOG00000061607	Lmbr1l	53.061	58.2427	65.0016	138.77	104.776	152.004	58.7685	131.85	-2.24308	-1.16548	6.8147e-05	0.00217962	7	140585832	140600818	-	1867	protein_coding	limb region 1 like [Source:MGI Symbol;Acc:MGI:1289247]	-
ENSRNOG00000049385	Adamtsl4	444.748	387.206	657.778	1205.21	1186.14	1001.38	496.577	1130.91	-2.27657	-1.18686	1.14204e-07	1.01081e-05	2	197803584	197814808	-	4150	protein_coding	ADAMTS-like 4 [Source:RGD Symbol;Acc:1561012]	TSP_1
ENSRNOG00000025354	Rinl	37.6251	22.65	53.3595	86.4938	88.9604	84.2186	37.8782	86.5576	-2.27749	-1.18745	0.00173268	0.0257188	1	86972244	86983514	+	3328	protein_coding	Ras and Rab interactor-like [Source:RGD Symbol;Acc:1310133]	VPS9
ENSRNOG00000007545	Angptl4	2076.13	1028.95	1556.16	4978.62	3126.46	2513.21	1553.75	3539.43	-2.27778	-1.18763	5.05266e-05	0.0017011	7	18627808	18634079	-	1888	protein_coding	angiopoietin-like 4 [Source:RGD Symbol;Acc:735058]	Fibrinogen_C
ENSRNOG00000017808	Klf15	965.71	1145.44	1418.39	2881.86	2799.29	2367.36	1176.51	2682.84	-2.28036	-1.18926	1.81861e-10	3.41244e-08	4	122365093	122377659	+	2428	protein_coding	Kruppel-like factor 15 [Source:RGD Symbol;Acc:70918]	zf-C2H2
ENSRNOG00000003302	Flcn	395.546	352.692	439.489	1167.19	941.003	606.99	395.909	905.061	-2.28599	-1.19282	1.50434e-06	9.12524e-05	10	46153188	46172309	-	3047	protein_coding	folliculin [Source:RGD Symbol;Acc:735088]	-
ENSRNOG00000012458	Cyp2e1	35636.7	30455.6	23650.9	97029.8	60282.5	48910.5	29914.4	68740.9	-2.29793	-1.20033	2.83811e-06	0.000158495	1	213511874	213535542	+	2329	protein_coding	cytochrome P450, family 2, subfamily e, polypeptide 1 [Source:RGD Symbol;Acc:2475]	p450
ENSRNOG00000045665	Amigo1	36.6603	55.007	34.9262	123.563	87.9719	80.1104	42.1979	97.2149	-2.31163	-1.20891	0.000666344	0.0124205	2	210977938	210982579	+	4642	protein_coding	adhesion molecule with Ig like domain 1 [Source:RGD Symbol;Acc:1303079]	I-set
ENSRNOG00000016810	Stmn1	132.17	182.278	232.842	582.645	302.465	381.038	182.43	422.049	-2.3141	-1.21045	5.6134e-05	0.00186755	5	152680407	152686806	+	1815	protein_coding	stathmin 1 [Source:RGD Symbol;Acc:2992]	-
ENSRNOG00000015385	Pink1	1476.06	1343.9	1380.56	3931.19	3204.55	2600.51	1400.17	3245.41	-2.31792	-1.21283	3.69524e-11	8.3876e-09	5	156677146	156689415	-	2410	protein_coding	PTEN induced putative kinase 1 [Source:RGD Symbol;Acc:1305769]	-
ENSRNOG00000042838	Junb	244.081	143.45	366.726	383.994	532.774	836.024	251.419	584.264	-2.32187	-1.21528	0.000586984	0.0112237	19	26092974	26094756	-	1783	protein_coding	jun B proto-oncogene [Source:RGD Symbol;Acc:2944]	Jun
ENSRNOG00000012363	Peli2	65.6027	71.1856	48.5087	180.591	130.475	119.139	61.7657	143.402	-2.32588	-1.21778	7.29641e-05	0.0023023	15	24942218	25083931	+	3249	protein_coding	pellino E3 ubiquitin protein ligase family member 2 [Source:RGD Symbol;Acc:1565884]	-
ENSRNOG00000047493	Slco1a4	3216.46	3889.32	4109.66	8148.47	12178.7	5828.54	3738.48	8718.56	-2.33216	-1.22167	1.02586e-06	6.53258e-05	4	175969549	176026163	-	3752	protein_coding	solute carrier organic anion transporter family, member 1a4 [Source:RGD Symbol;Acc:621389]	-
ENSRNOG00000011820	Acpp	402.299	156.393	394.861	1088.3	623.711	516.609	317.851	742.874	-2.33606	-1.22408	0.000717535	0.0131312	8	112834707	112884077	-	5658	protein_coding	acid phosphatase, prostate [Source:RGD Symbol;Acc:2023]	Acid_phosphat_A
ENSRNOG00000027455	RGD1564804	259.517	206.007	296.873	641.575	468.525	684.019	254.132	598.04	-2.35151	-1.23359	5.56629e-08	5.32887e-06	5	138274907	138279285	-	1257	protein_coding	similar to chromosome 1 open reading frame 50 [Source:RGD Symbol;Acc:1564804]	-
ENSRNOG00000055976	AABR07006866.1	25.0834	20.4928	37.8368	63.6822	46.4571	87.2998	27.8043	65.813	-2.36027	-1.23895	0.00409791	0.0490807	1	261072895	261073736	+	831	pseudogene	-	-
ENSRNOG00000054757	Adcy6	684.005	611.549	572.402	1881.95	1494.53	1079.44	622.652	1485.31	-2.38569	-1.2544	1.32109e-08	1.51152e-06	7	140270692	140291620	-	5965	protein_coding	adenylate cyclase 6 [Source:RGD Symbol;Acc:2035]	Guanylate_cyc
ENSRNOG00000032246	Acsm3	449.571	252.385	156.198	598.803	892.569	566.935	286.052	686.102	-2.39803	-1.26185	0.000222357	0.00531975	1	189514553	189541224	+	2555	protein_coding	acyl-CoA synthetase medium-chain family member 3 [Source:RGD Symbol;Acc:62086]	AMP-binding
ENSRNOG00000005278	Trhde	83.9329	61.4784	53.3595	194.849	142.337	139.68	66.257	158.955	-2.39857	-1.26217	2.56971e-05	0.000974758	7	57253023	57679795	-	6678	protein_coding	thyrotropin-releasing hormone degrading enzyme [Source:RGD Symbol;Acc:728895]	-
ENSRNOG00000001720	Hes1	243.116	312.785	383.219	1375.35	379.564	504.285	313.04	753.065	-2.40609	-1.26669	0.00146679	0.0229889	11	74312806	74315248	-	1444	protein_coding	hes family bHLH transcription factor 1 [Source:RGD Symbol;Acc:62081]	Hairy_orange
ENSRNOG00000018378	Cacnb2	30.8719	31.2785	22.314	83.6423	69.1914	50.3258	28.1548	67.7198	-2.41008	-1.26908	0.0013359	0.0214368	17	81798756	82017682	+	2280	protein_coding	calcium channel, voltage-dependent, beta 2 subunit [Source:RGD Symbol;Acc:67385]	-
ENSRNOG00000015529	Cdca3	40.5193	44.2213	60.1508	191.997	59.3069	98.5974	48.2971	116.634	-2.41556	-1.27236	0.00396685	0.0479188	4	157348020	157351604	+	1492	protein_coding	cell division cycle associated 3 [Source:RGD Symbol;Acc:1359093]	-
ENSRNOG00000020918	Ccnd1	518.068	417.406	773.228	1859.14	1430.29	851.43	569.568	1380.29	-2.42303	-1.27681	2.25991e-05	0.000889825	1	218090750	218100325	-	3876	protein_coding	cyclin D1 [Source:RGD Symbol;Acc:68384]	Cyclin_C
ENSRNOG00000020714	Trpm4	109.016	100.307	161.049	284.194	441.837	172.545	123.457	299.525	-2.42518	-1.27809	0.00025206	0.00581515	1	101293409	101323960	-	4867	protein_coding	transient receptor potential cation channel, subfamily M, member 4 [Source:RGD Symbol;Acc:620244]	Ion_trans
ENSRNOG00000002142	Cds1	66.5675	55.007	49.4789	106.454	115.648	195.141	57.0178	139.081	-2.43663	-1.28489	0.000142294	0.00379981	14	9396512	9456990	-	1972	protein_coding	CDP-diacylglycerol synthase 1 [Source:RGD Symbol;Acc:621185]	-
ENSRNOG00000016551	Bcl2l11	146.641	129.428	145.526	309.857	381.541	342.01	140.532	344.469	-2.44931	-1.29237	2.5426e-10	4.70816e-08	3	120726906	120764192	+	5141	protein_coding	BCL2-like 11 (apoptosis facilitator) [Source:RGD Symbol;Acc:628774]	-
ENSRNOG00000015423	Ccna2	49.202	40.9856	77.6139	207.205	106.752	97.5703	55.9338	137.176	-2.45068	-1.29318	0.00105865	0.0178424	2	123275881	123282214	-	2363	protein_coding	cyclin A2 [Source:RGD Symbol;Acc:621059]	Cyclin_C
ENSRNOG00000048651	Nrtn	27.0129	51.7713	33.9561	86.4938	95.8795	93.4621	37.5801	91.9451	-2.45564	-1.2961	0.000258801	0.00590294	9	10305470	10306597	+	671	protein_coding	neurturin [Source:RGD Symbol;Acc:621494]	-
ENSRNOG00000001052	Slc25a30	106.122	87.3641	67.9122	286.095	132.452	223.898	87.1328	214.148	-2.45818	-1.29759	9.57958e-05	0.00284417	15	57813356	57834173	-	1807	protein_coding	solute carrier family 25, member 30 [Source:RGD Symbol;Acc:1359702]	Mito_carr
ENSRNOG00000047860	Plin5	92.6156	99.2284	66.942	250.927	196.701	190.005	86.262	212.545	-2.4676	-1.30311	9.32415e-07	5.96449e-05	9	10956056	10961782	+	1937	protein_coding	perilipin 5 [Source:RGD Symbol;Acc:1589602]	Perilipin
ENSRNOG00000006204	Slc30a3	56.92	63.6356	33.9561	121.662	166.059	93.4621	51.5039	127.061	-2.47166	-1.30548	0.000280163	0.00628826	6	26642783	26650105	+	1959	protein_coding	solute carrier family 30 (zinc transporter), member 3 [Source:RGD Symbol;Acc:1359689]	-
ENSRNOG00000047276	Pkm	50.1668	44.2213	32.9859	69.3851	89.9488	156.113	42.458	105.149	-2.47475	-1.30729	0.000966935	0.0165947	20	18058245	18060661	-	2074	protein_coding	pyruvate kinase, muscle [Source:MGI Symbol;Acc:MGI:97591]	PK
ENSRNOG00000054031	LOC102549726	60.779	63.6356	64.0315	174.888	154.198	137.626	62.8153	155.571	-2.4781	-1.30923	6.18648e-07	4.10672e-05	20	4871264	4873982	-	1522	lincRNA	uncharacterized LOC102549726 [Source:RGD Symbol;Acc:7707260]	-
ENSRNOG00000019316	Sh3bp4	147.606	149.921	175.601	493.3	335.084	345.091	157.71	391.158	-2.48043	-1.31059	2.01459e-08	2.16423e-06	9	96210750	96288903	+	5028	protein_coding	SH3-domain binding protein 4 [Source:RGD Symbol;Acc:620219]	SH3_2
ENSRNOG00000059479	Adcy1	136.029	73.3427	118.361	373.539	238.216	202.33	109.244	271.362	-2.4814	-1.31116	4.34435e-05	0.00150216	14	87312203	87421659	+	3444	protein_coding	Adenylate cyclase 1 (Predicted); Protein Adcy1 [Source:UniProtKB/TrEMBL;Acc:D4A3N4]	Guanylate_cyc
ENSRNOG00000014722	Raph1	242.151	245.914	302.694	786.048	645.457	533.042	263.586	654.849	-2.48434	-1.31286	6.60904e-10	1.04505e-07	9	67293309	67341341	-	3798	protein_coding	Ras association (RalGDS/AF-6) and pleckstrin homology domains 1 [Source:RGD Symbol;Acc:1308387]	RA
ENSRNOG00000016322	Camk2n1	80.0739	83.0498	72.763	266.135	162.106	159.194	78.6289	195.811	-2.49279	-1.31776	7.35833e-06	0.000352224	5	156876706	156878486	+	409	protein_coding	calcium/calmodulin-dependent protein kinase II inhibitor 1 [Source:RGD Symbol;Acc:708430]	-
ENSRNOG00000010999	Cep295	27.9776	53.9285	40.7473	92.1966	108.729	104.76	40.8845	101.895	-2.4997	-1.32176	0.000122476	0.00335986	8	13871213	13909188	-	7679	protein_coding	centrosomal protein 295 [Source:RGD Symbol;Acc:1311723]	-
ENSRNOG00000020309	Gfra3	375.286	183.357	177.542	632.07	839.193	372.821	245.395	614.695	-2.50402	-1.32425	0.000146952	0.00390199	18	27491845	27520295	-	2222	protein_coding	GDNF family receptor alpha 3 [Source:RGD Symbol;Acc:620502]	-
ENSRNOG00000053460	Acot3	213.209	202.771	133.884	654.881	392.414	329.685	183.288	458.993	-2.50572	-1.32523	1.01947e-05	0.000459277	6	107531528	107536789	+	1290	protein_coding	acyl-CoA thioesterase 3 [Source:RGD Symbol;Acc:1564089]	-
ENSRNOG00000043866	AY172581.24	2111.83	1980.25	3480.98	6055.51	6689.82	6428.34	2524.35	6391.23	-2.53161	-1.34005	1.74964e-09	2.59187e-07	MT	1094	2664	+	1571	Mt_rRNA	-	-
ENSRNOG00000056248	Marf1	46.3078	14.0214	69.8525	108.355	120.591	102.706	43.3939	110.55	-2.53908	-1.34431	0.00412462	0.049233	10	908806	953474	+	7619	protein_coding	Meiosis arrest female protein 1 [Source:UniProtKB/Swiss-Prot;Acc:Q8VIG2]	DUF88
ENSRNOG00000039024	Spice1	47.2725	30.1999	70.8227	122.612	144.313	110.922	49.4317	125.949	-2.54095	-1.34537	0.000157815	0.00409765	11	61251696	61294022	-	3432	protein_coding	spindle and centriole associated protein 1 [Source:RGD Symbol;Acc:1310729]	-
ENSRNOG00000053362	Gabarapl1	1463.52	1635.11	1723.03	4922.54	4239.46	3166.41	1607.22	4109.47	-2.55706	-1.35448	1.68113e-12	5.14316e-10	4	163293724	163302858	+	1686	protein_coding	GABA(A) receptor-associated protein like 1 [Source:RGD Symbol;Acc:1596143]	-
ENSRNOG00000045772	LOC100911545	268.199	325.728	375.457	918.164	484.34	1084.57	323.128	829.025	-2.56557	-1.35928	2.2917e-06	0.000130571	4	154423209	154472924	+	4419	protein_coding	alpha-2-macroglobulin-like [Source:RGD Symbol;Acc:6492449]	A2M_comp
ENSRNOG00000045543	Frat2	55.9552	36.6714	42.6876	112.157	132.452	103.733	45.1047	116.114	-2.56945	-1.36146	1.47607e-05	0.000627576	1	261089745	261090437	-	693	protein_coding	frequently rearranged in advanced T-cell lymphomas 2 [Source:RGD Symbol;Acc:1591882]	-
ENSRNOG00000042785	Sesn2	388.793	360.242	467.624	1072.14	1063.57	996.244	405.553	1043.99	-2.57317	-1.36355	6.59366e-16	3.56895e-13	5	150684133	150704117	-	3739	protein_coding	sestrin 2 [Source:RGD Symbol;Acc:1566319]	PA26
ENSRNOG00000050445	Gde1	563.411	581.349	298.813	1428.57	1281.03	1026.03	481.191	1245.21	-2.58872	-1.37224	1.51353e-07	1.25294e-05	1	188394814	188407132	-	1385	protein_coding	glycerophosphodiester phosphodiesterase 1 [Source:RGD Symbol;Acc:621788]	-
ENSRNOG00000060123	Kifc2	49.202	24.8071	39.7771	124.513	89.9488	82.1645	37.9287	98.8754	-2.60027	-1.37866	0.000212928	0.00515754	7	117722975	117730714	+	3472	protein_coding	kinesin family member C2 [Source:RGD Symbol;Acc:735021]	Kinesin
ENSRNOG00000002403	Fam129a	28.9424	49.6142	64.0315	98.85	137.394	134.544	47.5293	123.596	-2.60079	-1.37895	0.000116684	0.00325813	13	68949665	69101588	+	3622	protein_coding	family with sequence similarity 129, member A [Source:RGD Symbol;Acc:71088]	-
ENSRNOG00000024365	Ect2	28.9424	38.8285	45.5982	150.176	59.3069	85.2457	37.7897	98.2428	-2.60228	-1.37978	0.00110814	0.0184555	2	112769385	112831476	-	4040	protein_coding	epithelial cell transforming 2 [Source:RGD Symbol;Acc:1308524]	RhoGEF
ENSRNOG00000020006	Wdr90	38.5898	43.1428	39.7771	109.305	114.66	92.4351	40.5032	105.467	-2.60681	-1.38229	6.43481e-06	0.000312266	10	15211960	15228235	-	5676	protein_coding	WD repeat domain 90 [Source:RGD Symbol;Acc:7520481]	-
ENSRNOG00000001770	Ehhadh	4828.55	3539.86	4549.14	10894.4	14709.1	8129.15	4305.85	11244.2	-2.61129	-1.38476	1.43434e-09	2.14739e-07	11	82945104	82978364	+	3101	protein_coding	enoyl-CoA, hydratase/3-hydroxyacyl CoA dehydrogenase [Source:RGD Symbol;Acc:621441]	3HCDH_N
ENSRNOG00000019484	Slc6a9	285.565	304.157	481.206	745.177	643.48	1412.2	356.976	933.62	-2.61449	-1.38653	1.04128e-05	0.000466687	5	136669674	136703697	+	3290	protein_coding	solute carrier family 6 (neurotransmitter transporter, glycine), member 9 [Source:RGD Symbol;Acc:621243]	SNF
ENSRNOG00000028426	Mcf2l	81.0386	50.6928	78.5841	141.622	231.297	180.762	70.1051	184.56	-2.62677	-1.39329	5.97472e-06	0.00029297	16	81839653	81980027	-	6179	protein_coding	MCF.2 cell line derived transforming sequence-like [Source:RGD Symbol;Acc:619782]	RhoGEF
ENSRNOG00000058539	Ccnb1	30.8719	56.0856	70.8227	232.868	67.2145	118.111	52.5934	139.398	-2.65274	-1.40748	0.00276822	0.0366861	2	30783915	30791221	-	1606	protein_coding	G2/mitotic-specific cyclin-B1 [Source:UniProtKB/Swiss-Prot;Acc:P30277]	Cyclin_C
ENSRNOG00000023664	Lepr	218.033	151	167.84	575.991	618.769	230.061	178.957	474.94	-2.65352	-1.40791	3.92543e-05	0.00139501	5	120503475	120682283	+	4308	protein_coding	leptin receptor [Source:RGD Symbol;Acc:3001]	-
ENSRNOG00000032609	AY172581.18	29.9071	47.457	69.8525	144.473	140.36	105.787	49.0722	130.207	-2.654	-1.40817	9.20253e-05	0.00277912	MT	5081	5152	-	72	Mt_tRNA	-	-
ENSRNOG00000004921	Nusap1	22.1892	45.2999	71.7928	199.601	77.099	94.4892	46.4273	123.73	-2.66649	-1.41494	0.00341505	0.0426442	3	111422267	111452971	+	4207	protein_coding	nucleolar and spindle associated protein 1 [Source:RGD Symbol;Acc:1305764]	-
ENSRNOG00000005615	Gadd45a	250.834	362.399	268.738	693.851	1120.9	537.15	293.99	783.967	-2.66813	-1.41583	5.78583e-07	3.89589e-05	4	97782512	97784842	-	1241	protein_coding	growth arrest and DNA-damage-inducible, alpha [Source:RGD Symbol;Acc:2654]	-
ENSRNOG00000000483	Syngap1	31.8366	19.4142	23.2842	67.4841	77.099	57.5151	24.845	67.3661	-2.70496	-1.43561	0.000262587	0.00597959	20	5535434	5564657	+	5092	protein_coding	synaptic Ras GTPase activating protein 1 [Source:RGD Symbol;Acc:621090]	C2
ENSRNOG00000025596	Ago4	70.4264	47.457	76.6437	199.601	182.863	146.869	64.8424	176.444	-2.71596	-1.44146	6.65251e-07	4.35445e-05	5	144504938	144556889	-	3737	protein_coding	argonaute RISC catalytic component 4 [Source:RGD Symbol;Acc:1304583]	Piwi
ENSRNOG00000047745	Cyp3a23/3a1	463.078	572.72	824.648	2006.46	1338.36	1710.05	620.149	1684.96	-2.71688	-1.44195	3.52418e-09	4.67885e-07	12	10716488	11082742	-	3689	protein_coding	cytochrome P450, family 3, subfamily a, polypeptide 23/polypeptide 1 [Source:RGD Symbol;Acc:628626]	p450
ENSRNOG00000022054	Paqr7	988.864	918.941	646.136	3102.37	1677.4	2178.39	851.314	2319.38	-2.72479	-1.44614	9.44846e-09	1.10807e-06	5	152708775	152720229	+	2233	protein_coding	progestin and adipoQ receptor family member VII [Source:RGD Symbol;Acc:1563621]	-
ENSRNOG00000018413	Per3	29.9071	32.3571	15.5228	77.9394	80.0643	54.434	25.929	70.8126	-2.73897	-1.45363	0.000529074	0.0103759	5	168086998	168123395	-	4997	protein_coding	period circadian clock 3 [Source:RGD Symbol;Acc:621581]	-
ENSRNOG00000009565	Pdk4	1061.22	348.378	559.79	1977.95	1773.28	1657.67	656.463	1802.97	-2.74553	-1.45709	6.23e-06	0.000304427	4	30546664	30556814	-	1573	protein_coding	pyruvate dehydrogenase kinase, isozyme 4 [Source:RGD Symbol;Acc:69061]	HATPase_c
ENSRNOG00000019328	Phgdh	51.1315	102.464	99.9279	152.077	233.274	311.198	84.5078	232.183	-2.74917	-1.459	3.63098e-05	0.00130022	2	200484246	200513564	-	1803	protein_coding	phosphoglycerate dehydrogenase [Source:RGD Symbol;Acc:61987]	2-Hacid_dh_C
ENSRNOG00000019721	Ypel3	254.693	198.457	244.484	812.661	516.959	591.584	232.544	640.401	-2.75276	-1.46088	1.65383e-10	3.27808e-08	1	198210525	198213816	+	943	protein_coding	yippee-like 3 (Drosophila) [Source:RGD Symbol;Acc:1564579]	-
ENSRNOG00000012886	Maff	15.4359	10.7857	32.0157	41.8212	65.2376	55.461	19.4125	54.1733	-2.77853	-1.47432	0.00336635	0.0423366	7	120580743	120592095	+	1941	protein_coding	v-maf avian musculoaponeurotic fibrosarcoma oncogene homolog F [Source:RGD Symbol;Acc:1309531]	bZIP_Maf
ENSRNOG00000027722	H1fx	52.0963	60.3999	34.9262	171.087	130.475	107.841	49.1408	136.468	-2.78398	-1.47715	9.78637e-06	0.000448611	4	119889371	119889949	-	579	protein_coding	H1 histone family, member X [Source:RGD Symbol;Acc:1565596]	-
ENSRNOG00000010941	Tifa	32.8014	26.9642	67.9122	68.4346	97.8564	192.059	42.5592	119.45	-2.79978	-1.48531	0.00179318	0.0263693	2	232104809	232137422	+	2225	protein_coding	TRAF-interacting protein with forkhead-associated domain [Source:RGD Symbol;Acc:1359151]	FHA
ENSRNOG00000028616	Pck1	23833.1	20889.7	23333.6	67315	66347.6	59391.6	22685.5	64351.4	-2.83665	-1.50419	1.96831e-29	4.61668e-26	3	171213936	171219871	+	2621	protein_coding	phosphoenolpyruvate carboxykinase 1 (soluble) [Source:RGD Symbol;Acc:3267]	-
ENSRNOG00000019020	Bbs2	64.638	65.7927	83.4349	217.66	198.678	196.168	71.2885	204.169	-2.86232	-1.51719	7.86594e-10	1.21646e-07	19	11386024	11421498	+	2573	protein_coding	Bardet-Biedl syndrome 2 [Source:RGD Symbol;Acc:71091]	-
ENSRNOG00000042374	Tgif2	8.68271	24.8071	18.4333	47.524	63.2607	38.0011	17.3077	49.5953	-2.87972	-1.52593	0.00266259	0.0354835	3	152909189	152924377	+	2882	protein_coding	TGFB-induced factor homeobox 2 [Source:RGD Symbol;Acc:1560115]	Coprinus_mating
ENSRNOG00000021102	Scn1b	82.0034	120.8	57.2402	237.62	277.754	235.196	86.6811	250.19	-2.89348	-1.5328	2.15687e-07	1.74031e-05	1	89550738	89560719	-	1630	protein_coding	sodium channel, voltage-gated, type I, beta subunit [Source:RGD Symbol;Acc:3631]	V-set
ENSRNOG00000011269	Sult1c3	310.648	222.185	87.3156	621.614	718.602	453.959	206.716	598.058	-2.89356	-1.53285	3.62078e-05	0.00129988	9	4930818	4978892	-	1499	protein_coding	sulfotransferase family, cytosolic, 1C, member 3 [Source:RGD Symbol;Acc:3768]	Sulfotransfer_1
ENSRNOG00000018627	Plekhb1	467.902	319.256	279.41	1218.52	741.336	1133.87	355.523	1031.24	-2.89999	-1.53605	2.81382e-09	3.84456e-07	1	165665909	165680206	-	1933	protein_coding	pleckstrin homology domain containing, family B (evectins) member 1 [Source:RGD Symbol;Acc:621614]	PH
ENSRNOG00000029178	Abcc5	113.84	112.171	192.094	599.753	459.629	154.058	139.369	404.48	-2.90196	-1.53703	0.000226189	0.00534984	11	84396033	84490211	+	5938	protein_coding	ATP-binding cassette, subfamily C (CFTR/MRP), member 5 [Source:RGD Symbol;Acc:70913]	ABC_membrane
ENSRNOG00000016875	Cbx7	29.9071	17.2571	35.8964	106.454	67.2145	68.8128	27.6869	80.827	-2.91069	-1.54136	0.000191251	0.00478061	7	121136058	121153383	-	3204	protein_coding	chromobox homolog 7 [Source:RGD Symbol;Acc:735027]	Chromo
ENSRNOG00000050800	LOC100911576	44.3783	49.6142	35.8964	89.3452	242.17	47.2446	43.2963	126.253	-2.91829	-1.54513	0.00297584	0.0386694	14	88543630	88574203	+	1743	protein_coding	heterogeneous nuclear ribonucleoproteins C1/C2-like [Source:RGD Symbol;Acc:6491888]	RRM_1
ENSRNOG00000013419	Hykk	123.487	95.9927	64.0315	420.113	225.366	183.843	94.5039	276.441	-2.92645	-1.54915	1.78888e-05	0.000742624	8	59507990	59529366	+	2504	protein_coding	hydroxylysine kinase [Source:RGD Symbol;Acc:1308677]	APH
ENSRNOG00000019556	Cd9	58.8495	72.2641	65.0016	155.879	280.719	138.653	65.3718	191.75	-2.93557	-1.55364	3.0388e-06	0.000165879	4	157977162	158010166	-	1221	protein_coding	CD9 molecule [Source:RGD Symbol;Acc:2318]	Tetraspannin
ENSRNOG00000020035	Cyp17a1	1050.61	1050.53	1759.89	5787.48	2530.43	3245.5	1287.01	3854.47	-2.99478	-1.58245	2.26685e-07	1.78609e-05	1	266422132	266428239	-	1826	protein_coding	cytochrome P450, family 17, subfamily a, polypeptide 1 [Source:RGD Symbol;Acc:2456]	p450
ENSRNOG00000054325	AABR07004397.2	48.2373	47.457	65.0016	153.027	208.563	125.301	53.5653	162.297	-3.02767	-1.59821	3.38748e-07	2.48291e-05	1	141209402	141210059	-	473	lincRNA	-	-
ENSRNOG00000039530	Ccl27	9.64746	22.65	8.73156	48.4745	40.5264	34.9199	13.6763	41.3069	-3.04494	-1.60641	0.00286156	0.0376362	5	58159066	58163584	-	834	protein_coding	chemokine (C-C motif) ligand 27 [Source:RGD Symbol;Acc:1304660]	-
ENSRNOG00000051831	5_8S_rRNA	19.2949	24.8071	13.5824	42.7716	71.1683	62.6504	19.2281	58.8635	-3.06977	-1.61813	0.000297353	0.00663176	1	11906441	11906593	-	153	rRNA	5.8S ribosomal RNA [Source:RFAM;Acc:RF00002]	-
ENSRNOG00000019630	Hacl1	1954.57	1655.6	2454.54	6833.96	8101.32	3688.16	2021.57	6207.81	-3.07066	-1.61855	2.69471e-09	3.7179e-07	16	7714465	7758189	-	5827	protein_coding	2-hydroxyacyl-CoA lyase 1 [Source:RGD Symbol;Acc:619849]	TPP_enzyme_N
ENSRNOG00000029535	Nrbp2	230.574	270.721	261.947	845.928	772.967	737.426	254.414	785.44	-3.08896	-1.62712	1.08009e-21	1.16924e-18	7	117145961	117151694	-	2652	protein_coding	nuclear receptor binding protein 2 [Source:RGD Symbol;Acc:1591749]	Pkinase
ENSRNOG00000020851	Aplp1	40.5193	75.4998	55.2999	199.601	178.909	152.004	57.1064	176.838	-3.10665	-1.63536	8.09435e-08	7.30204e-06	1	88897532	88908750	-	2254	protein_coding	amyloid beta (A4) precursor-like protein 1 [Source:RGD Symbol;Acc:69257]	-
ENSRNOG00000000969	Cyp3a18	2521.85	2604.74	2800.89	9839.38	3704.71	11201.1	2642.49	8248.39	-3.12142	-1.6422	2.3589e-07	1.83407e-05	12	10636294	10684275	+	1987	protein_coding	cytochrome P450, family 3, subfamily a, polypeptide 18 [Source:RGD Symbol;Acc:628709]	p450
ENSRNOG00000002478	Insig2	4133.94	3305.81	2460.36	15505.2	8318.78	7497.51	3300.04	10440.5	-3.1638	-1.66166	4.89174e-09	6.31573e-07	13	37266312	37287458	-	991	protein_coding	insulin induced gene 2 [Source:RGD Symbol;Acc:631417]	-
ENSRNOG00000010753	Aig1	82.0034	55.007	47.5385	188.195	289.615	108.868	61.5163	195.56	-3.17781	-1.66803	1.62533e-05	0.00068483	1	7816838	8038665	-	1420	protein_coding	androgen-induced 1 [Source:RGD Symbol;Acc:1562920]	-
ENSRNOG00000004500	Myc	249.869	241.599	314.336	537.022	1415.46	612.125	268.602	854.868	-3.18211	-1.66998	6.32609e-07	4.17967e-05	7	102586313	102591237	+	2339	protein_coding	myelocytomatosis oncogene [Source:RGD Symbol;Acc:3130]	Myc_N
ENSRNOG00000020308	Ech1	1852.31	1999.67	1284.51	6936.61	6026.57	3384.15	1712.16	5449.11	-3.18289	-1.67034	4.61237e-10	7.82046e-08	1	87009730	87016005	+	1174	protein_coding	enoyl CoA hydratase 1, peroxisomal [Source:RGD Symbol;Acc:69353]	ECH
ENSRNOG00000000937	Slc46a3	302.93	279.349	351.203	1207.11	959.784	809.32	311.161	992.071	-3.18768	-1.67251	5.22112e-16	2.93907e-13	12	8725517	8741951	+	2411	protein_coding	solute carrier family 46, member 3 [Source:RGD Symbol;Acc:1307594]	MFS_1
ENSRNOG00000006893	Ppm1k	519.998	469.178	325.008	1861.99	1343.3	1042.46	438.061	1415.92	-3.23294	-1.69285	3.61732e-11	8.34533e-09	4	88694583	88718533	+	2714	protein_coding	protein phosphatase, Mg2+/Mn2+ dependent, 1K [Source:RGD Symbol;Acc:1308501]	PP2C
ENSRNOG00000002946	Socs3	48.2373	62.557	79.5542	68.4346	271.823	279.359	63.4495	206.539	-3.25376	-1.70211	0.000224169	0.00531975	10	106975178	106976040	-	863	protein_coding	suppressor of cytokine signaling 3 [Source:RGD Symbol;Acc:621087]	SH2
ENSRNOG00000002753	Adam11	127.346	104.621	50.449	501.854	246.124	171.518	94.1389	306.499	-3.25787	-1.70393	5.29196e-05	0.00176897	10	90731865	90746936	+	2528	protein_coding	ADAM metallopeptidase domain 11 [Source:RGD Symbol;Acc:1307515]	-
ENSRNOG00000002794	Selp	49.202	48.5356	53.3595	264.234	125.533	103.733	50.3657	164.5	-3.26783	-1.70834	1.02149e-05	0.000459277	13	82429063	82464628	+	3182	protein_coding	selectin P [Source:RGD Symbol;Acc:3656]	Lectin_C
ENSRNOG00000011777	Spag5	7.71797	21.5714	30.0754	100.751	46.4571	48.2716	19.7882	65.1599	-3.2985	-1.72181	0.00179112	0.0263666	10	65566171	65585760	+	3910	protein_coding	sperm associated antigen 5 [Source:RGD Symbol;Acc:620152]	-
ENSRNOG00000029954	AY172581.7	51.1315	47.457	68.8823	210.056	200.655	142.761	55.8236	184.491	-3.30191	-1.7233	5.29942e-09	6.77989e-07	MT	5256	5321	-	66	Mt_tRNA	-	-
ENSRNOG00000005515	Rhbdl3	25.0834	20.4928	22.314	36.1183	61.2838	127.355	22.6301	74.919	-3.30398	-1.72421	0.000698126	0.0128428	10	67677071	67731670	+	3750	protein_coding	rhomboid, veinlet-like 3 (Drosophila) [Source:RGD Symbol;Acc:1311901]	Rhomboid
ENSRNOG00000009785	Cdkn3	20.2597	17.2571	40.7473	143.523	59.3069	59.5693	26.088	87.4663	-3.34784	-1.74323	0.000522062	0.0102611	15	23553128	23564535	+	877	protein_coding	cyclin-dependent kinase inhibitor 3 [Source:RGD Symbol;Acc:1307781]	-
ENSRNOG00000042111	Sult1c2a	428.347	261.014	162.019	1180.5	1234.57	439.58	283.793	951.55	-3.35289	-1.7454	8.60331e-06	0.000402241	9	4152589	4168221	-	2675	protein_coding	sulfotransferase family, cytosolic, 1C, member 2a [Source:RGD Symbol;Acc:1305885]	Sulfotransfer_1
ENSRNOG00000057556	Pdzrn3	137.959	142.371	117.391	602.605	394.391	344.064	132.574	447.02	-3.37433	-1.7546	1.77351e-11	4.3787e-09	4	133717139	133951264	-	4109	protein_coding	PDZ domain containing RING finger 3 [Source:RGD Symbol;Acc:1305250]	PDZ
ENSRNOG00000034190	Ighm	310.648	184.435	290.082	1043.63	885.65	773.373	261.722	900.884	-3.43901	-1.78199	2.81062e-14	1.13011e-11	6	138054662	138662511	-	7244	protein_coding	immunoglobulin heavy constant mu [Source:MGI Symbol;Acc:MGI:96448]	C1-set
ENSRNOG00000006114	LOC100910867	3.85898	17.2571	11.6421	48.4745	24.7112	39.0281	10.9194	37.4046	-3.44919	-1.78626	0.00396569	0.0479188	4	25538497	25609652	+	3146	protein_coding	uncharacterized LOC100910867 [Source:RGD Symbol;Acc:6496360]	-
ENSRNOG00000003260	Nr1i3	368.533	492.906	453.071	1767.89	1607.22	1180.09	438.17	1518.4	-3.46688	-1.79364	6.04316e-18	3.8657e-15	13	89586283	89591277	+	1671	protein_coding	nuclear receptor subfamily 1, group I, member 3 [Source:RGD Symbol;Acc:621400]	zf-C4
ENSRNOG00000054474	Mastl	14.4712	14.0214	21.3438	83.6423	44.4802	45.1905	16.6121	57.771	-3.47524	-1.79711	0.000175485	0.00444973	17	89742140	89876825	+	5433	protein_coding	microtubule associated serine/threonine kinase-like [Source:MGI Symbol;Acc:MGI:1914371]	Pkinase
ENSRNOG00000032596	RT1-T24-1	27.9776	34.5142	32.9859	144.473	52.3878	136.598	31.8259	111.153	-3.4952	-1.80538	2.95889e-05	0.00109292	20	3242492	3282523	+	1142	protein_coding	RT1 class I, locus T24, gene 1 [Source:RGD Symbol;Acc:1359499]	MHC_I
ENSRNOG00000026848	Tex36	15.4359	25.8857	18.4333	70.3356	114.66	23.6223	19.9183	69.5393	-3.50105	-1.80779	0.00149001	0.0232475	1	205615761	205669760	-	1145	protein_coding	testis expressed 36 [Source:RGD Symbol;Acc:1566410]	-
ENSRNOG00000011984	Cxcl14	17.3654	46.3785	32.0157	113.107	156.175	65.7316	31.9199	111.671	-3.51167	-1.81216	5.8995e-05	0.00193981	17	9109731	9117750	+	1612	protein_coding	chemokine (C-X-C motif) ligand 14 [Source:RGD Symbol;Acc:1307406]	-
ENSRNOG00000009741	Cyp4a2	3057.28	3458.97	4932.36	14487.2	14254.4	11508.2	3816.2	13416.6	-3.51563	-1.81378	1.62422e-18	1.08846e-15	5	134469270	134484839	-	1662	protein_coding	cytochrome P450, family 4, subfamily a, polypeptide 2 [Source:RGD Symbol;Acc:2479]	p450
ENSRNOG00000007561	Glb1l2	49.202	42.0642	21.3438	144.473	140.36	110.922	37.5367	131.918	-3.51882	-1.81509	4.66569e-07	3.26668e-05	8	27807301	27852996	-	2436	protein_coding	galactosidase, beta 1-like 2 [Source:RGD Symbol;Acc:1564436]	-
ENSRNOG00000019382	Zbtb47	15.4359	17.2571	20.3736	74.1375	55.3531	57.5151	17.6889	62.3353	-3.52496	-1.81761	1.17982e-05	0.00052543	8	130401470	130406991	+	2187	protein_coding	zinc finger and BTB domain containing 47 [Source:RGD Symbol;Acc:1562434]	BTB
ENSRNOG00000015003	Pex11a	265.305	325.728	232.842	1184.3	827.331	891.485	274.625	967.705	-3.52667	-1.81831	2.91569e-17	1.78402e-14	1	141474180	141481315	-	2313	protein_coding	peroxisomal biogenesis factor 11 alpha [Source:RGD Symbol;Acc:619842]	-
ENSRNOG00000003666	Igj	69.4617	59.3213	61.1209	194.849	264.904	218.763	63.3013	226.172	-3.56985	-1.83586	7.42622e-13	2.43044e-10	14	21177237	21183542	+	480	protein_coding	Immunoglobulin joining chain; Uncharacterized protein [Source:UniProtKB/TrEMBL;Acc:G3V6G1]	-
ENSRNOG00000027550	Mzf1	6.75322	4.31428	14.5526	38.0192	28.665	25.6764	8.54003	30.7869	-3.58548	-1.84217	0.00337206	0.0423662	1	65522118	65533212	+	3603	protein_coding	myeloid zinc finger 1 [Source:RGD Symbol;Acc:1308391]	SCAN
ENSRNOG00000013313	Nceh1	164.972	176.885	245.454	685.297	756.163	671.695	195.77	704.385	-3.59629	-1.84651	5.7631e-19	4.05521e-16	2	112868662	112933675	+	3303	protein_coding	neutral cholesterol ester hydrolase 1 [Source:RGD Symbol;Acc:1311104]	Abhydrolase_3
ENSRNOG00000018086	Slc22a8	574.988	555.463	462.773	2725.98	1283.99	1841.51	531.075	1950.5	-3.67317	-1.87703	4.86848e-13	1.63129e-10	1	224800252	224818482	+	2157	protein_coding	solute carrier family 22 (organic anion transporter), member 8 [Source:RGD Symbol;Acc:632286]	Sugar_tr
ENSRNOG00000014254	Cpt1a	1660.33	2236.95	2285.73	10784.2	7574.48	4354.72	2061	7571.12	-3.67371	-1.87724	4.51268e-11	1.00805e-08	1	218569510	218629678	+	4327	protein_coding	carnitine palmitoyltransferase 1a, liver [Source:RGD Symbol;Acc:2396]	-
ENSRNOG00000007319	Trib3	59.8142	50.6928	126.123	250.927	314.327	308.117	78.8765	291.123	-3.68384	-1.88121	2.70823e-08	2.82318e-06	3	147813473	147819571	-	1935	protein_coding	tribbles pseudokinase 3 [Source:RGD Symbol;Acc:708432]	Pkinase
ENSRNOG00000016541	Enc1	324.155	503.692	879.947	2261.19	2382.16	1726.48	569.265	2123.28	-3.72963	-1.89903	6.59796e-10	1.04505e-07	2	28049217	28061029	+	4509	protein_coding	ectodermal-neural cortex 1 [Source:RGD Symbol;Acc:1303152]	BACK
ENSRNOG00000051079	Rn60_10_0699.2	14.4712	6.47142	9.70174	49.425	17.7921	51.3528	10.2148	39.5233	-3.85227	-1.94571	0.00163967	0.0246793	10	70222690	70223220	-	531	lincRNA	-	-
ENSRNOG00000049829	Igkc	212.244	66.8713	165.9	392.549	837.216	499.149	148.338	576.305	-3.88003	-1.95607	4.09275e-07	2.90909e-05	4	98337367	98523473	+	1127	protein_coding	immunoglobulin kappa constant [Source:MGI Symbol;Acc:MGI:96495]	C1-set
ENSRNOG00000025676	Fam198a	37.6251	22.65	31.0456	161.582	173.967	19.5141	30.4402	118.354	-3.88572	-1.95818	0.00144921	0.022864	8	130581062	130612510	+	2162	protein_coding	family with sequence similarity 198, member A [Source:RGD Symbol;Acc:1305157]	-
ENSRNOG00000016692	Hsdl2	436.065	445.449	411.354	1574	1945.27	1526.21	430.956	1681.82	-3.9031	-1.96462	2.98661e-32	8.40612e-29	5	76812931	76848101	+	2008	protein_coding	hydroxysteroid dehydrogenase like 2 [Source:RGD Symbol;Acc:1305387]	adh_short
ENSRNOG00000000978	Cyp3a2	4424.32	3743.71	11191	32343.9	24305	19373.4	6453	25340.7	-3.92694	-1.97341	0.000577129	0.0110787	12	11663683	11677830	-	799	processed_transcript	-	p450
ENSRNOG00000004610	Lum	15.4359	9.70712	29.1052	57.9793	94.8911	61.6234	18.0828	71.4979	-3.93509	-1.9764	4.40987e-05	0.00151366	7	38819771	38826862	+	2015	protein_coding	lumican [Source:RGD Symbol;Acc:620984]	-
ENSRNOG00000000814	Fabp7	1269.61	1405.38	1562.95	8663.63	5839.75	2337.58	1412.64	5613.66	-3.97398	-1.99059	1.0245e-08	1.19155e-06	20	40769586	40773349	+	833	protein_coding	fatty acid binding protein 7, brain [Source:RGD Symbol;Acc:69312]	-
ENSRNOG00000042289	Plcxd2	65.6027	43.1428	71.7928	387.796	168.036	164.329	60.1794	240.054	-3.98489	-1.99454	2.268e-07	1.78609e-05	11	57207656	57260568	+	7868	protein_coding	phosphatidylinositol-specific phospholipase C, X domain containing 2 [Source:RGD Symbol;Acc:1563504]	-
ENSRNOG00000050000	RGD1564318	38.5898	17.2571	16.493	95.9986	134.429	58.5422	24.1133	96.3233	-3.98544	-1.99474	2.25821e-05	0.000889825	11	86092468	86092779	+	312	protein_coding	similar to immunoglobulin light chain variable region [Source:RGD Symbol;Acc:1564318]	C1-set
ENSRNOG00000019822	Gadd45b	47.2725	22.65	84.4051	289.897	237.228	107.841	51.4425	211.655	-4.10613	-2.03778	1.23866e-05	0.000546447	7	11646269	11648322	-	1300	protein_coding	growth arrest and DNA-damage-inducible, beta [Source:RGD Symbol;Acc:1309080]	-
ENSRNOG00000018851	Ppp2r2b	14.4712	14.0214	32.0157	86.4938	143.325	22.5952	20.1694	84.138	-4.16617	-2.05872	0.000891014	0.0155767	18	36985714	37245809	-	1959	protein_coding	Serine/threonine-protein phosphatase 2A 55 kDa regulatory subunit B beta isoform [Source:UniProtKB/Swiss-Prot;Acc:P36877]	-
ENSRNOG00000028630	Ksr2	6.75322	16.1785	11.6421	41.8212	52.3878	51.3528	11.5246	48.5206	-4.23468	-2.08225	3.36398e-05	0.00122329	12	44536293	44911147	-	2881	protein_coding	kinase suppressor of ras 2 [Source:RGD Symbol;Acc:1562674]	Pkinase_Tyr
ENSRNOG00000001376	Mettl7a	639.626	597.527	586.955	2869.5	2717.25	2172.22	608.036	2586.32	-4.25362	-2.08869	1.36705e-36	4.80961e-33	7	141973553	141981432	+	1777	protein_coding	methyltransferase like 7A [Source:RGD Symbol;Acc:1308407]	Methyltransf_11
ENSRNOG00000032560	LOC100910877	3885.03	3231.39	9808.46	27946	19829.3	24331	5641.63	24035.4	-4.26033	-2.09096	0.000156718	0.0040864	12	11655402	11733136	-	2758	protein_coding	cytochrome P450 3A1-like [Source:RGD Symbol;Acc:6495986]	p450
ENSRNOG00000001388	Sds	150.5	84.1284	166.87	697.653	755.175	278.332	133.833	577.053	-4.30814	-2.10707	1.11352e-08	1.28447e-06	12	41620393	41627741	-	1415	protein_coding	serine dehydratase [Source:RGD Symbol;Acc:67376]	PALP
ENSRNOG00000023509	Irs2	249.869	133.743	262.917	947.629	1113.98	744.616	215.51	935.409	-4.3356	-2.11623	6.46208e-15	2.75578e-12	16	83824430	83848684	+	6501	protein_coding	insulin receptor substrate 2 [Source:RGD Symbol;Acc:69316]	-
ENSRNOG00000021752	AABR07027496.1	16.4007	8.62855	7.76139	28.5144	75.1221	41.0822	10.9302	48.2396	-4.39981	-2.13744	0.000232052	0.00543726	17	34224818	34226453	-	1630	pseudogene	-	Fork_head
ENSRNOG00000005392	Ngfr	8.68271	6.47142	10.6719	38.9697	37.561	38.0011	8.60868	38.1773	-4.41695	-2.14305	5.84725e-05	0.00193165	10	83389847	83408061	-	3254	protein_coding	nerve growth factor receptor [Source:RGD Symbol;Acc:3177]	Death
ENSRNOG00000003494	Ppfia4	6.75322	3.23571	3.88069	13.3067	23.7228	24.6493	4.62321	20.5596	-4.41974	-2.14396	0.00410681	0.049123	13	51134525	51183269	-	6377	protein_coding	protein tyrosine phosphatase, receptor type, f polypeptide (PTPRF), interacting protein (liprin), alpha 4 [Source:RGD Symbol;Acc:620055]	SAM_1
ENSRNOG00000037060	Odf3b	44.3783	20.4928	47.5385	236.67	114.66	148.923	37.4699	166.751	-4.43638	-2.14938	7.44569e-08	6.8041e-06	7	130347945	130350570	-	964	protein_coding	outer dense fiber of sperm tails 3B [Source:RGD Symbol;Acc:1564322]	-
ENSRNOG00000029394	Dusp8	3.85898	6.47142	7.76139	13.3067	35.5841	31.8387	6.0306	26.9099	-4.46297	-2.158	0.00207398	0.0295416	1	215030429	215033460	-	1960	protein_coding	dual specificity phosphatase 8 [Source:MGI Symbol;Acc:MGI:106626]	DSPc
ENSRNOG00000016219	Vnn1	213.209	220.028	227.991	1218.52	1284.98	487.852	220.409	997.117	-4.52454	-2.17777	5.67735e-12	1.59795e-09	1	22614783	22625204	-	2471	protein_coding	vanin 1 [Source:RGD Symbol;Acc:1310075]	CN_hydrolase
ENSRNOG00000003209	Pcp4l1	89.7213	257.778	40.7473	605.456	515.97	638.829	129.416	586.752	-4.53709	-2.18177	0.00303117	0.0391354	13	89542378	89565813	-	1536	protein_coding	Purkinje cell protein 4-like 1 [Source:RGD Symbol;Acc:1593809]	-
ENSRNOG00000054259	Klf11	54.9905	31.2785	102.838	349.777	283.685	230.061	63.0358	287.841	-4.55539	-2.18757	7.20897e-09	8.89928e-07	6	43829945	43841651	+	3782	protein_coding	Kruppel-like factor 11 [Source:MGI Symbol;Acc:MGI:2653368]	-
ENSRNOG00000008720	Wbp1	20.2597	23.7285	18.4333	23.762	137.394	130.436	20.8072	97.1975	-4.67272	-2.22426	0.000116644	0.00325813	4	113951870	113954297	-	1308	protein_coding	WW domain binding protein 1 [Source:RGD Symbol;Acc:1304961]	-
ENSRNOG00000008873	Ino80b	8.68271	17.2571	12.6123	127.364	14.8267	40.0552	12.8507	60.7488	-4.74366	-2.246	0.0015539	0.0239988	4	113954613	113957774	-	1142	protein_coding	INO80 complex subunit B [Source:RGD Symbol;Acc:1562258]	-
ENSRNOG00000049944	LOC100911440	109.981	103.543	110.6	408.707	836.228	321.469	108.041	522.134	-4.83219	-2.27268	1.17321e-11	3.1152e-09	1	214410417	214414897	-	2426	protein_coding	mitochondrial glutamate carrier 1-like [Source:RGD Symbol;Acc:6492572]	Mito_carr
ENSRNOG00000030154	Cyp4a2	48.2373	89.5212	125.152	377.341	332.119	580.287	87.637	429.915	-4.90578	-2.29448	2.67555e-11	6.38186e-09	5	134196912	134207863	-	2176	protein_coding	cytochrome P450, family 4, subfamily a, polypeptide 2 [Source:RGD Symbol;Acc:2479]	p450
ENSRNOG00000057264	RGD1305928	9.64746	5.39285	1.94035	38.0192	22.7343	22.5952	5.66022	27.7829	-4.90676	-2.29477	0.00129925	0.0209684	7	140248852	140270340	+	526	protein_coding	hypothetical LOC300207 [Source:RGD Symbol;Acc:1305928]	-
ENSRNOG00000024650	Ckap2	26.0481	19.4142	37.8368	297.5	55.3531	58.5422	27.7664	137.132	-4.93516	-2.3031	0.000142252	0.00379981	16	74752655	74779184	+	2549	protein_coding	cytoskeleton associated protein 2 [Source:RGD Symbol;Acc:1311631]	-
ENSRNOG00000056810	AABR07037536.1	2.89424	6.47142	11.6421	24.7125	24.7112	55.461	7.00258	34.9616	-4.98406	-2.31732	0.00071994	0.013141	X	23243470	23246719	-	3189	protein_coding	-	PI3Ka
ENSRNOG00000008432	Slc22a5	216.103	216.792	187.244	1549.28	902.454	654.235	206.713	1035.32	-5.01004	-2.32482	1.8981e-15	9.21101e-13	10	39201107	39323853	-	6189	protein_coding	solute carrier family 22 (organic cation/carnitine transporter), member 5 [Source:RGD Symbol;Acc:3702]	Sugar_tr
ENSRNOG00000043304	Apcdd1	45.343	14.0214	12.6123	180.591	129.487	51.3528	23.9922	120.477	-5.01024	-2.32488	3.94871e-05	0.00139778	18	58270410	58301002	+	3138	protein_coding	adenomatosis polyposis coli down-regulated 1 [Source:RGD Symbol;Acc:1589962]	-
ENSRNOG00000022009	Mzb1	5.78847	7.54998	6.79122	26.6135	53.3762	22.5952	6.70989	34.195	-5.10734	-2.35257	0.000222686	0.00531975	18	28436548	28438654	-	922	protein_coding	marginal zone B and B1 cell-specific protein [Source:RGD Symbol;Acc:1310251]	-
ENSRNOG00000040195	RGD1565421	30.8719	18.3357	25.2245	200.551	141.348	48.2716	24.8107	130.057	-5.23513	-2.38823	1.68719e-06	9.9764e-05	9	4866705	4896476	-	2953	protein_coding	similar to Sulfotransferase K2 (rSULT1C2A) [Source:RGD Symbol;Acc:1565421]	Sulfotransfer_1
ENSRNOG00000022822	Fam169b	5.78847	5.39285	3.88069	13.3067	10.8729	57.5151	5.02067	27.2316	-5.41845	-2.43788	0.00359337	0.0444372	1	129255396	129334292	+	3008	protein_coding	family with sequence similarity 169, member B [Source:RGD Symbol;Acc:1585883]	-
ENSRNOG00000017646	RGD1309651	19.2949	11.8643	7.76139	90.2957	61.2838	64.7045	12.9735	72.0947	-5.55095	-2.47273	1.33352e-07	1.14431e-05	19	54184946	54210515	-	336	protein_coding	similar to 1190005I06Rik protein [Source:RGD Symbol;Acc:1309651]	-
ENSRNOG00000016593	Pde6c	3.85898	5.39285	8.73156	64.6327	24.7112	11.2976	5.99446	33.5472	-5.60017	-2.48547	0.00138253	0.0220095	1	256822334	256877810	+	2586	protein_coding	phosphodiesterase 6C, cGMP specific, cone, alpha prime [Source:RGD Symbol;Acc:1309844]	GAF
ENSRNOG00000013090	Gadd45g	217.068	156.393	384.189	864.938	2722.19	733.318	252.55	1440.15	-5.70159	-2.51136	0.000319904	0.00705644	17	13391467	13393243	-	1090	protein_coding	growth arrest and DNA-damage-inducible, gamma [Source:RGD Symbol;Acc:1311796]	-
ENSRNOG00000009907	Mmp8	7.71797	8.62855	8.73156	9.50481	114.66	22.5952	8.35936	48.92	-5.85291	-2.54916	0.00178359	0.0262833	8	5768811	5778702	+	2440	protein_coding	matrix metallopeptidase 8 [Source:RGD Symbol;Acc:631408]	Hemopexin
ENSRNOG00000017438	Gfra1	54.0258	85.207	11.6421	301.302	327.176	252.656	50.2916	293.712	-5.85744	-2.55027	7.73209e-08	7.02023e-06	1	279207586	279277339	-	2978	protein_coding	GDNF family receptor alpha 1 [Source:RGD Symbol;Acc:2681]	-
ENSRNOG00000031367	Hprt1	14.4712	12.9428	12.6123	190.096	26.6881	20.5411	13.3421	79.1085	-5.9335	-2.56888	0.000577827	0.0110787	X	158623240	158655198	-	1223	protein_coding	hypoxanthine phosphoribosyltransferase 1 [Source:RGD Symbol;Acc:2826]	Pribosyltran
ENSRNOG00000033923	Aox2	12.5417	10.7857	12.6123	28.5144	153.21	35.947	11.9799	72.557	-6.05087	-2.59714	7.63773e-05	0.00239924	9	65177511	65265149	+	4363	protein_coding	aldehyde oxidase 2 [Source:RGD Symbol;Acc:1359668]	Fer2
ENSRNOG00000049575	LOC100911672	16.4007	12.9428	8.73156	162.532	17.7921	51.3528	12.6917	77.2257	-6.08951	-2.60633	0.000183769	0.00463472	9	20264418	20278261	+	4376	protein_coding	atrophin-1-like [Source:RGD Symbol;Acc:6491795]	Atrophin-1
ENSRNOG00000008182	Htra3	3.85898	5.39285	3.88069	24.7125	30.6419	24.6493	4.37751	26.6679	-6.11976	-2.61347	0.000113688	0.00319348	14	80248140	80276534	+	2440	protein_coding	HtrA serine peptidase 3 [Source:RGD Symbol;Acc:1308120]	-
ENSRNOG00000058847	AABR07044001.4	65.6027	88.4427	97.0174	855.433	603.942	86.2727	83.6876	515.216	-6.1572	-2.62227	0.0020767	0.0295505	19	52051267	52061809	-	2717	lincRNA	-	-
ENSRNOG00000058780	Igfbp1	3182.7	1421.55	1886.99	14762.9	18859.6	7293.13	2163.75	13638.5	-6.30278	-2.65599	5.18832e-15	2.34613e-12	14	87448692	87453785	+	1528	protein_coding	insulin-like growth factor binding protein 1 [Source:RGD Symbol;Acc:2872]	-
ENSRNOG00000058726	AABR07054837.1	1.92949	3.23571	7.76139	29.4649	34.5957	18.487	4.30886	27.5159	-6.36657	-2.67052	0.000307279	0.00682073	3	171242108	171243708	+	186	lincRNA	-	-
ENSRNOG00000007331	Rragd	10.6122	7.54998	3.88069	35.1678	84.0181	21.5682	7.34763	46.918	-6.38767	-2.67529	8.17673e-05	0.00251797	5	48224994	48260685	+	1443	protein_coding	Ras-related GTP binding D [Source:RGD Symbol;Acc:1310007]	-
ENSRNOG00000054742	AABR07066188.1	21.2244	14.0214	23.2842	253.778	82.0412	44.1634	19.51	126.661	-6.48417	-2.69692	3.52807e-06	0.000185263	9	4621425	4624425	+	1828	lincRNA	-	-
ENSRNOG00000008807	Rp1	6.75322	0	3.88069	22.8115	21.7459	28.7576	3.54464	24.4383	-6.77702	-2.76065	0.000797029	0.0142705	5	15043955	15060508	+	6991	protein_coding	retinitis pigmentosa 1 [Source:RGD Symbol;Acc:1596713]	-
ENSRNOG00000016853	Dsg1	1.92949	0	7.76139	21.8611	16.8036	29.7846	3.23029	22.8164	-6.95871	-2.79882	0.00207259	0.0295416	18	12008759	12038053	+	3206	protein_coding	desmoglein 1 [Source:RGD Symbol;Acc:1309925]	Cadherin
ENSRNOG00000034038	AABR07005844.1	15.4359	2.15714	29.1052	79.8404	45.4686	202.33	15.5661	109.213	-6.97592	-2.80238	4.78469e-05	0.00162645	1	203160323	203228318	+	1788	protein_coding	Uncharacterized protein [Source:UniProtKB/TrEMBL;Acc:F1LVL9]	-
ENSRNOG00000020117	Brms1	16.4007	36.6714	8.73156	138.77	131.464	174.6	20.6012	148.278	-7.25819	-2.85961	9.70104e-11	2.03765e-08	1	220325352	220334615	+	1260	protein_coding	breast cancer metastasis-suppressor 1 [Source:RGD Symbol;Acc:1311057]	-
ENSRNOG00000040215	LOC100910526	4.82373	10.7857	3.88069	79.8404	51.3993	13.3517	6.4967	48.1971	-7.48808	-2.9046	7.84413e-05	0.00243687	9	4654294	4685383	-	3148	protein_coding	sulfotransferase 1C2-like [Source:RGD Symbol;Acc:6497849]	Sulfotransfer_1
ENSRNOG00000010224	Rab30	152.43	172.571	169.78	1710.87	1376.91	654.235	164.927	1247.34	-7.56514	-2.91937	1.63437e-21	1.53337e-18	1	157573324	157660008	+	1602	protein_coding	RAB30, member RAS oncogene family [Source:RGD Symbol;Acc:1309507]	Ras
ENSRNOG00000031833	RGD1562392	6.75322	1.07857	4.85087	50.3755	42.5033	5.13528	4.22755	32.6714	-7.66525	-2.93833	0.00119528	0.0196052	9	4081457	4280794	+	3286	protein_coding	similar to Sulfotransferase K1 (rSULT1C2) [Source:RGD Symbol;Acc:1562392]	Sulfotransfer_1
ENSRNOG00000004171	Dnah9	5.78847	4.31428	6.79122	31.3659	55.3531	46.2175	5.63132	44.3122	-7.82944	-2.96891	4.86633e-07	3.35705e-05	10	52351192	52710862	-	13339	protein_coding	dynein, axonemal, heavy chain 9 [Source:RGD Symbol;Acc:621799]	Dynein_heavy
ENSRNOG00000016353	Nim1k	25.0834	28.0428	18.4333	280.392	153.21	129.409	23.8532	187.67	-7.88836	-2.97973	2.29289e-14	9.49053e-12	2	52448715	52492509	-	2290	protein_coding	NIM1 serine/threonine protein kinase [Source:RGD Symbol;Acc:1308116]	Pkinase
ENSRNOG00000002159	Agpat9	28.9424	22.65	44.628	172.988	531.785	107.841	32.0734	270.871	-8.43269	-3.07599	2.62546e-09	3.65823e-07	14	10343282	10395047	-	3048	protein_coding	1-acylglycerol-3-phosphate O-acyltransferase 9 [Source:RGD Symbol;Acc:1565703]	Acyltransferase
ENSRNOG00000025151	Ildr2	9.64746	14.0214	8.73156	205.304	25.6997	43.1364	10.8001	91.38	-8.48907	-3.08561	1.18956e-05	0.000528099	13	84474319	84530031	+	1980	protein_coding	immunoglobulin-like domain containing receptor 2 [Source:RGD Symbol;Acc:1596420]	-
ENSRNOG00000019199	Cracr2b	7.71797	1.07857	2.91052	7.60385	68.203	25.6764	3.90235	33.8277	-8.58229	-3.10136	0.000772657	0.0139584	1	214440503	214445874	+	1583	protein_coding	calcium release activated channel regulator 2B [Source:RGD Symbol;Acc:1560911]	-
ENSRNOG00000033680	Cyp2b1	134.1	185.514	79.5542	1458.04	1081.36	985.974	133.056	1175.12	-8.84746	-3.14526	8.31635e-28	1.67194e-24	7	99142450	99181783	+	2399	protein_coding	cytochrome P450, family 2, subfamily b, polypeptide 1 [Source:RGD Symbol;Acc:2466]	p450
ENSRNOG00000059834	Cib2	9.64746	2.15714	17.4631	98.85	57.33	132.49	9.75591	96.2234	-9.7628	-3.28729	8.45899e-09	1.02624e-06	8	59123079	59139946	-	1408	protein_coding	Calcium and integrin-binding family member 2 [Source:UniProtKB/Swiss-Prot;Acc:Q568Z7]	-
ENSRNOG00000053410	Adcy10	30.8719	8.62855	31.0456	451.478	165.071	89.3539	23.5153	235.301	-9.97093	-3.31773	4.70371e-09	6.13471e-07	13	83721300	83787018	+	4929	protein_coding	Adenylate cyclase type 10 [Source:UniProtKB/Swiss-Prot;Acc:Q9Z286]	Guanylate_cyc
ENSRNOG00000017244	Rnf186	3.85898	5.39285	0	23.762	59.3069	20.5411	3.08394	34.5367	-11.3439	-3.50384	3.95307e-05	0.00139778	5	157416897	157418121	+	1225	protein_coding	ring finger protein 186 [Source:RGD Symbol;Acc:1596075]	-
ENSRNOG00000002013	Sidt1	0.964746	1.07857	0.970174	11.4058	8.89604	14.3788	1.0045	11.5602	-11.5233	-3.52649	0.00298892	0.0387322	11	61321459	61417842	+	5792	protein_coding	SID1 transmembrane family, member 1 [Source:RGD Symbol;Acc:1559616]	-
ENSRNOG00000025764	Mt1	340.555	229.735	3363.59	8694.05	24499.7	13205.9	1311.29	15466.5	-11.7946	-3.56006	0.00329806	0.0416265	19	11302125	11302938	-	348	protein_coding	metallothionein 1 [Source:RGD Symbol;Acc:3117]	-
ENSRNOG00000061890	Ust5r	35.6956	73.3427	16.493	804.107	42.5033	692.236	41.8437	512.949	-12.2672	-3.61673	0.001575	0.024072	1	224457900	224533219	-	2042	protein_coding	Integral membrane transport protein UST5r; RCG47373 [Source:UniProtKB/TrEMBL;Acc:Q4KM07]	Sugar_tr
ENSRNOG00000011631	Fst	1.92949	1.07857	1.94035	33.2668	17.7921	11.2976	1.64947	20.7855	-12.5232	-3.64653	0.000172935	0.00441691	2	46538700	46544457	-	1096	protein_coding	follistatin [Source:RGD Symbol;Acc:2633]	-
ENSRNOG00000043098	Mt2A	152.43	146.685	2169.31	4604.13	16593.1	10263.4	822.808	10486.9	-12.7449	-3.67184	0.00391545	0.0474609	19	11307967	11308740	-	382	protein_coding	metallothionein 2A [Source:RGD Symbol;Acc:1592345]	-
ENSRNOG00000011250	Inmt	8.68271	10.7857	4.85087	137.82	140.36	35.947	8.10642	104.709	-12.9847	-3.69874	4.43716e-10	7.61515e-08	4	85381889	85386231	-	1108	protein_coding	indolethylamine N-methyltransferase [Source:RGD Symbol;Acc:1597087]	NNMT_PNMT_TEMT
ENSRNOG00000012067	Fam111a	20.2597	53.9285	54.3297	849.73	55.3531	882.241	42.8393	595.775	-13.9112	-3.79818	0.000355073	0.0076057	1	229003961	229019527	+	3191	protein_coding	family with sequence similarity 111, member A [Source:RGD Symbol;Acc:1560913]	-
ENSRNOG00000030800	Igdcc3	0.964746	0	0.970174	23.762	10.8729	3.08117	0.644973	12.572	-19.0674	-4.25303	0.00337472	0.0423662	8	70630767	70684115	+	2439	protein_coding	immunoglobulin superfamily, DCC subclass, member 3 [Source:RGD Symbol;Acc:1307338]	I-set
ENSRNOG00000054453	AABR07072511.1	3.85898	2.15714	3.88069	83.6423	72.1567	50.3258	3.29894	68.7083	-20.6575	-4.36859	1.90412e-12	5.70142e-10	16	49163529	49167325	+	2046	lincRNA	-	-
ENSRNOG00000013925	Nox4	0	2.15714	0	26.6135	6.91914	12.3247	0.719046	15.2858	-22.4171	-4.48653	0.00120953	0.0197927	1	150797084	150976194	+	3751	protein_coding	NADPH oxidase 4 [Source:RGD Symbol;Acc:620600]	Ferric_reduct
ENSRNOG00000008038	Wbp2nl	0	0	0.970174	12.3563	8.89604	23.6223	0.323391	14.9582	-41.5752	-5.37765	0.000267131	0.00606344	7	123531682	123548081	+	2170	protein_coding	WBP2 N-terminal like [Source:RGD Symbol;Acc:1586458]	GRAM
ENSRNOG00000032871	Mlc1	2.89424	6.47142	2.91052	103.602	125.533	322.496	4.09206	183.877	-45.5104	-5.50812	3.93992e-19	2.91824e-16	7	129949967	129970550	-	2919	protein_coding	megalencephalic leukoencephalopathy with subcortical cysts 1 [Source:RGD Symbol;Acc:1308552]	-
ENSRNOG00000047464	AABR07060886.1	0	0	0.970174	2.85144	53.3762	4.10822	0.323391	20.112	-55.9576	-5.80626	0.000481778	0.00963078	4	98481520	98542683	+	369	protein_coding	Uncharacterized protein [Source:UniProtKB/TrEMBL;Acc:F1LUS1]	V-set
ENSRNOG00000019615	Colq	0	0	1.94035	84.5928	50.4109	10.2706	0.646782	48.4247	-73.0403	-6.19062	1.1756e-06	7.35299e-05	16	7627603	7681576	-	1368	protein_coding	collagen-like tail subunit (single strand of homotrimer) of asymmetric acetylcholinesterase [Source:RGD Symbol;Acc:2377]	Collagen
ENSRNOG00000025216	Alkbh6	0	0	0	35.1678	2.96535	5.13528	0	14.4228	-78.2913	-6.29078	0.000210872	0.00512539	1	88766872	88772242	+	931	protein_coding	alkB, alkylation repair homolog 6 (E. coli) [Source:RGD Symbol;Acc:1566318]	-
ENSRNOG00000029698	Pim3	413.876	834.813	793.602	1395.31	1050.72	1023.97	680.763	1156.67	-1.69962	-0.76521	0.00424256	0.050215	7	129860114	129863441	+	1720	protein_coding	Pim-3 proto-oncogene, serine/threonine kinase [Source:RGD Symbol;Acc:620462]	Pkinase
ENSRNOG00000019022	Fam89a	416.77	226.5	263.887	377.341	570.335	653.208	302.386	533.628	-1.7634	-0.818363	0.00425617	0.0502986	19	57502308	57514896	-	1346	protein_coding	family with sequence similarity 89, member A [Source:RGD Symbol;Acc:1309879]	-
ENSRNOG00000017751	Arl6ip1	1097.88	978.262	873.156	1652.89	1271.14	1282.79	983.1	1402.27	-1.42651	-0.512485	0.00425678	0.0502986	1	187770155	187779700	-	2146	protein_coding	ADP-ribosylation factor-like 6 interacting protein 1 [Source:RGD Symbol;Acc:735205]	-
ENSRNOG00000009284	Foxa1	273.023	253.464	252.245	376.39	338.049	403.633	259.577	372.691	-1.4354	-0.521449	0.0042924	0.0506769	6	78545804	78549669	-	1611	protein_coding	forkhead box A1 [Source:RGD Symbol;Acc:2807]	Fork_head
ENSRNOG00000032293	Polg	2283.55	2020.16	3003.66	4351.3	4037.81	2842.89	2435.79	3744	-1.53703	-0.620145	0.00429609	0.050678	1	141172531	141188031	-	4048	protein_coding	polymerase (DNA directed), gamma [Source:RGD Symbol;Acc:620057]	-
ENSRNOG00000025025	Dnttip2	535.434	575.956	585.985	360.232	410.206	442.661	565.792	404.367	1.39954	0.484953	0.00435236	0.0512797	2	225854629	225866357	+	2532	protein_coding	deoxynucleotidyltransferase, terminal, interacting protein 2 [Source:RGD Symbol;Acc:6497192]	-
ENSRNOG00000016000	Atp5f1	54.0258	91.6784	48.5087	39.9202	827.331	757.967	64.7376	541.74	-8.37028	-3.06528	0.00435438	0.0512797	2	208408890	208420163	-	2063	protein_coding	ATP synthase, H+ transporting, mitochondrial Fo complex, subunit B1 [Source:RGD Symbol;Acc:620041]	-
ENSRNOG00000002999	Timmdc1	596.213	640.67	589.866	404.905	471.49	450.878	608.916	442.424	1.3763	0.460794	0.00438188	0.0515604	11	64790801	64815477	+	1328	protein_coding	translocase of inner mitochondrial membrane domain containing 1 [Source:RGD Symbol;Acc:1359380]	-
ENSRNOG00000045877	LOC100909544	136.029	135.9	140.675	26.6135	104.776	38.0011	137.535	56.4634	2.43659	1.28486	0.00439214	0.0516379	20	3910555	3917426	-	3379	processed_transcript	bromodomain-containing protein 2-like [Source:RGD Symbol;Acc:6502942]	Bromodomain
ENSRNOG00000018411	Pold3	248.904	210.321	347.322	427.716	410.206	424.174	268.849	420.699	-1.56364	-0.644905	0.00439841	0.0516685	1	165083622	165123455	-	4302	protein_coding	polymerase (DNA-directed), delta 3, accessory subunit [Source:RGD Symbol;Acc:1312027]	-
ENSRNOG00000024712	Insc	332.837	482.12	422.026	128.315	292.581	257.791	412.328	226.229	1.82305	0.86635	0.00440832	0.0516688	1	184299250	184407480	+	5960	protein_coding	inscuteable homolog (Drosophila) [Source:RGD Symbol;Acc:1311379]	-
ENSRNOG00000018066	Bccip	370.462	386.128	376.427	240.472	237.228	300.927	377.672	259.542	1.45565	0.541661	0.00441312	0.0516688	1	205777130	205790175	+	1863	protein_coding	BRCA2 and CDKN1A interacting protein [Source:RGD Symbol;Acc:1307362]	-
ENSRNOG00000006778	Mmp19	1504.04	1476.56	1133.16	1001.81	877.742	1032.19	1371.25	970.58	1.41272	0.498479	0.00440686	0.0516688	7	3216497	3224201	+	2005	protein_coding	matrix metallopeptidase 19 [Source:RGD Symbol;Acc:1311376]	Hemopexin
ENSRNOG00000003550	Acbd6	251.799	269.642	257.096	472.389	404.275	311.198	259.512	395.954	-1.52663	-0.610354	0.0044118	0.0516688	13	73196571	73334076	+	1475	protein_coding	acyl-CoA binding domain containing 6 [Source:RGD Symbol;Acc:1305030]	-
ENSRNOG00000022863	Lingo4	47.2725	31.2785	49.4789	13.3067	21.7459	14.3788	42.6766	16.4771	2.59472	1.37558	0.00443342	0.0518633	2	195617044	195643502	+	6530	protein_coding	leucine rich repeat and Ig domain containing 4 [Source:RGD Symbol;Acc:1562025]	I-set
ENSRNOG00000009437	Ewsr1	165.936	79.8141	57.2402	18.0591	63.2607	22.5952	100.997	34.6384	2.91761	1.54478	0.00449394	0.0525275	14	85322296	85350948	-	2364	protein_coding	EWS RNA-binding protein 1 [Source:RGD Symbol;Acc:1307258]	zf-RanBP
ENSRNOG00000029152	Tmem69	349.238	460.549	303.664	211.957	213.505	276.278	371.15	233.913	1.58632	0.665686	0.00450126	0.0525695	5	135394016	135397591	-	1943	protein_coding	transmembrane protein 69 [Source:RGD Symbol;Acc:1561569]	-
ENSRNOG00000029986	Insr	1284.08	882.27	1203.99	1842.03	1660.59	1435.82	1123.44	1646.15	-1.46499	-0.550893	0.00451199	0.0526511	12	1680957	1816414	-	6969	protein_coding	insulin receptor [Source:RGD Symbol;Acc:2917]	Pkinase_Tyr
ENSRNOG00000048608	AABR07029056.1	65.6027	48.5356	42.6876	10.4553	17.7921	30.8117	52.2753	19.6863	2.66557	1.41445	0.00452147	0.052718	10	4447275	4458623	+	1417	protein_coding	Uncharacterized protein [Source:UniProtKB/TrEMBL;Acc:M0RCH8]	-
ENSRNOG00000005101	Ctage5	3664.1	3583.01	3175.38	2638.53	2635.2	2746.35	3474.16	2673.36	1.29954	0.377998	0.00452578	0.0527246	6	80218880	80286546	+	2451	protein_coding	CTAGE family, member 5 [Source:RGD Symbol;Acc:6488546]	-
ENSRNOG00000008289	Slc25a3	5505.8	5856.63	4829.52	3909.33	4409.47	3834	5397.32	4050.93	1.33231	0.41393	0.00457625	0.0532684	7	31816602	31824071	-	1479	protein_coding	solute carrier family 25 (mitochondrial carrier, phosphate carrier), member 3 [Source:RGD Symbol;Acc:70986]	Mito_carr
ENSRNOG00000032204	LOC685596	540.258	625.57	538.446	367.836	420.091	428.282	568.091	405.403	1.40116	0.486626	0.00458626	0.0533409	1	94718402	94718876	+	475	protein_coding	similar to ubiquinol-cytochrome c reductase binding protein [Source:RGD Symbol;Acc:1592552]	-
ENSRNOG00000012084	Xpnpep1	1489.57	1637.27	1225.33	932.422	960.772	1166.74	1450.72	1019.98	1.42229	0.508214	0.00461165	0.0535918	1	273708212	273758442	-	2609	protein_coding	X-prolyl aminopeptidase (aminopeptidase P) 1, soluble [Source:RGD Symbol;Acc:621274]	Peptidase_M24
ENSRNOG00000003931	Arsg	123.487	133.743	120.302	248.075	190.771	170.491	125.844	203.112	-1.6156	-0.692066	0.00462504	0.0537031	10	97771264	97863311	+	6900	protein_coding	arylsulfatase G [Source:RGD Symbol;Acc:1306571]	Sulfatase
ENSRNOG00000025444	RGD1565682	72.3559	56.0856	41.7175	150.176	88.9604	99.6244	56.7197	112.92	-1.9917	-0.994	0.0046324	0.0537442	1	252102219	252116971	-	3217	protein_coding	similar to lipase-like, ab-hydrolase domain containing 2 [Source:RGD Symbol;Acc:1565682]	-
ENSRNOG00000045605	Uxs1	288.459	397.992	354.113	212.908	247.112	232.115	346.855	230.712	1.50283	0.587681	0.00464903	0.0538928	9	11164715	11339790	-	2464	protein_coding	UDP-glucuronate decarboxylase 1 [Source:RGD Symbol;Acc:628680]	-
ENSRNOG00000056337	Crtc2	381.075	338.671	417.175	559.833	532.774	503.258	378.973	531.955	-1.4032	-0.488716	0.00465497	0.0539019	2	189615948	189626051	+	2594	protein_coding	CREB-regulated transcription coactivator 2 [Source:UniProtKB/Swiss-Prot;Acc:Q3LRZ1]	-
ENSRNOG00000014872	Sec24d	2283.55	1876.71	2068.41	1164.34	1353.19	1758.32	2076.22	1425.28	1.45701	0.543013	0.00465748	0.0539019	2	227455722	227562319	+	3405	protein_coding	SEC24 family member D [Source:RGD Symbol;Acc:1311720]	-
ENSRNOG00000059984	Dll1	94.5451	53.9285	66.942	144.473	99.8333	169.464	71.8052	137.924	-1.91731	-0.939087	0.00467701	0.0540798	1	57318708	57327379	-	3677	protein_coding	Delta-like 1 (Drosophila); Delta-like protein 1 [Source:UniProtKB/TrEMBL;Acc:G3V7W6]	EGF
ENSRNOG00000056069	Kif11	34.7308	72.2641	76.6437	189.146	115.648	93.4621	61.2129	132.752	-2.17228	-1.11921	0.004684	0.0540798	1	256035866	256088299	+	4731	protein_coding	kinesin family member 11 [Source:RGD Symbol;Acc:621258]	Kinesin
ENSRNOG00000036571	Ces2c	147.606	55.007	97.0174	255.679	221.412	142.761	99.8768	206.618	-2.06598	-1.04683	0.00468438	0.0540798	1	282638017	282702424	+	6277	protein_coding	carboxylesterase 2C [Source:RGD Symbol;Acc:621510]	COesterase
ENSRNOG00000046621	AABR07043748.1	285.565	278.271	258.066	180.591	95.8795	195.141	273.967	157.204	1.74292	0.801507	0.00468953	0.0540949	19	38340738	38344845	-	4108	protein_coding	Eukaryotic translation initiation factor 5B [Source:UniProtKB/TrEMBL;Acc:M0R7Z0]	GTP_EFTU
ENSRNOG00000012536	Sgms1	370.462	332.199	361.875	468.587	486.317	519.69	354.845	491.531	-1.38455	-0.469418	0.00472647	0.0544764	1	250691370	250951697	-	3598	protein_coding	sphingomyelin synthase 1 [Source:RGD Symbol;Acc:727912]	-
ENSRNOG00000024145	Trim65	467.902	499.378	383.219	333.619	317.292	260.872	450.166	303.928	1.48021	0.5658	0.00474379	0.0546312	10	104674932	104681377	-	2992	protein_coding	tripartite motif-containing 65 [Source:RGD Symbol;Acc:1559497]	SPRY
ENSRNOG00000028523	Tctn1	113.84	101.386	73.7332	146.374	167.048	173.572	96.3196	162.331	-1.6854	-0.75309	0.00474896	0.054646	12	39790965	39824064	+	4061	protein_coding	tectonic family member 1 [Source:RGD Symbol;Acc:1566266]	-
ENSRNOG00000028255	Usp36	353.097	392.599	426.876	303.203	256.997	242.385	390.857	267.528	1.46037	0.546337	0.00476902	0.054832	10	107292828	107324355	-	4759	protein_coding	ubiquitin specific peptidase 36 [Source:RGD Symbol;Acc:1309937]	UCH
ENSRNOG00000037437	Golga3	355.991	264.249	301.724	231.917	190.771	173.572	307.322	198.753	1.54622	0.628744	0.00478926	0.054975	12	52512970	52558606	-	5719	protein_coding	golgin A3 [Source:RGD Symbol;Acc:1305262]	-
ENSRNOG00000029095	Trabd	1760.66	1663.15	1608.55	1172.89	1387.78	1232.47	1677.45	1264.38	1.32676	0.40791	0.00479853	0.0549916	7	130058252	130069224	+	2397	protein_coding	TraB domain containing [Source:RGD Symbol;Acc:1310875]	-
ENSRNOG00000017219	Vac14	758.29	760.391	626.732	507.557	505.097	541.259	715.138	517.971	1.38055	0.465241	0.00479467	0.0549916	19	40927007	41029206	-	3363	protein_coding	Vac14 homolog (S. cerevisiae) [Source:RGD Symbol;Acc:631410]	-
ENSRNOG00000017222	Fam175b	436.065	516.635	486.057	699.554	615.803	665.532	479.586	660.297	-1.37731	-0.461852	0.00481824	0.055083	1	204861566	204887377	+	3175	protein_coding	family with sequence similarity 175, member B [Source:RGD Symbol;Acc:1308918]	-
ENSRNOG00000006298	Cpne3	559.552	469.178	477.325	652.98	724.533	697.371	502.018	691.628	-1.37725	-0.461791	0.00481527	0.055083	5	33528154	33574596	-	2752	protein_coding	copine III [Source:RGD Symbol;Acc:1310178]	C2
ENSRNOG00000002572	Cacybp	1032.28	1182.11	815.916	636.822	659.295	780.563	1010.1	692.227	1.45908	0.545062	0.00481714	0.055083	13	77948771	77959110	-	2212	protein_coding	calcyclin binding protein [Source:RGD Symbol;Acc:1303146]	-
ENSRNOG00000057701	Myom1	6.75322	0	4.85087	26.6135	28.665	11.2976	3.86803	22.192	-5.66301	-2.50157	0.00484266	0.0553171	9	119353840	119468715	+	5067	protein_coding	myomesin 1 [Source:RGD Symbol;Acc:631436]	I-set
ENSRNOG00000016372	Slc12a7	699.441	584.584	699.495	997.054	779.886	1079.44	661.173	952.125	-1.43962	-0.525687	0.00485945	0.0554569	1	32086755	32141036	-	5917	protein_coding	solute carrier family 12 (potassium/chloride transporter), member 7 [Source:RGD Symbol;Acc:1359672]	AA_permease
ENSRNOG00000008580	Nbn	531.575	557.62	520.983	844.977	658.307	733.318	536.726	745.534	-1.38939	-0.474455	0.00486277	0.0554569	5	29622281	29656864	+	2679	protein_coding	nibrin [Source:RGD Symbol;Acc:621420]	FHA
ENSRNOG00000006795	Apmap	3759.61	3053.43	3048.29	2060.64	2455.31	2613.86	3287.11	2376.6	1.38326	0.468071	0.00488753	0.0556941	3	146376828	146407252	-	2400	protein_coding	adipocyte plasma membrane associated protein [Source:RGD Symbol;Acc:1308874]	Str_synth
ENSRNOG00000020603	Angptl6	555.694	538.206	639.344	813.612	883.673	715.858	577.748	804.381	-1.39213	-0.47729	0.00490559	0.0558546	8	21895524	21901829	-	1570	protein_coding	angiopoietin-like 6 [Source:RGD Symbol;Acc:1311141]	Fibrinogen_C
ENSRNOG00000006345	Sec61b	1864.85	1941.42	1756.98	964.738	1545.93	1286.9	1854.42	1265.86	1.46504	0.550938	0.00491667	0.0559355	5	63192298	63200508	+	562	protein_coding	Sec61 beta subunit [Source:RGD Symbol;Acc:1304997]	-
ENSRNOG00000049900	Irf2bp2	707.159	828.341	922.635	1671.9	1293.88	914.08	819.378	1293.28	-1.57864	-0.658679	0.00494397	0.05611	19	59499876	59502161	-	1716	protein_coding	interferon regulatory factor 2 binding protein 2 [Source:RGD Symbol;Acc:1589517]	-
ENSRNOG00000007665	Cse1l	879.848	939.434	753.825	641.575	645.457	582.341	857.702	623.124	1.37603	0.460515	0.00494374	0.05611	3	163664136	163702060	+	3585	protein_coding	CSE1 chromosome segregation 1-like (yeast) [Source:RGD Symbol;Acc:1307536]	-
ENSRNOG00000007625	B3galt1	595.248	622.334	655.837	729.969	871.812	1582.69	624.473	1061.49	-1.69951	-0.765117	0.00494059	0.05611	3	54253949	54267292	+	2670	protein_coding	UDP-Gal:betaGlcNAc beta 1,3-galactosyltransferase, polypeptide 1 [Source:RGD Symbol;Acc:1311898]	Galactosyl_T
ENSRNOG00000007979	Phospho2	274.953	277.192	331.799	171.087	185.828	225.952	294.648	194.289	1.5177	0.601882	0.00497588	0.0564267	3	56030915	56038075	+	2104	protein_coding	phosphatase, orphan 2 [Source:RGD Symbol;Acc:1359274]	-
ENSRNOG00000020373	Dap3	614.543	585.663	591.806	389.697	462.594	451.905	597.337	434.732	1.37442	0.458825	0.00500535	0.0567152	2	188225613	188252725	-	2182	protein_coding	death associated protein 3 [Source:RGD Symbol;Acc:1305339]	-
ENSRNOG00000055089	Slc44a1	455.36	381.813	407.473	549.378	668.191	546.394	414.882	587.988	-1.41681	-0.502642	0.00502483	0.0568901	5	70245843	70424112	+	5377	protein_coding	solute carrier family 44 (choline transporter), member 1 [Source:RGD Symbol;Acc:621426]	-
ENSRNOG00000019550	Slc11a2	656.992	712.934	584.045	374.489	509.051	468.338	651.324	450.626	1.4454	0.531473	0.00504213	0.0570401	7	142025815	142063212	-	5261	protein_coding	solute carrier family 11 (proton-coupled divalent metal ion transporter), member 2 [Source:RGD Symbol;Acc:3684]	-
ENSRNOG00000005353	Rybp	492.02	514.477	399.712	346.925	282.696	334.82	468.736	321.481	1.45758	0.543572	0.00506119	0.0572097	4	132689531	132740938	-	4373	protein_coding	RING1 and YY1 binding protein [Source:RGD Symbol;Acc:1307077]	zf-RanBP
ENSRNOG00000000420	Nelfe	489.126	442.213	380.308	277.54	345.957	254.71	437.216	292.736	1.49336	0.578567	0.00509536	0.0575498	20	4530342	4536209	+	1608	protein_coding	negative elongation factor complex member E [Source:RGD Symbol;Acc:1303325]	RRM_1
ENSRNOG00000055111	AABR07000658.1	20.2597	35.5928	31.0456	115.008	46.4571	54.434	28.966	71.9664	-2.49144	-1.31698	0.00510263	0.0575856	1	21145360	21146846	-	1484	pseudogene	-	Cyclin_C
ENSRNOG00000042411	Rps6ka1	704.264	722.641	781.96	547.477	554.52	551.529	736.289	551.175	1.33593	0.417848	0.00510757	0.0575952	5	152078220	152122684	-	3623	protein_coding	ribosomal protein S6 kinase, polypeptide A1 [Source:RGD Symbol;Acc:620675]	Pkinase
ENSRNOG00000001345	Mapkapk5	364.674	491.828	476.355	305.104	282.696	321.469	444.286	303.09	1.46547	0.551363	0.0051169	0.0576542	12	40510378	40529338	+	1764	protein_coding	mitogen-activated protein kinase-activated protein kinase 5 [Source:RGD Symbol;Acc:1564113]	-
ENSRNOG00000002512	Gpatch2	70.4264	73.3427	80.5244	114.058	140.36	121.193	74.7645	125.203	-1.6742	-0.743468	0.00514332	0.0579056	13	105684420	105815606	+	1706	protein_coding	G patch domain containing 2 [Source:RGD Symbol;Acc:1308865]	-
ENSRNOG00000050473	Rps27l	828.717	870.405	824.648	605.456	634.584	663.478	841.256	634.506	1.32587	0.406938	0.00516357	0.0579918	8	72741155	72746090	+	704	protein_coding	ribosomal protein S27-like [Source:RGD Symbol;Acc:1595396]	-
ENSRNOG00000012878	Atp7b	1449.05	1227.41	1047.79	938.125	911.35	755.913	1241.42	868.462	1.4293	0.515304	0.00516623	0.0579918	16	74865516	74945286	+	6860	protein_coding	ATPase, Cu++ transporting, beta polypeptide [Source:RGD Symbol;Acc:2180]	Hydrolase
ENSRNOG00000010230	Fam45a	223.821	256.699	261.947	165.384	171.002	165.356	247.489	167.247	1.47946	0.565074	0.00516747	0.0579918	1	282188110	282210580	+	1292	protein_coding	family with sequence similarity 45, member A [Source:RGD Symbol;Acc:1308326]	-
ENSRNOG00000009803	LOC100362176	4.82373	6.47142	6.79122	28.5144	21.7459	16.4329	6.02879	22.2311	-3.6965	-1.88616	0.00516482	0.0579918	2	165486910	165487653	+	744	protein_coding	hypothetical protein LOC100362176 [Source:RGD Symbol;Acc:2318708]	-
ENSRNOG00000012803	Wdr61	514.209	552.227	478.296	370.688	371.657	382.065	514.911	374.803	1.37352	0.457881	0.00520548	0.0583254	8	59296346	59313574	-	1507	protein_coding	WD repeat domain 61 [Source:RGD Symbol;Acc:1308228]	WD40
ENSRNOG00000028765	Ttc24	121.558	187.671	131.944	29.4649	85.0066	87.2998	147.058	67.2571	2.18809	1.12967	0.00525137	0.0587197	2	187430767	187435323	-	993	protein_coding	tetratricopeptide repeat domain 24 [Source:RGD Symbol;Acc:2319887]	-
ENSRNOG00000004259	Dohh	825.822	1036.5	810.095	613.06	635.572	673.749	890.807	640.794	1.38983	0.474909	0.00524763	0.0587197	7	11191131	11195866	-	1511	protein_coding	deoxyhypusine hydroxylase/monooxygenase [Source:RGD Symbol;Acc:1304783]	-
ENSRNOG00000003563	Blmh	531.575	547.913	453.071	297.5	330.142	413.904	510.853	347.182	1.47179	0.557572	0.00525319	0.0587197	10	63197364	63240332	-	2598	protein_coding	bleomycin hydrolase [Source:RGD Symbol;Acc:1304668]	-
ENSRNOG00000002182	2023-09-11	562.447	569.485	474.415	334.569	424.044	364.605	535.449	374.406	1.43004	0.516056	0.00526555	0.0588112	14	16369544	16452998	-	4252	protein_coding	septin 11 [Source:RGD Symbol;Acc:1307405]	GTP_CDC
ENSRNOG00000046094	LOC100911730	72.3559	19.4142	130.003	180.591	168.036	222.871	73.9245	190.5	-2.57149	-1.36261	0.00527184	0.0588348	1	214446659	214450666	+	1642	protein_coding	CD151 antigen-like [Source:RGD Symbol;Acc:6491394]	Tetraspannin
ENSRNOG00000019659	Aspa	121.558	146.685	101.868	52.2764	70.1798	82.1645	123.371	68.2069	1.80931	0.855441	0.0052761	0.0588356	10	59867781	59892708	-	1614	protein_coding	aspartoacylase [Source:RGD Symbol;Acc:621693]	-
ENSRNOG00000017045	Zdhhc1	54.0258	43.1428	51.4192	91.2462	89.9488	86.2727	49.5292	89.1559	-1.79786	-0.84628	0.00528192	0.0588538	19	37428959	37440471	-	1626	protein_coding	zinc finger, DHHC-type containing 1 [Source:RGD Symbol;Acc:1589775]	-
ENSRNOG00000025318	Scyl3	266.27	279.349	335.68	497.101	391.426	406.714	293.766	431.747	-1.46975	-0.555566	0.005299	0.0589975	13	82231030	82254318	+	2966	protein_coding	SCY1-like 3 (S. cerevisiae) [Source:RGD Symbol;Acc:1308992]	-
ENSRNOG00000058386	Golt1b	160.148	214.635	165.9	88.3947	100.822	132.49	180.228	107.236	1.68088	0.74922	0.00530914	0.059017	4	176606649	176619710	+	2880	protein_coding	golgi transport 1B [Source:RGD Symbol;Acc:1310691]	-
ENSRNOG00000013729	RGD1306271	46.3078	72.2641	40.7473	30.4154	18.7805	11.2976	53.1064	20.1645	2.62159	1.39044	0.00530655	0.059017	4	65834035	65962539	-	8919	protein_coding	similar to KIAA1549 protein [Source:RGD Symbol;Acc:1306271]	-
ENSRNOG00000046159	Gns	568.235	699.991	452.101	434.37	363.749	317.36	573.442	371.826	1.54118	0.624031	0.00532121	0.0590942	7	65616177	65653052	+	3926	protein_coding	glucosamine (N-acetyl)-6-sulfatase [Source:RGD Symbol;Acc:1305877]	Sulfatase
ENSRNOG00000045683	LOC102553715	15.4359	31.2785	14.5526	0	0	7.18939	20.4223	2.39646	8.63944	3.11094	0.00532448	0.0590942	10	49000973	49003931	+	1504	protein_coding	microfibril-associated glycoprotein 4-like [Source:RGD Symbol;Acc:7719175]	Fibrinogen_C
ENSRNOG00000028063	Tmem38b	708.123	659.006	601.508	845.928	849.077	1007.54	656.212	900.849	-1.37262	-0.456932	0.00533941	0.0591536	5	70639156	70675054	+	2680	protein_coding	transmembrane protein 38B [Source:RGD Symbol;Acc:1305703]	-
ENSRNOG00000020102	Sirt2	847.047	834.813	789.721	1255.59	1212.83	952.081	823.86	1140.16	-1.38417	-0.469019	0.00533919	0.0591536	1	86948918	86971952	+	2158	protein_coding	sirtuin 2 [Source:RGD Symbol;Acc:621481]	SIR2
ENSRNOG00000018144	Depdc5	558.588	461.628	436.578	329.817	367.703	319.414	485.598	338.978	1.43271	0.518752	0.00534244	0.0591536	14	83089000	83219464	-	8295	protein_coding	DEP domain containing 5 [Source:RGD Symbol;Acc:1311535]	-
ENSRNOG00000007040	Timm17a	391.687	537.127	329.859	241.422	314.327	225.952	419.558	260.567	1.60915	0.686301	0.00534836	0.0591726	13	52124635	52136127	-	904	protein_coding	translocase of inner mitochondrial membrane 17 homolog A (yeast) [Source:RGD Symbol;Acc:3862]	-
ENSRNOG00000010116	Leo1	444.748	543.599	414.264	301.302	281.708	365.632	467.537	316.214	1.4783	0.563942	0.00535687	0.059186	8	82380757	82405644	+	2636	protein_coding	Leo1, Paf1/RNA polymerase II complex component, homolog (S. cerevisiae) [Source:RGD Symbol;Acc:1549772]	-
ENSRNOG00000006738	Fbxo32	24.1186	22.65	43.6578	67.4841	62.2723	66.7586	30.1421	65.505	-2.16836	-1.1166	0.00535798	0.059186	7	98063735	98098268	-	3179	protein_coding	F-box protein 32 [Source:RGD Symbol;Acc:620373]	-
ENSRNOG00000008047	Khk	6592.11	6362.48	5431.03	4501.48	4746.53	4793.27	6128.54	4680.43	1.30939	0.3889	0.00537431	0.0592978	6	26810579	26820959	-	1430	protein_coding	ketohexokinase [Source:RGD Symbol;Acc:2966]	PfkB
ENSRNOG00000002943	Mrpl55	377.216	415.249	311.426	258.531	246.124	251.629	367.963	252.094	1.45888	0.544863	0.00537654	0.0592978	10	45552795	45555943	+	945	protein_coding	mitochondrial ribosomal protein L55 [Source:RGD Symbol;Acc:1308161]	-
ENSRNOG00000045860	U2af1	450.536	560.856	520.013	381.143	358.807	352.28	510.468	364.077	1.40144	0.48691	0.00539134	0.059368	20	10396621	10407554	-	951	protein_coding	U2 small nuclear RNA auxiliary factor 1 [Source:RGD Symbol;Acc:1584190]	zf-CCCH
ENSRNOG00000018809	Psmd5	990.794	1088.28	707.257	609.258	563.416	697.371	928.776	623.348	1.4898	0.575117	0.00538927	0.059368	3	13916203	13933658	-	2213	protein_coding	proteasome (prosome, macropain) 26S subunit, non-ATPase, 5 [Source:RGD Symbol;Acc:1308434]	-
ENSRNOG00000048248	AABR07000699.1	10.6122	4.31428	2.91052	1.90096	119.602	158.167	5.94567	93.2233	-15.6573	-3.96877	0.00539817	0.0593713	1	23543426	23556241	-	1107	protein_coding	Protein LOC100910446 [Source:UniProtKB/TrEMBL;Acc:M0R930]	-
ENSRNOG00000019553	Ipo4	1094.02	1366.55	964.353	850.68	838.204	625.477	1141.64	771.454	1.4793	0.564915	0.00540008	0.0593713	15	34304425	34314345	-	3717	protein_coding	importin 4 [Source:RGD Symbol;Acc:1305206]	-
ENSRNOG00000052873	Npnt	25.0834	43.1428	19.4035	49.425	67.2145	87.2998	29.2099	67.9798	-2.33472	-1.22325	0.00540763	0.059408	2	238002990	238068694	-	1842	protein_coding	nephronectin [Source:MGI Symbol;Acc:MGI:2148811]	-
ENSRNOG00000001053	Tmed2	5948.62	5522.27	5292.3	4089.92	4460.87	4489.26	5587.73	4346.68	1.28555	0.36239	0.00546394	0.0599797	12	37471260	37480297	-	1958	protein_coding	transmembrane emp24 domain trafficking protein 2 [Source:RGD Symbol;Acc:69243]	-
ENSRNOG00000009664	Ankrd42	36.6603	42.0642	44.628	84.5928	69.1914	78.0563	41.1175	77.2802	-1.88042	-0.911056	0.00548581	0.0601729	1	157419123	157461588	-	2768	protein_coding	ankyrin repeat domain 42 [Source:RGD Symbol;Acc:1310789]	-
ENSRNOG00000052506	Ak3	1052.54	1034.35	838.23	1379.15	1481.68	1196.52	975.038	1352.45	-1.3873	-0.472278	0.00553595	0.0606719	1	247144491	247169693	-	1055	protein_coding	adenylate kinase 3 [Source:RGD Symbol;Acc:619885]	ADK
ENSRNOG00000009832	Slc39a14	4629.81	4429.68	4804.3	2872.35	3324.15	3956.22	4621.27	3384.24	1.36563	0.449572	0.00553993	0.0606719	15	51982982	52029816	-	4724	protein_coding	solute carrier family 39 (zinc transporter), member 14 [Source:RGD Symbol;Acc:1307026]	-
ENSRNOG00000001007	Baiap2l1	409.052	738.82	753.825	337.421	392.414	432.391	633.899	387.408	1.63617	0.710319	0.00554733	0.0607057	12	12227014	12321171	+	2271	protein_coding	BAI1-associated protein 2-like 1 [Source:RGD Symbol;Acc:1308452]	-
ENSRNOG00000000304	Cd164	21595.8	19418.6	14258.6	12227.9	12508.8	14105.6	18424.3	12947.4	1.42301	0.508949	0.00555827	0.060731	20	46250363	46261994	+	2874	protein_coding	CD164 molecule, sialomucin [Source:RGD Symbol;Acc:70942]	-
ENSRNOG00000011419	Aldh6a1	14481.8	12403.5	12606.4	16680.9	17256.3	16827.3	13163.9	16921.5	-1.28543	-0.362249	0.00559409	0.061075	6	108146582	108167185	-	3289	protein_coding	aldehyde dehydrogenase 6 family, member A1 [Source:RGD Symbol;Acc:621556]	Aldedh
ENSRNOG00000020688	Ccdc51	189.09	215.714	180.452	109.305	142.337	122.22	195.085	124.621	1.56503	0.646187	0.00561537	0.0612597	8	117812099	117830868	+	1847	protein_coding	coiled-coil domain containing 51 [Source:RGD Symbol;Acc:1311466]	-
ENSRNOG00000061508	Reps2	20.2597	19.4142	18.4333	37.0688	53.3762	44.1634	19.3691	44.8695	-2.31571	-1.21145	0.00563388	0.0614141	X	33884499	34057399	+	1785	protein_coding	RALBP1 associated Eps domain containing protein 2 [Source:MGI Symbol;Acc:MGI:2663511]	-
ENSRNOG00000015195	Hdhd3	1415.28	1293.2	1275.78	809.81	1119.91	929.486	1328.09	953.069	1.39364	0.478863	0.00564752	0.0615151	5	78358203	78361647	-	1181	protein_coding	haloacid dehalogenase-like hydrolase domain containing 3 [Source:RGD Symbol;Acc:1585262]	-
ENSRNOG00000049426	Mmab	261.446	319.256	167.84	140.671	171.99	108.868	249.514	140.51	1.77409	0.827082	0.00567356	0.0617198	12	47920743	47935525	+	3171	protein_coding	methylmalonic aciduria (cobalamin deficiency) cblB type [Source:RGD Symbol;Acc:1596242]	-
ENSRNOG00000010800	Hadhb	4031.67	3840.78	3754.57	5591.68	5498.74	4416.34	3875.68	5168.92	-1.33372	-0.415456	0.00567509	0.0617198	6	27555412	27582995	-	1947	protein_coding	hydroxyacyl-CoA dehydrogenase/3-ketoacyl-CoA thiolase/enoyl-CoA hydratase (trifunctional protein), beta subunit [Source:RGD Symbol;Acc:620513]	Thiolase_N
ENSRNOG00000020578	Ceacam1	3267.59	2750.35	2574.84	3992.97	3689.88	3765.19	2864.26	3816.01	-1.33225	-0.413868	0.00568125	0.0617392	1	82327955	82344345	-	3573	protein_coding	carcinoembryonic antigen-related cell adhesion molecule 1 (biliary glycoprotein) [Source:RGD Symbol;Acc:67396]	V-set
ENSRNOG00000047179	Aplp2	5024.4	4614.12	4439.51	6718.95	5797.25	5848.06	4692.68	6121.42	-1.30448	-0.38347	0.00570382	0.0617769	8	32298532	32328839	-	3451	protein_coding	amyloid beta (A4) precursor-like protein 2 [Source:RGD Symbol;Acc:2128]	Kunitz_BPTI
ENSRNOG00000020869	mrpl9	521.927	548.992	510.311	782.246	727.498	643.964	527.077	717.903	-1.3625	-0.44626	0.00570667	0.0617769	2	195684210	195689052	+	1543	protein_coding	mitochondrial ribosomal protein L9 [Source:RGD Symbol;Acc:1359171]	-
ENSRNOG00000018391	Cdk2ap2	2349.16	1895.05	1653.18	1365.84	1293.88	1525.18	1965.79	1394.97	1.40932	0.494999	0.00570007	0.0617769	1	219345918	219347728	+	1049	protein_coding	cyclin-dependent kinase 2 associated protein 2 [Source:RGD Symbol;Acc:1588883]	-
ENSRNOG00000005175	Sgpp1	821.963	920.019	682.032	1075.94	1074.44	1230.41	808.005	1126.93	-1.395	-0.480267	0.00570501	0.0617769	6	98675326	98695988	-	2795	protein_coding	sphingosine-1-phosphate phosphatase 1 [Source:RGD Symbol;Acc:727829]	-
ENSRNOG00000001171	Coq5	460.184	609.392	509.341	215.759	396.368	358.443	526.305	323.523	1.62699	0.702209	0.00568924	0.0617769	12	47078753	47095438	-	1559	protein_coding	coenzyme Q5 homolog, methyltransferase (S. cerevisiae) [Source:RGD Symbol;Acc:1310857]	-
ENSRNOG00000049269	LOC685431	191.02	193.064	210.528	112.157	152.221	112.976	198.204	125.785	1.57594	0.65621	0.00572066	0.0618808	4	149800312	149802033	-	1719	pseudogene	similar to Alpha-enolase (2-phospho-D-glycerate hydro-lyase) (Non-neural enolase) (NNE) (Enolase 1) [Source:RGD Symbol;Acc:1593825]	-
ENSRNOG00000015021	Carkd	664.71	574.877	810.095	963.788	1141.66	871.971	683.227	992.472	-1.45225	-0.538291	0.00572719	0.061895	16	83326301	83342667	-	1317	protein_coding	carbohydrate kinase domain containing [Source:RGD Symbol;Acc:1562691]	-
ENSRNOG00000029055	Ttk	15.4359	25.8857	38.8069	103.602	36.5726	70.8669	26.7095	70.3473	-2.6349	-1.39775	0.00575563	0.0620682	8	91368111	91405993	+	3382	protein_coding	Ttk protein kinase [Source:RGD Symbol;Acc:1305558]	Pkinase
ENSRNOG00000001817	Tm7sf3	882.742	728.034	720.839	518.012	635.572	475.527	777.205	543.037	1.4313	0.517327	0.00575523	0.0620682	4	180913706	180951564	-	2047	protein_coding	transmembrane 7 superfamily member 3 [Source:RGD Symbol;Acc:1306752]	-
ENSRNOG00000059043	Itch	845.117	626.649	973.084	1232.77	1247.42	1086.63	814.95	1188.94	-1.45845	-0.544435	0.00577739	0.0620894	3	150686638	150749827	+	2884	protein_coding	itchy, E3 ubiquitin protein ligase [Source:MGI Symbol;Acc:MGI:1202301]	HECT
ENSRNOG00000055391	Eif4ebp2	1247.42	1144.36	1008.01	1781.2	1785.14	1289.98	1133.26	1618.77	-1.42856	-0.514567	0.00578403	0.0620894	20	31055789	31072469	-	1749	protein_coding	Eukaryotic translation initiation factor 4E binding protein 2; Eukaryotic translation initiation factor 4E binding protein 2, isoform CRA_b; Protein Eif4ebp2 [Source:UniProtKB/TrEMBL;Acc:Q497A9]	-
ENSRNOG00000054489	AABR07042821.1	206.456	223.264	171.721	346.925	217.459	520.717	200.48	361.701	-1.80424	-0.85139	0.00577278	0.0620894	19	10984053	10984433	+	378	pseudogene	-	-
ENSRNOG00000028380	Ccdc66	93.5803	131.585	83.4349	41.8212	61.2838	59.5693	102.867	54.2247	1.8963	0.92319	0.00576847	0.0620894	16	3110239	3139177	-	2913	protein_coding	coiled-coil domain containing 66 [Source:RGD Symbol;Acc:1560873]	-
ENSRNOG00000019708	Ctsf	952.204	965.319	810.095	1312.61	1465.87	1065.06	909.206	1281.18	-1.40938	-0.495061	0.00579155	0.0620894	1	220114228	220119976	+	1863	protein_coding	cathepsin F [Source:RGD Symbol;Acc:1308181]	Peptidase_C1
ENSRNOG00000017765	Net1	1021.67	825.105	1375.71	1291.7	2155.81	1701.83	1074.16	1716.45	-1.5976	-0.675903	0.00579548	0.0620894	17	70010794	70020982	+	3227	protein_coding	neuroepithelial cell transforming 1 [Source:RGD Symbol;Acc:1305034]	RhoGEF
ENSRNOG00000015898	Fer	156.289	161.785	143.586	82.6918	105.764	99.6244	153.887	96.0268	1.60291	0.680694	0.00578394	0.0620894	9	111597037	111862670	+	4490	protein_coding	fer (fps/fes related) tyrosine kinase [Source:RGD Symbol;Acc:1306273]	Pkinase_Tyr
ENSRNOG00000014353	Sympk	986.935	1299.68	1010.92	809.81	768.025	802.131	1099.18	793.322	1.38512	0.470007	0.0057973	0.0620894	1	79931156	79959461	+	4133	protein_coding	symplekin [Source:RGD Symbol;Acc:1306735]	-
ENSRNOG00000000547	Tspyl4	169.795	113.25	100.898	69.3851	80.0643	61.6234	127.981	70.3576	1.81951	0.86355	0.00579373	0.0620894	20	41100071	41102056	+	1986	protein_coding	TSPY-like 4 [Source:RGD Symbol;Acc:1306653]	-
ENSRNOG00000014515	Cdc14a	43.4136	35.5928	38.8069	55.1279	93.9026	87.2998	39.2711	78.7768	-2.0027	-1.00195	0.00581293	0.0622094	2	219302577	219458271	-	4476	protein_coding	cell division cycle 14A [Source:RGD Symbol;Acc:1304649]	DSPc
ENSRNOG00000014310	Tmtc4	345.379	303.078	189.184	187.245	171.99	128.382	279.214	162.539	1.71671	0.779645	0.00586788	0.0627498	15	109339564	109394927	-	2700	protein_coding	transmembrane and tetratricopeptide repeat containing 4 [Source:RGD Symbol;Acc:1560183]	TPR_1
ENSRNOG00000040289	Xkr9	261.446	270.721	257.096	319.362	387.472	466.283	263.088	391.039	-1.48593	-0.571369	0.00587985	0.06283	5	4946006	4975436	-	2802	protein_coding	XK, Kell blood group complex subunit-related family, member 9 [Source:RGD Symbol;Acc:1359260]	-
ENSRNOG00000017866	Sirt5	660.851	472.413	447.25	293.699	413.172	308.117	526.838	338.329	1.55756	0.639289	0.00589642	0.0629593	17	23986758	24013881	+	1604	protein_coding	sirtuin 5 [Source:RGD Symbol;Acc:1303285]	SIR2
ENSRNOG00000011781	Oplah	1436.51	1265.16	1041	1671.9	1786.13	1692.59	1247.55	1716.87	-1.3762	-0.460685	0.00593559	0.0633295	7	117353786	117369159	-	4288	protein_coding	5-oxoprolinase (ATP-hydrolysing) [Source:RGD Symbol;Acc:620956]	Hydantoinase_B
ENSRNOG00000038361	RGD1564865	120.593	93.8355	85.3753	7.60385	61.2838	35.947	99.9347	34.9449	2.86383	1.51795	0.00594094	0.0633385	17	69468427	69497132	+	1106	protein_coding	similar to 20-alpha-hydroxysteroid dehydrogenase [Source:RGD Symbol;Acc:1564865]	Aldo_ket_red
ENSRNOG00000032677	Tssc4	504.562	561.935	459.862	385.895	361.772	348.172	508.786	365.28	1.39216	0.47732	0.00595341	0.0634234	1	216254979	216256608	+	1381	protein_coding	tumor suppressing subtransferable candidate 4 [Source:RGD Symbol;Acc:1307043]	-
ENSRNOG00000023548	Sned1	88.7566	60.3999	48.5087	160.631	117.625	99.6244	65.8884	125.96	-1.91169	-0.93485	0.00597927	0.0636507	9	100380515	100437056	+	5597	protein_coding	sushi, nidogen and EGF-like domains 1 [Source:RGD Symbol;Acc:1566079]	fn3
ENSRNOG00000060990	AABR07000382.1	0.964746	19.4142	57.2402	2.85144	3.95379	3.08117	25.8731	3.29547	7.85635	2.97386	0.00602052	0.0640414	1	11766992	11772215	+	1158	lincRNA	-	-
ENSRNOG00000046829	Kdr	1330.38	1277.03	1350.48	1757.44	2186.45	1549.83	1319.3	1831.24	-1.38804	-0.473045	0.00602526	0.0640434	14	34727623	34787183	+	6334	protein_coding	kinase insert domain receptor [Source:RGD Symbol;Acc:2965]	Pkinase_Tyr
ENSRNOG00000037580	Psmd8	2179.36	2685.64	2166.4	1785	1533.08	1842.54	2343.8	1720.21	1.36236	0.446109	0.00603584	0.0640503	1	88116812	88123643	-	1519	protein_coding	proteasome (prosome, macropain) 26S subunit, non-ATPase, 8 [Source:RGD Symbol;Acc:1309842]	-
ENSRNOG00000014436	Ppip5k1	478.514	618.02	422.026	325.064	330.142	371.794	506.186	342.334	1.47809	0.563737	0.00603956	0.0640503	3	113272850	113445435	-	7358	protein_coding	diphosphoinositol pentakisphosphate kinase 1 [Source:RGD Symbol;Acc:1311552]	Acid_phosphat_A
ENSRNOG00000001229	Col18a1	11935.8	9598.19	11517.9	16663.8	14867.3	13213.1	11017.3	14914.7	-1.35374	-0.436947	0.00603267	0.0640503	20	12225202	12332858	+	5007	protein_coding	collagen, type XVIII, alpha 1 [Source:RGD Symbol;Acc:70936]	Collagen
ENSRNOG00000055917	Trim27	564.376	695.677	578.223	441.023	421.079	464.229	612.759	442.111	1.38554	0.470449	0.00609431	0.0644851	17	45613864	45626212	-	2077	protein_coding	tripartite motif-containing 27 [Source:RGD Symbol;Acc:1310105]	SPRY
ENSRNOG00000019050	Ifit1	75.2502	614.784	6513.75	63.6822	217.459	9.24351	2401.26	96.7948	24.8065	4.63264	0.00610119	0.0645094	1	252944103	252946170	+	2068	protein_coding	interferon-induced protein with tetratricopeptide repeats 1 [Source:RGD Symbol;Acc:620599]	-
ENSRNOG00000004320	Tgm4	40.5193	46.3785	70.8227	133.067	79.0759	99.6244	52.5735	103.923	-1.97613	-0.982678	0.00610985	0.0645525	8	132120452	132157485	+	2884	protein_coding	transglutaminase 4 [Source:RGD Symbol;Acc:620785]	Transglut_core
ENSRNOG00000057470	Pla2g12a	80.0739	301.999	192.094	333.619	379.564	469.365	191.389	394.183	-2.06159	-1.04376	0.00614936	0.0648725	2	235311719	235327972	+	1532	protein_coding	phospholipase A2, group XIIA [Source:RGD Symbol;Acc:1304662]	-
ENSRNOG00000002618	Ivns1abp	1332.31	1417.24	2240.13	2363.85	2644.1	2510.13	1663.23	2506.02	-1.50658	-0.591273	0.0061594	0.0649297	13	68702820	68722472	+	4822	protein_coding	influenza virus NS1A binding protein [Source:RGD Symbol;Acc:1306290]	BTB
ENSRNOG00000018849	Tcerg1	434.136	484.278	527.774	374.489	326.188	329.685	482.063	343.454	1.40324	0.488758	0.0061803	0.0651013	18	36829062	36889966	+	4417	protein_coding	transcription elongation regulator 1 [Source:RGD Symbol;Acc:1311748]	FF
ENSRNOG00000037167	Rtp3	1058.33	698.913	744.123	429.617	475.444	677.857	833.787	527.639	1.58093	0.660778	0.00620245	0.0651255	8	119260618	119265157	-	1958	protein_coding	receptor (chemosensory) transporter protein 3 [Source:RGD Symbol;Acc:1310546]	-
ENSRNOG00000029194	Dhx30	716.806	834.813	692.704	557.932	520.912	571.043	748.108	549.963	1.35991	0.443515	0.00620938	0.0651255	8	118160299	118187791	-	3920	protein_coding	DEAH (Asp-Glu-Ala-His) box helicase 30 [Source:RGD Symbol;Acc:1308888]	Helicase_C
ENSRNOG00000021265	Cds2	197.773	239.442	235.752	322.213	416.137	286.549	224.322	341.633	-1.52362	-0.607505	0.00619055	0.0651255	3	124896618	124935226	+	1560	protein_coding	CDP-diacylglycerol synthase (phosphatidate cytidylyltransferase) 2 [Source:RGD Symbol;Acc:621186]	-
ENSRNOG00000014475	Slc31a1	2580.69	2357.75	2129.53	1706.11	1849.39	1825.08	2355.99	1793.53	1.31366	0.393587	0.00620657	0.0651255	5	78222504	78249358	+	1416	protein_coding	solute carrier family 31 (copper transporter), member 1 [Source:RGD Symbol;Acc:620059]	-
ENSRNOG00000008604	Nsfl1c	1576.39	1822.78	1352.42	996.104	1007.23	1316.69	1583.87	1106.67	1.43119	0.517214	0.00621036	0.0651255	3	146980923	147005439	+	1468	protein_coding	NSFL1 (p97) cofactor (p47) [Source:RGD Symbol;Acc:619952]	UBX
ENSRNOG00000001059	Usp42	53.061	72.2641	87.3156	117.86	110.706	152.004	70.8803	126.857	-1.78939	-0.839472	0.00621033	0.0651255	12	12859673	12878207	+	5749	protein_coding	ubiquitin specific peptidase 42 [Source:RGD Symbol;Acc:1305231]	UCH
ENSRNOG00000010960	Ankh	1415.28	1998.59	1547.43	1251.78	1171.31	1117.44	1653.77	1180.18	1.40092	0.486374	0.00622915	0.0652738	2	80131563	80256954	+	2456	protein_coding	ANKH inorganic pyrophosphate transport regulator [Source:RGD Symbol;Acc:619925]	-
ENSRNOG00000005437	Hrsp12	12178	13055	11733.3	16971.8	14221.8	17107.7	12322.1	16100.4	-1.30665	-0.385869	0.00623638	0.065301	7	73256508	73270308	-	889	protein_coding	heat-responsive protein 12 [Source:RGD Symbol;Acc:70940]	Ribonuc_L-PSP
ENSRNOG00000048187	LOC691153	21.2244	25.8857	36.8666	83.6423	53.3762	50.3258	27.9922	62.4481	-2.23166	-1.15812	0.00625508	0.0653624	10	85573369	85574889	-	1521	protein_coding	hypothetical protein LOC691153 [Source:RGD Symbol;Acc:1587434]	-
ENSRNOG00000047280	Cttn	487.197	171.492	201.796	136.869	176.932	84.2186	286.828	132.673	2.16224	1.11253	0.00624727	0.0653624	1	217602626	217638158	-	3108	protein_coding	cortactin [Source:RGD Symbol;Acc:619839]	-
ENSRNOG00000012457	Cyc1	3700.76	3749.11	3479.04	2862.85	3010.81	2457.75	3642.97	2777.14	1.31169	0.391425	0.00625617	0.0653624	7	117409576	117411953	+	1195	protein_coding	cytochrome c-1 [Source:RGD Symbol;Acc:1306597]	-
ENSRNOG00000047864	RT1-DMa	6.75322	4.31428	17.4631	40.8707	58.3185	13.3517	9.51021	37.5136	-3.92869	-1.97405	0.00628503	0.0655665	20	5240975	5244386	-	1728	protein_coding	RT1 class II, locus DMa [Source:RGD Symbol;Acc:735053]	C1-set
ENSRNOG00000025052	Stard5	882.742	989.048	992.488	507.557	471.49	845.267	954.759	608.105	1.57044	0.651173	0.00628321	0.0655665	1	145770135	145780001	+	1202	protein_coding	StAR-related lipid transfer (START) domain containing 5 [Source:RGD Symbol;Acc:1561783]	START
ENSRNOG00000011358	Hipk3	509.386	449.763	446.28	724.266	809.539	533.042	468.476	688.949	-1.47071	-0.556511	0.00629531	0.0656251	3	94352969	94419048	-	4311	protein_coding	homeodomain interacting protein kinase 3 [Source:RGD Symbol;Acc:619884]	Pkinase
ENSRNOG00000010234	Nsmaf	364.674	345.142	349.262	588.348	531.785	412.877	353.026	511.003	-1.44783	-0.533888	0.00631805	0.0657648	5	19499480	19559393	-	3119	protein_coding	neutral sphingomyelinase (N-SMase) activation associated factor [Source:RGD Symbol;Acc:727868]	Beach
ENSRNOG00000009779	Krt8	5358.2	5795.15	4985.72	2816.27	4439.12	3954.17	5379.69	3736.52	1.43979	0.525855	0.00631448	0.0657648	7	143596511	143603803	-	1950	protein_coding	keratin 8, type II [Source:RGD Symbol;Acc:2984]	Filament
ENSRNOG00000031700	Map3k5	118.664	128.35	151.347	210.056	184.84	217.736	132.787	204.211	-1.53748	-0.620569	0.00634578	0.0659558	1	15412603	15613746	+	4137	protein_coding	mitogen-activated protein kinase kinase kinase 5 [Source:RGD Symbol;Acc:1306565]	Pkinase
ENSRNOG00000003626	Atp5h	2614.46	2836.64	2574.84	2024.52	2149.88	2106.49	2675.31	2093.63	1.27777	0.35363	0.00634378	0.0659558	10	103967312	103972668	-	794	protein_coding	ATP synthase, H+ transporting, mitochondrial Fo complex, subunit d [Source:RGD Symbol;Acc:620083]	-
ENSRNOG00000001383	Slc8b1	323.19	272.878	544.267	705.257	657.318	534.069	380.112	632.215	-1.66259	-0.733431	0.00637229	0.0661824	12	41566981	41590244	-	2665	protein_coding	solute carrier family 8 (sodium/lithium/calcium exchanger), member B1 [Source:RGD Symbol;Acc:1565818]	Na_Ca_ex
ENSRNOG00000013463	Kcnj8	142.782	95.9927	75.6735	204.353	225.366	140.707	104.816	190.142	-1.81378	-0.858997	0.00638974	0.0663148	4	176782498	176789304	-	2527	protein_coding	potassium channel, inwardly rectifying subfamily J, member 8 [Source:RGD Symbol;Acc:2960]	-
ENSRNOG00000007395	Baat	14262.8	14887.5	14623.4	17802.5	17708.1	21570.2	14591.2	19026.9	-1.30399	-0.382933	0.00641416	0.0665191	5	64768401	64777368	-	1703	protein_coding	bile acid CoA:amino acid N-acyltransferase [Source:RGD Symbol;Acc:2190]	-
ENSRNOG00000003890	Nap1l1	546.046	614.784	511.281	874.442	710.695	731.264	557.371	772.134	-1.38594	-0.470867	0.00642661	0.0665992	7	54213319	54236625	+	2105	protein_coding	nucleosome assembly protein 1-like 1 [Source:RGD Symbol;Acc:71094]	-
ENSRNOG00000005024	Cdkn2aipnl	279.776	316.021	212.468	401.103	382.53	413.904	269.422	399.179	-1.48262	-0.568152	0.00644279	0.0667177	10	37422647	37432081	+	1781	protein_coding	CDKN2A interacting protein N-terminal like [Source:RGD Symbol;Acc:1308696]	-
ENSRNOG00000043141	Ap3s2	533.504	558.699	449.19	364.985	392.414	342.01	513.798	366.469	1.40152	0.486991	0.00646441	0.0668924	1	141612963	141655894	-	1238	protein_coding	adaptor-related protein complex 3, sigma 2 subunit [Source:RGD Symbol;Acc:1586888]	-
ENSRNOG00000013659	Tex2	2181.29	1868.08	1813.25	1411.46	1500.46	1534.42	1954.21	1482.12	1.31866	0.399077	0.00651447	0.0673609	10	94697016	94807499	-	5692	protein_coding	testis expressed 2 [Source:RGD Symbol;Acc:1305112]	-
ENSRNOG00000003116	Dph1	176.548	141.293	132.914	93.1471	85.0066	99.6244	150.252	92.5927	1.62361	0.699208	0.00652808	0.0674478	10	62019381	62032400	-	2287	protein_coding	diphthamide biosynthesis 1 [Source:RGD Symbol;Acc:1562694]	-
ENSRNOG00000002937	Ren	172.689	197.378	132.914	118.81	77.099	98.5974	167.66	98.1688	1.70596	0.770587	0.00653246	0.0674478	13	50502724	50514151	-	1702	protein_coding	renin [Source:RGD Symbol;Acc:3554]	Asp
ENSRNOG00000047513	Mdn1	184.266	252.385	291.052	185.344	124.545	121.193	242.568	143.694	1.68667	0.754179	0.00655092	0.0675867	5	47894530	48036287	+	18281	protein_coding	midasin homolog (yeast) [Source:RGD Symbol;Acc:1306394]	AAA_5
ENSRNOG00000002509	Gnl3l	1007.19	978.262	877.037	621.614	784.828	690.182	954.165	698.875	1.36535	0.44927	0.00655552	0.0675867	X	20034874	20070593	-	4582	protein_coding	guanine nucleotide binding protein-like 3 (nucleolar)-like [Source:RGD Symbol;Acc:1600217]	-
ENSRNOG00000018233	Gas6	1440.37	1133.58	1452.35	1674.75	1754.5	2445.42	1342.1	1958.22	-1.45873	-0.544714	0.00656421	0.0676267	16	81213364	81243757	-	3333	protein_coding	growth arrest specific 6 [Source:RGD Symbol;Acc:61913]	Laminin_G_2
ENSRNOG00000000299	Foxo3	148.571	226.5	294.933	298.451	419.102	416.985	223.334	378.179	-1.69316	-0.759717	0.00657355	0.0676734	20	46428124	46519144	+	2880	protein_coding	forkhead box O3 [Source:RGD Symbol;Acc:1309196]	Fork_head
ENSRNOG00000005705	Qpct	17.3654	26.9642	28.135	63.6822	113.672	25.6764	24.1549	67.6767	-2.80563	-1.48832	0.0065787	0.067677	6	1657331	1689559	+	1526	protein_coding	glutaminyl-peptide cyclotransferase [Source:RGD Symbol;Acc:1562284]	-
ENSRNOG00000017987	Ucma	5.78847	4.31428	3.88069	25.663	13.8383	17.46	4.66115	18.9871	-4.07158	-2.02559	0.00658923	0.0677357	17	77252100	77261731	-	798	protein_coding	upper zone of growth plate and cartilage matrix associated [Source:RGD Symbol;Acc:1308977]	-
ENSRNOG00000009451	Prpf38a	212.244	248.071	261.947	139.721	163.094	175.627	240.754	159.48	1.51013	0.594677	0.00660185	0.0677665	5	128174835	128186532	-	1656	protein_coding	pre-mRNA processing factor 38A [Source:RGD Symbol;Acc:1311129]	PRP38
ENSRNOG00000008945	Nans	1157.69	1380.57	1308.76	901.056	1060.61	884.295	1282.34	948.652	1.35156	0.434631	0.00660097	0.0677665	5	62109328	62126494	+	2048	protein_coding	N-acetylneuraminic acid synthase [Source:RGD Symbol;Acc:1311943]	-
ENSRNOG00000003599	Utp3	322.225	352.692	303.664	225.264	204.609	249.575	326.194	226.482	1.44008	0.526152	0.00660913	0.0677918	14	21154000	21155652	-	1653	protein_coding	UTP3, small subunit (SSU) processome component, homolog (S. cerevisiae) [Source:RGD Symbol;Acc:1308540]	-
ENSRNOG00000009535	Stoml2	1127.79	1223.1	1046.82	827.869	910.361	826.78	1132.57	855.003	1.32442	0.405362	0.00663106	0.0679537	5	58472550	58476251	-	1294	protein_coding	stomatin (Epb7.2)-like 2 [Source:RGD Symbol;Acc:1308285]	-
ENSRNOG00000008056	Ankrd9	247.94	252.385	144.556	100.751	75.1221	162.275	214.96	112.716	1.90781	0.93192	0.00663457	0.0679537	6	135410030	135412312	-	1452	protein_coding	ankyrin repeat domain 9 [Source:RGD Symbol;Acc:1307662]	-
ENSRNOG00000053201	Gpcpd1	419.664	412.013	359.934	248.075	306.419	282.44	397.204	278.978	1.42391	0.509859	0.00668674	0.0683899	3	125169135	125213607	-	3211	protein_coding	glycerophosphocholine phosphodiesterase GDE1 homolog (S. cerevisiae) [Source:MGI Symbol;Acc:MGI:104898]	-
ENSRNOG00000046889	Dbi	3605.25	3752.34	3901.07	1997.91	3266.82	2530.67	3752.89	2598.47	1.44432	0.530392	0.00669175	0.0683899	13	36117119	36174908	-	2146	protein_coding	diazepam binding inhibitor (GABA receptor modulator, acyl-CoA binding protein) [Source:RGD Symbol;Acc:2490]	-
ENSRNOG00000013057	Prc1	42.4488	56.0856	93.1367	235.719	86.9835	111.949	63.8904	144.884	-2.26803	-1.18144	0.00669062	0.0683899	1	142087208	142108746	+	2928	protein_coding	protein regulator of cytokinesis 1 [Source:RGD Symbol;Acc:1311754]	-
ENSRNOG00000002031	Naa11	1.92949	10.7857	6.79122	21.8611	15.8152	42.1093	6.50213	26.5952	-4.11976	-2.04256	0.00669748	0.0683988	14	13827636	13837671	+	3229	protein_coding	N(alpha)-acetyltransferase 11, NatA catalytic subunit [Source:RGD Symbol;Acc:1564723]	Acetyltransf_1
ENSRNOG00000038347	Usp21	175.584	152.078	178.512	226.214	256.008	266.008	168.725	249.41	-1.47682	-0.562494	0.00672154	0.0685645	13	89655064	89661150	-	2217	protein_coding	ubiquitin specific peptidase 21 [Source:RGD Symbol;Acc:1588822]	UCH
ENSRNOG00000021270	Trmt6	197.773	294.449	206.647	138.77	139.371	161.248	232.956	146.463	1.58945	0.668529	0.00672344	0.0685645	3	125458692	125470413	-	2915	protein_coding	tRNA methyltransferase 6 [Source:RGD Symbol;Acc:1308877]	-
ENSRNOG00000014866	Pign	897.213	983.655	852.783	1271.74	1113.98	1233.49	911.217	1206.41	-1.32424	-0.405161	0.00674128	0.0686966	13	25513892	25652473	-	3927	protein_coding	phosphatidylinositol glycan anchor biosynthesis, class N [Source:RGD Symbol;Acc:1311346]	-
ENSRNOG00000000024	Hebp1	2471.68	2274.7	2152.82	1543.58	1714.96	1923.68	2299.73	1727.41	1.33147	0.413019	0.00675329	0.0687692	4	168903565	168933079	-	1062	protein_coding	heme binding protein 1 [Source:RGD Symbol;Acc:1304581]	-
ENSRNOG00000015079	Ddost	3070.79	2949.89	2987.16	1918.07	2361.4	2481.37	3002.61	2253.61	1.33248	0.414118	0.00676898	0.0688792	5	156668712	156676035	+	1774	protein_coding	dolichyl-diphosphooligosaccharide--protein glycosyltransferase subunit (non-catalytic) [Source:RGD Symbol;Acc:1308970]	-
ENSRNOG00000015525	Zswim3	75.2502	92.7569	97.9875	43.7221	60.2954	36.974	88.6649	46.9972	1.88523	0.914738	0.00678486	0.0689909	3	161272385	161287667	+	2691	protein_coding	zinc finger, SWIM-type containing 3 [Source:RGD Symbol;Acc:1309789]	SWIM
ENSRNOG00000000961	Glt1d1	87.7919	105.7	88.2858	123.563	249.089	142.761	93.9258	171.804	-1.83011	-0.871929	0.00680259	0.0691212	12	32666635	32740732	-	3022	protein_coding	glycosyltransferase 1 domain containing 1 [Source:RGD Symbol;Acc:1304896]	Glycos_transf_1
ENSRNOG00000052880	Prph	8.68271	2.15714	2.91052	35.1678	5.93069	31.8387	4.58346	24.3124	-5.26933	-2.39762	0.00681436	0.0691908	7	140742418	140746197	+	1753	protein_coding	peripherin [Source:MGI Symbol;Acc:MGI:97774]	Filament
ENSRNOG00000008614	Zfyve1	562.447	492.906	553.969	808.859	672.145	711.75	536.441	730.918	-1.36231	-0.446056	0.00687125	0.0697181	6	107031412	107080524	-	3821	protein_coding	zinc finger, FYVE domain containing 1 [Source:RGD Symbol;Acc:1307795]	FYVE
ENSRNOG00000051490	Plcg1	727.418	744.213	611.209	1019.87	971.645	852.457	694.28	947.989	-1.36584	-0.449784	0.00689767	0.0699358	3	156727642	156758307	+	5031	protein_coding	phospholipase C, gamma 1 [Source:RGD Symbol;Acc:3347]	PI-PLC-X
ENSRNOG00000017132	Snx30	138.923	89.5212	120.302	281.342	256.997	122.22	116.249	220.186	-1.89343	-0.921004	0.00692914	0.070053	5	77052484	77157915	+	3175	protein_coding	sorting nexin family member 30 [Source:RGD Symbol;Acc:1311367]	PX
ENSRNOG00000013507	Selt	1585.08	1598.44	1439.74	1118.72	1214.8	1227.33	1541.08	1186.95	1.29837	0.3767	0.00691586	0.070053	2	148765412	148780276	+	978	protein_coding	selenoprotein T [Source:RGD Symbol;Acc:1359128]	-
ENSRNOG00000006756	Maged1	1799.25	1878.87	1333.99	990.401	1335.39	1150.3	1670.7	1158.7	1.44182	0.52789	0.00692721	0.070053	X	63803189	63809861	-	3342	protein_coding	melanoma antigen, family D, 1 [Source:RGD Symbol;Acc:70898]	MAGE
ENSRNOG00000000805	Gja1	129.276	170.414	237.693	329.817	299.5	254.71	179.127	294.676	-1.64521	-0.718269	0.00692427	0.070053	20	37876650	37889089	+	3127	protein_coding	gap junction protein, alpha 1 [Source:RGD Symbol;Acc:2690]	Connexin
ENSRNOG00000017843	Polr3k	291.353	338.671	406.503	244.274	224.378	236.223	345.509	234.958	1.47049	0.556293	0.00695664	0.0701798	3	177374812	177379008	+	965	protein_coding	polymerase (RNA) III (DNA directed) polypeptide K [Source:RGD Symbol;Acc:1587294]	-
ENSRNOG00000013468	Fam213b	432.206	506.928	500.61	260.432	264.904	410.822	479.914	312.053	1.53852	0.621546	0.00695339	0.0701798	5	172304758	172307431	-	877	protein_coding	family with sequence similarity 213, member B [Source:RGD Symbol;Acc:1308251]	-
ENSRNOG00000006328	Wwp1	1104.63	1215.55	997.338	1593.01	1641.81	1299.23	1105.84	1511.35	-1.36703	-0.451043	0.00694755	0.0701798	5	33609136	33664435	-	3051	protein_coding	WW domain containing E3 ubiquitin protein ligase 1 [Source:RGD Symbol;Acc:1311734]	HECT
ENSRNOG00000008519	RGD1309079	1266.71	979.341	816.886	1732.73	1182.18	1757.29	1020.98	1557.4	-1.52532	-0.609109	0.00698415	0.0704069	8	102088505	102159828	-	5404	protein_coding	similar to Ab2-095 [Source:RGD Symbol;Acc:1309079]	-
ENSRNOG00000018761	Eif3c	3014.83	3158.05	2881.42	2291.61	2451.35	2387.91	3018.1	2376.96	1.2697	0.344483	0.0070092	0.0705693	1	197964407	197982601	-	3036	protein_coding	eukaryotic translation initiation factor 3, subunit C [Source:RGD Symbol;Acc:1308871]	-
ENSRNOG00000013555	Ankrd55	0	1.07857	2.91052	19.0096	11.8614	6.16234	1.3297	12.3444	-9.27364	-3.21314	0.0070103	0.0705693	2	44096061	44196605	+	2852	protein_coding	ankyrin repeat domain 55 [Source:RGD Symbol;Acc:1307735]	-
ENSRNOG00000059947	Sdc1	3508.78	3480.54	2429.31	1991.26	2379.2	2270.82	3139.55	2213.76	1.41817	0.504032	0.00707334	0.0710176	6	33885495	33908016	+	3067	protein_coding	Syndecan-1 [Source:UniProtKB/Swiss-Prot;Acc:P26260]	-
ENSRNOG00000016414	Slc22a17	295.212	272.878	191.124	432.469	382.53	345.091	253.071	386.696	-1.52872	-0.612329	0.00707104	0.0710176	15	33569843	33576331	-	2337	protein_coding	solute carrier family 22, member 17 [Source:RGD Symbol;Acc:631405]	Sugar_tr
ENSRNOG00000008057	Krt7	1.92949	0	0.970174	5.70288	6.91914	21.5682	0.966555	11.3967	-11.5123	-3.5251	0.00706636	0.0710176	7	143059764	143075907	+	2065	protein_coding	keratin 7, type II [Source:RGD Symbol;Acc:1310865]	Filament
ENSRNOG00000004932	Sel1l3	149.536	168.257	156.198	301.302	206.586	225.952	157.997	244.614	-1.54945	-0.631754	0.00707501	0.0710176	14	60123169	60229734	+	4133	protein_coding	sel-1 suppressor of lin-12-like 3 (C. elegans) [Source:RGD Symbol;Acc:1562860]	-
ENSRNOG00000002764	Mettl16	136.029	163.943	123.212	84.5928	64.2492	99.6244	141.061	82.8221	1.7027	0.767821	0.00708632	0.0710297	10	61626591	61671973	+	2006	protein_coding	methyltransferase like 16 [Source:RGD Symbol;Acc:1593242]	-
ENSRNOG00000000096	Pdzk1	1519.47	1282.42	1053.61	917.214	1001.3	745.643	1285.17	888.052	1.44705	0.533115	0.0070832	0.0710297	2	198965685	198999323	+	1980	protein_coding	PDZ domain containing 1 [Source:RGD Symbol;Acc:70924]	PDZ
ENSRNOG00000017506	Cltb	877.919	1165.93	714.048	570.288	560.45	702.506	919.3	611.082	1.50411	0.58891	0.00709993	0.0711155	17	10537365	10554989	+	1047	protein_coding	clathrin, light chain B [Source:RGD Symbol;Acc:621353]	-
ENSRNOG00000015523	RGD1308147	392.651	412.013	294.933	251.877	251.066	246.493	366.533	249.812	1.4666	0.552472	0.00711654	0.0712312	17	53080638	53087274	-	1975	protein_coding	similar to expressed sequence AW209491 [Source:RGD Symbol;Acc:1308147]	-
ENSRNOG00000001874	Slc7a4	42.4488	60.3999	28.135	19.9601	8.89604	19.5141	43.6612	16.1234	2.70304	1.43458	0.00714491	0.0714644	11	87446382	87449940	-	2353	protein_coding	solute carrier family 7, member 4 [Source:RGD Symbol;Acc:1305905]	-
ENSRNOG00000045553	Proser2	609.719	615.863	791.662	892.501	1083.34	871.971	672.415	949.271	-1.41151	-0.49724	0.00718914	0.0718556	17	76079723	76140402	+	4578	protein_coding	proline and serine rich 2 [Source:RGD Symbol;Acc:1586830]	-
ENSRNOG00000021201	Txnip	1047.71	1083.96	1891.84	2249.79	2228.95	1835.35	1341.17	2104.7	-1.56916	-0.649994	0.00719585	0.0718717	2	198683159	198686974	+	2757	protein_coding	thioredoxin interacting protein [Source:RGD Symbol;Acc:620886]	-
ENSRNOG00000002520	Litaf	2256.54	2219.7	2272.15	3070.05	2718.23	2809	2249.46	2865.76	-1.274	-0.349362	0.00721131	0.071975	10	4719713	4763510	+	2238	protein_coding	lipopolysaccharide-induced TNF factor [Source:RGD Symbol;Acc:69294]	-
ENSRNOG00000030812	LOC100361105	4.82373	6.47142	0.970174	8.55433	44.4802	14.3788	4.08844	22.4711	-5.53389	-2.46829	0.0072465	0.0722596	6	141146719	141147264	-	460	protein_coding	Igh protein-like [Source:RGD Symbol;Acc:2320755]	V-set
ENSRNOG00000020950	Syvn1	1598.58	1414	1255.4	1037.93	860.939	1157.49	1422.66	1018.79	1.39654	0.481856	0.0072501	0.0722596	1	221409271	221417886	+	5066	protein_coding	synovial apoptosis inhibitor 1, synoviolin [Source:RGD Symbol;Acc:1310488]	-
ENSRNOG00000007839	Slc16a7	621.296	598.606	583.074	710.96	897.511	838.078	600.992	815.516	-1.35675	-0.44016	0.00728074	0.0725137	7	68446193	68549763	-	2451	protein_coding	solute carrier family 16 (monocarboxylate transporter), member 7 [Source:RGD Symbol;Acc:3691]	MFS_1
ENSRNOG00000009192	Rnaseh2b	168.83	184.435	159.108	104.553	112.683	117.084	170.791	111.44	1.53237	0.615768	0.00729414	0.0725958	15	45422010	45464892	+	1420	protein_coding	ribonuclease H2, subunit B [Source:RGD Symbol;Acc:1359710]	-
ENSRNOG00000049464	Cyp2c13	118.664	323.571	128.063	1335.43	67.2145	6489.97	190.099	2630.87	-13.8407	-3.79084	0.00731957	0.072746	1	258796624	258877023	-	1721	protein_coding	cytochrome P450, family 2, subfamily c, polypeptide 13 [Source:RGD Symbol;Acc:620363]	p450
ENSRNOG00000031038	Gtdc1	59.8142	70.107	84.4051	131.166	117.625	111.949	71.4421	120.247	-1.68352	-0.751484	0.00731788	0.072746	3	29410426	29705985	-	2247	protein_coding	glycosyltransferase-like domain containing 1 [Source:RGD Symbol;Acc:1563393]	Glycos_transf_1
ENSRNOG00000060946	Cask	58.8495	78.7355	103.809	133.067	172.979	122.22	80.4645	142.755	-1.77424	-0.827199	0.0073539	0.072984	X	9815652	10156155	+	4039	protein_coding	calcium/calmodulin-dependent serine protein kinase (MAGUK family) [Source:EntrezGene;Acc:29647]	Pkinase
ENSRNOG00000033059	Galnt6	31.8366	36.6714	39.7771	14.2572	13.8383	16.4329	36.095	14.8428	2.43311	1.2828	0.00740217	0.0733597	7	142322172	142352382	-	3788	protein_coding	polypeptide N-acetylgalactosaminyltransferase 6 [Source:RGD Symbol;Acc:2319726]	Glycos_transf_2
ENSRNOG00000010298	Xbp1	2593.24	2208.91	2660.22	2980.71	3876.7	3263.98	2487.45	3373.8	-1.35619	-0.439557	0.00741131	0.0733986	14	85753760	85758145	+	1116	protein_coding	X-box binding protein 1 [Source:RGD Symbol;Acc:1303073]	bZIP_2
ENSRNOG00000025910	Hccs	418.7	379.656	392.92	296.55	267.87	297.846	397.092	287.422	1.38185	0.466601	0.00744901	0.0736682	X	26294066	26303461	+	2398	protein_coding	holocytochrome c synthase [Source:RGD Symbol;Acc:1563855]	-
ENSRNOG00000017672	Akr1c14	26421.5	25199.7	25838.6	21518.9	20848.4	17616.1	25819.9	19994.4	1.29135	0.368877	0.00744415	0.0736682	17	69806065	69827112	-	2332	protein_coding	aldo-keto reductase family 1, member C14 [Source:RGD Symbol;Acc:708361]	Aldo_ket_red
ENSRNOG00000053347	Ccdc28a	94.5451	57.1642	168.81	191.997	196.701	238.277	106.84	208.992	-1.9527	-0.965469	0.00745788	0.0737041	1	13384156	13395370	-	1195	protein_coding	Coiled-coil domain containing 28A; Protein Ccdc28a [Source:UniProtKB/TrEMBL;Acc:Q498D0]	-
ENSRNOG00000019272	Gkap1	354.062	359.164	322.098	463.835	493.236	452.932	345.108	470.001	-1.36221	-0.445953	0.0074708	0.0737801	17	6785428	6825144	+	1806	protein_coding	G kinase anchoring protein 1 [Source:RGD Symbol;Acc:1306955]	-
ENSRNOG00000015409	LOC100911959	497.809	375.342	608.299	254.729	395.379	276.278	493.817	308.795	1.59988	0.677963	0.0075183	0.0741971	4	157332740	157347803	-	3205	protein_coding	ubiquitin carboxyl-terminal hydrolase 5-like [Source:RGD Symbol;Acc:6489834]	UCH
ENSRNOG00000038572	Ncapg	22.1892	35.5928	47.5385	107.404	58.3185	65.7316	35.1068	77.1515	-2.19975	-1.13734	0.00753254	0.0742335	14	69899128	69927938	-	3350	protein_coding	non-SMC condensin I complex, subunit G [Source:RGD Symbol;Acc:1562646]	-
ENSRNOG00000019982	Ethe1	2158.14	1605.99	1835.57	885.848	1373.94	1460.47	1866.56	1240.09	1.50551	0.590254	0.00753142	0.0742335	1	81456984	81472097	+	1027	protein_coding	ethylmalonic encephalopathy 1 [Source:RGD Symbol;Acc:1311034]	Lactamase_B
ENSRNOG00000008564	Tmem222	254.693	399.071	260.007	206.254	199.667	171.518	304.59	192.48	1.58065	0.660517	0.00756316	0.0744831	5	151461963	151473750	-	1425	protein_coding	transmembrane protein 222 [Source:RGD Symbol;Acc:1304793]	-
ENSRNOG00000011162	Smco4	567.27	588.899	382.248	321.263	385.495	309.144	512.806	338.634	1.51385	0.598226	0.00758886	0.0746839	8	14060394	14079972	+	901	protein_coding	single-pass membrane protein with coiled-coil domains 4 [Source:RGD Symbol;Acc:1309410]	-
ENSRNOG00000018454	Apoe	245210	224209	223030	297751	274500	300031	230816	290761	-1.25971	-0.333086	0.00759443	0.0746866	1	80612895	80617057	-	1555	protein_coding	apolipoprotein E [Source:RGD Symbol;Acc:2138]	-
ENSRNOG00000055583	Ttyh3	781.444	723.72	788.751	978.045	1030.95	974.676	764.638	994.558	-1.30047	-0.37903	0.00759998	0.0746889	12	16084266	16112664	+	4572	protein_coding	Protein Ttyh3; Tweety homolog 3 (Drosophila) (Predicted) [Source:UniProtKB/TrEMBL;Acc:D4A383]	-
ENSRNOG00000016222	Ppp1r3g	7.71797	4.31428	8.73156	85.5433	273.8	1.02706	6.92127	120.124	-17.3371	-4.11579	0.00761425	0.0747769	17	29567404	29568447	-	1044	protein_coding	protein phosphatase 1, regulatory subunit 3G [Source:RGD Symbol;Acc:1308930]	-
ENSRNOG00000011025	Trmt10a	122.523	170.414	120.302	75.088	77.099	93.4621	137.746	81.883	1.68126	0.749546	0.00762125	0.0747935	2	243422811	243438050	+	3903	protein_coding	tRNA methyltransferase 10 homolog A (S. cerevisiae) [Source:RGD Symbol;Acc:1594565]	-
ENSRNOG00000014209	Utp6	337.661	389.363	325.008	256.63	262.927	193.087	350.678	237.548	1.47504	0.560755	0.00763239	0.0748506	10	67257161	67285617	-	1788	protein_coding	UTP6, small subunit (SSU) processome component, homolog (yeast) [Source:RGD Symbol;Acc:1311017]	-
ENSRNOG00000051816	LOC502894	83.9329	71.1856	76.6437	42.7716	41.5148	44.1634	77.2541	42.8166	1.80553	0.852426	0.00765803	0.0750497	4	159635153	159654063	-	2710	protein_coding	hypothetical protein LOC502894 [Source:RGD Symbol;Acc:1560038]	-
ENSRNOG00000018740	Ugt1a8	11521	16263.7	7858.41	19131.3	29476.5	13650.6	11881	20752.8	-1.74675	-0.804673	0.00767168	0.0751312	9	95161157	95302822	+	9345	protein_coding	UDP glycosyltransferase 1 family, polypeptide A8 [Source:RGD Symbol;Acc:708474]	UDPGT
ENSRNOG00000021713	Kif18b	11.5769	23.7285	36.8666	91.2462	36.5726	62.6504	24.0574	63.4897	-2.64062	-1.40087	0.00767995	0.0751543	10	91008269	91027731	-	3447	protein_coding	kinesin family member 18B [Source:RGD Symbol;Acc:1310360]	Kinesin
ENSRNOG00000011557	S100a8	11.5769	2.15714	15.5228	10.4553	227.343	63.6775	9.75229	100.492	-10.2788	-3.3616	0.00769006	0.0751543	2	190073815	190074354	+	377	protein_coding	S100 calcium binding protein A8 [Source:RGD Symbol;Acc:620265]	-
ENSRNOG00000007946	Bcl2l1	492.985	508.006	588.895	707.158	680.053	762.076	529.962	716.429	-1.35157	-0.434638	0.00768888	0.0751543	3	148259596	148313810	-	4118	protein_coding	Bcl2-like 1 [Source:RGD Symbol;Acc:2200]	-
ENSRNOG00000057832	Rnf125	1508.86	798.141	706.286	1740.33	1891.89	1397.82	1004.43	1676.68	-1.66909	-0.739058	0.00770004	0.0751996	18	15192962	15225427	-	1376	protein_coding	ring finger protein 125 [Source:MGI Symbol;Acc:MGI:1914914]	-
ENSRNOG00000050885	LOC100910526	11.5769	1.07857	0.970174	26.6135	42.5033	10.2706	4.5419	26.4624	-5.77824	-2.53063	0.00773725	0.0752738	9	4807717	4834335	+	3046	protein_coding	sulfotransferase 1C2-like [Source:RGD Symbol;Acc:6497849]	Sulfotransfer_1
ENSRNOG00000048812	Gpx1	24884.6	19303.2	22966.9	17936.5	17380.9	14182.6	22384.9	16500	1.35666	0.440064	0.00773247	0.0752738	8	117117430	117118522	+	873	protein_coding	glutathione peroxidase 1 [Source:RGD Symbol;Acc:2729]	GSHPx
ENSRNOG00000038047	Mt1	34.7308	34.5142	656.808	1437.13	3891.52	2286.23	242.018	2538.29	-10.487	-3.39052	0.00774841	0.0752738	17	78793336	78793724	+	389	protein_coding	metallothionein 1 [Source:RGD Symbol;Acc:3117]	-
ENSRNOG00000033915	Gpt	694.617	575.956	813.976	912.462	875.765	1460.47	694.849	1082.9	-1.55791	-0.639613	0.00772914	0.0752738	7	117759083	117761931	+	1740	protein_coding	glutamic-pyruvate transaminase (alanine aminotransferase) [Source:RGD Symbol;Acc:621720]	Aminotran_1_2
ENSRNOG00000014343	Anln	17.3654	8.62855	27.1649	81.7413	43.4917	28.7576	17.7196	51.3302	-2.88858	-1.53036	0.00775084	0.0752738	8	23337621	23390773	-	3460	protein_coding	anillin, actin binding protein [Source:RGD Symbol;Acc:1561367]	-
ENSRNOG00000008103	Mdh1	6520.72	6587.9	6217.84	4015.78	4932.36	5472.16	6442.15	4806.76	1.34028	0.422531	0.00771907	0.0752738	14	106378942	106393670	-	1313	protein_coding	malate dehydrogenase 1, NAD (soluble) [Source:RGD Symbol;Acc:3072]	-
ENSRNOG00000003127	Spryd4	665.675	704.306	630.613	511.359	502.132	497.095	666.864	503.529	1.32408	0.404992	0.00775578	0.0752738	7	2621961	2623781	-	1478	protein_coding	SPRY domain containing 4 [Source:RGD Symbol;Acc:1306649]	SPRY
ENSRNOG00000000900	Tpst1	1296.62	1130.34	1051.67	2493.11	1625.01	1302.31	1159.54	1806.81	-1.55835	-0.640017	0.00774802	0.0752738	12	30045751	30106893	-	1936	protein_coding	tyrosylprotein sulfotransferase 1 [Source:RGD Symbol;Acc:1308473]	-
ENSRNOG00000000867	Vars	701.37	820.791	780.02	615.912	529.808	563.854	767.394	569.858	1.34624	0.428938	0.00772402	0.0752738	20	4993560	5008262	+	4210	protein_coding	valyl-tRNA synthetase [Source:RGD Symbol;Acc:3950]	GST_C
ENSRNOG00000038933	Spcs3	4068.33	4116.9	3624.57	2954.09	3084.95	3206.47	3936.6	3081.84	1.27735	0.353152	0.00777237	0.0753829	16	40050734	40058822	+	3417	protein_coding	signal peptidase complex subunit 3 homolog (S. cerevisiae) [Source:RGD Symbol;Acc:1588184]	-
ENSRNOG00000060817	Stam	236.363	241.599	224.11	308.906	348.922	325.577	234.024	327.802	-1.40088	-0.486331	0.00778094	0.075414	17	81209867	81255808	+	3000	protein_coding	signal transducing adaptor molecule (SH3 domain and ITAM motif) 1 [Source:RGD Symbol;Acc:1564499]	SH3_1
ENSRNOG00000011142	Cyb5b	2755.31	2865.76	1909.3	1672.85	1915.61	1709.02	2510.12	1765.83	1.4214	0.507314	0.00779108	0.0754604	19	39357725	39393200	+	3284	protein_coding	cytochrome b5 type B (outer mitochondrial membrane) [Source:RGD Symbol;Acc:621551]	-
ENSRNOG00000010952	Ift122	146.641	114.328	217.319	204.353	293.569	332.766	159.43	276.896	-1.73454	-0.794556	0.0078063	0.0755557	4	147756553	147826997	+	4392	protein_coding	intraflagellar transport 122 [Source:RGD Symbol;Acc:1311302]	WD40
ENSRNOG00000026643	Chordc1	505.527	637.434	341.501	310.807	258.974	353.307	494.821	307.696	1.60763	0.684932	0.00782341	0.0756693	8	17421557	17446165	+	3211	protein_coding	cysteine and histidine-rich domain (CHORD)-containing 1 [Source:RGD Symbol;Acc:1304679]	-
ENSRNOG00000055672	Gpx2	113.84	43.1428	165.9	19.0096	28.665	68.8128	107.627	38.8291	2.77955	1.47485	0.00783797	0.075758	6	99839960	99843245	-	1007	protein_coding	glutathione peroxidase 2 [Source:RGD Symbol;Acc:727780]	GSHPx
ENSRNOG00000054695	Calcrl	428.347	361.321	391.95	605.456	685.983	447.796	393.873	579.745	-1.47183	-0.55761	0.00786007	0.0758675	3	71747956	71845232	-	4701	protein_coding	Calcitonin gene-related peptide type 1 receptor [Source:UniProtKB/Swiss-Prot;Acc:Q63118]	7tm_2
ENSRNOG00000001126	Fbxw8	738.995	814.32	625.762	508.507	564.404	509.42	726.359	527.444	1.37675	0.461266	0.00785739	0.0758675	12	44046217	44138138	+	5274	protein_coding	F-box and WD repeat domain containing 8 [Source:RGD Symbol;Acc:1306032]	-
ENSRNOG00000023830	Dnase2	216.103	129.428	201.796	290.847	273.8	293.738	182.442	286.128	-1.56619	-0.647261	0.00786702	0.0758825	19	26022849	26025532	+	1427	protein_coding	deoxyribonuclease II, lysosomal [Source:RGD Symbol;Acc:621457]	-
ENSRNOG00000024330	Ngp	10.6122	2.15714	4.85087	3.80192	94.8911	14.3788	5.8734	37.6906	-6.38371	-2.67439	0.00788527	0.0760064	8	118662335	118665699	+	1099	protein_coding	neutrophilic granule protein [Source:RGD Symbol;Acc:1308994]	-
ENSRNOG00000012552	Ints4	813.281	733.427	780.02	522.764	590.104	624.45	775.576	579.106	1.33974	0.421955	0.00789483	0.0760465	1	162447680	162511355	+	3171	protein_coding	integrator complex subunit 4 [Source:RGD Symbol;Acc:1305036]	-
ENSRNOG00000053456	Lage3	628.049	634.199	610.239	415.36	516.959	444.715	624.162	459.011	1.35985	0.44345	0.00792188	0.0762549	X	156355376	156356799	+	743	protein_coding	L antigen family, member 3 [Source:RGD Symbol;Acc:1562476]	-
ENSRNOG00000000201	Gsta5	14443.2	24699.2	6464.27	4099.42	4042.75	7355.78	15202.2	5165.98	2.94275	1.55717	0.00795705	0.076541	8	85553734	85565179	+	1035	protein_coding	glutathione S-transferase alpha 5 [Source:RGD Symbol;Acc:1593189]	GST_N
ENSRNOG00000019342	Sult1a1	7637.89	8335.18	7392.72	8800.5	10662.4	11781.4	7788.6	10414.8	-1.33718	-0.419191	0.00798567	0.0767639	1	198100586	198104109	-	1223	protein_coding	sulfotransferase family, cytosolic, 1A, phenol-preferring, member 1 [Source:RGD Symbol;Acc:3767]	Sulfotransfer_1
ENSRNOG00000008961	Mapre3	281.706	380.735	417.175	606.407	518.936	471.419	359.872	532.254	-1.47959	-0.565202	0.0080453	0.0772843	6	26878744	26889882	-	1807	protein_coding	microtubule-associated protein, RP/EB family, member 3 [Source:RGD Symbol;Acc:1359297]	CH
ENSRNOG00000011463	Psmb2	1361.26	1533.73	1407.72	933.372	1028.97	1222.2	1434.23	1061.51	1.35122	0.434263	0.00806724	0.0774422	5	144701949	144734257	+	884	protein_coding	proteasome (prosome, macropain) subunit, beta type 2 [Source:RGD Symbol;Acc:61874]	Proteasome
ENSRNOG00000013469	Txndc5	2937.65	2695.34	2349.76	1913.32	2213.14	1846.65	2660.92	1991.03	1.33643	0.418381	0.0081305	0.0779254	17	26925828	26953970	+	2620	protein_coding	thioredoxin domain containing 5 (endoplasmic reticulum) [Source:RGD Symbol;Acc:2323973]	-
ENSRNOG00000009271	Smarca4	980.182	1017.09	866.365	750.88	737.383	665.532	954.546	717.932	1.32923	0.41059	0.00813419	0.0779254	8	22648323	22739468	+	5568	protein_coding	SWI/SNF related, matrix associated, actin dependent regulator of chromatin, subfamily a, member 4 [Source:RGD Symbol;Acc:621728]	SNF2_N
ENSRNOG00000003706	Ufc1	1191.46	1278.1	1317.5	919.115	951.876	1039.38	1262.35	970.124	1.30133	0.37999	0.00812822	0.0779254	13	89661763	89668473	-	1037	protein_coding	ubiquitin-fold modifier conjugating enzyme 1 [Source:RGD Symbol;Acc:1303313]	-
ENSRNOG00000019108	Rmi1	196.808	204.928	231.871	278.491	317.292	309.144	211.203	301.642	-1.42775	-0.513747	0.00815535	0.078075	17	6658388	6660536	-	2149	protein_coding	RecQ mediated genome instability 1 [Source:RGD Symbol;Acc:1310671]	-
ENSRNOG00000030418	Tmem47	1021.67	968.555	717.928	1401.01	1323.53	1119.49	902.716	1281.34	-1.41969	-0.505579	0.00816339	0.0780988	X	48779110	48805644	+	4130	protein_coding	transmembrane protein 47 [Source:RGD Symbol;Acc:1564799]	-
ENSRNOG00000002701	Hgd	5401.61	5118.89	4901.32	3986.32	4050.66	4230.44	5140.61	4089.14	1.25716	0.330171	0.00817414	0.0781485	11	65983221	66034573	-	1690	protein_coding	homogentisate 1, 2-dioxygenase [Source:RGD Symbol;Acc:1308757]	-
ENSRNOG00000042916	Rwdd1	221.892	306.314	210.528	127.364	163.094	175.627	246.244	155.362	1.58454	0.664064	0.00825116	0.0787258	20	27535324	27552349	-	1156	protein_coding	RWD domain containing 1 [Source:RGD Symbol;Acc:631337]	RWD
ENSRNOG00000015999	Cirbp	157.254	157.471	196.945	276.59	291.592	212.601	170.557	260.261	-1.52585	-0.609615	0.00824548	0.0787258	7	12401207	12405022	-	1407	protein_coding	cold inducible RNA binding protein [Source:RGD Symbol;Acc:620756]	RRM_1
ENSRNOG00000010653	Elmsan1	299.071	322.492	379.338	471.438	443.813	476.554	333.634	463.935	-1.39036	-0.475455	0.0082513	0.0787258	6	107633716	107678156	-	7303	protein_coding	ELM2 and Myb/SANT-like domain containing 1 [Source:RGD Symbol;Acc:1306119]	ELM2
ENSRNOG00000020425	Stim1	601.037	539.285	581.134	931.471	649.411	849.375	573.818	810.086	-1.41162	-0.497351	0.00825723	0.078729	1	167373682	167533420	+	4152	protein_coding	stromal interaction molecule 1 [Source:RGD Symbol;Acc:1306831]	SAM_2
ENSRNOG00000011829	Rpgrip1l	58.8495	60.3999	51.4192	94.0976	104.776	91.408	56.8895	96.7604	-1.70195	-0.767189	0.00827963	0.0788516	19	17115412	17208055	+	7081	protein_coding	Rpgrip1-like [Source:RGD Symbol;Acc:1311099]	C2
ENSRNOG00000001130	Nos1	58.8495	32.3571	37.8368	9.50481	12.8498	25.6764	43.0144	16.0103	2.69918	1.43252	0.0082813	0.0788516	12	44213943	44520341	-	6828	protein_coding	nitric oxide synthase 1, neuronal [Source:RGD Symbol;Acc:3184]	-
ENSRNOG00000004036	Snx12	266.27	227.578	237.693	133.067	175.944	177.681	243.847	162.231	1.50442	0.589209	0.00830529	0.0790093	X	70989822	71127278	-	2825	protein_coding	sorting nexin 12 [Source:RGD Symbol;Acc:1565585]	PX
ENSRNOG00000039876	Hnrnpa0	2073.24	1967.31	2015.05	3077.66	2345.59	2617.97	2018.53	2680.4	-1.32792	-0.409171	0.00832428	0.0791004	17	6909728	6910630	+	903	protein_coding	heterogeneous nuclear ribonucleoprotein A0 [Source:RGD Symbol;Acc:1563684]	RRM_1
ENSRNOG00000036672	Sectm1a	132.17	130.507	254.185	260.432	295.546	331.739	172.288	295.906	-1.71593	-0.778993	0.00835947	0.0793276	10	110263783	110274768	-	1604	protein_coding	secreted and transmembrane 1A [Source:RGD Symbol;Acc:1305973]	-
ENSRNOG00000004287	Wdr83	225.75	232.971	186.273	111.206	150.244	154.058	214.998	138.503	1.55281	0.634882	0.00835834	0.0793276	19	26188638	26194198	-	1179	protein_coding	WD repeat domain 83 [Source:RGD Symbol;Acc:1306947]	WD40
ENSRNOG00000014575	Rtcd1	289.424	337.592	265.828	211.007	191.759	214.655	297.614	205.807	1.44531	0.531378	0.0083821	0.0794603	2	219537206	219558675	-	1547	protein_coding	RNA terminal phosphate cyclase domain 1 [Source:RGD Symbol;Acc:1303111]	-
ENSRNOG00000007229	Nr0b2	224.786	406.621	939.128	1977.95	1131.77	1894.92	523.511	1668.21	-3.18645	-1.67195	0.00838474	0.0794603	5	151776004	151779319	+	1111	protein_coding	nuclear receptor subfamily 0, group B, member 2 [Source:RGD Symbol;Acc:621032]	Hormone_recep
ENSRNOG00000001782	Osbpl11	1963.26	1516.47	1126.37	985.649	1052.7	1078.41	1535.37	1038.92	1.47793	0.563575	0.00840342	0.0795837	11	70770507	70833577	-	4037	protein_coding	oxysterol binding protein-like 11 [Source:RGD Symbol;Acc:1307294]	PH
ENSRNOG00000042421	RGD1559909	381.075	383.971	334.71	236.67	261.939	283.467	366.585	260.692	1.40643	0.492034	0.00840987	0.0795912	5	142844079	142845116	-	699	protein_coding	RGD1559909 [Source:RGD Symbol;Acc:1559909]	-
ENSRNOG00000017340	Wdr12	262.411	310.628	256.126	205.304	147.279	197.195	276.388	183.259	1.50736	0.592024	0.00845595	0.0799735	9	66851940	66877972	-	1417	protein_coding	WD repeat domain 12 [Source:RGD Symbol;Acc:735072]	-
ENSRNOG00000004373	Ddx39a	241.186	372.106	316.277	175.839	160.129	244.439	309.856	193.469	1.60151	0.679432	0.00848183	0.0801644	19	24846938	24854953	+	2029	protein_coding	DEAD (Asp-Glu-Ala-Asp) box polypeptide 39A [Source:RGD Symbol;Acc:619920]	DEAD
ENSRNOG00000020673	Pbxip1	914.579	880.112	921.665	1135.82	1427.32	1103.06	905.452	1222.07	-1.34962	-0.432552	0.00855108	0.0806608	2	188766535	188776439	+	2976	protein_coding	pre-B-cell leukemia homeobox interacting protein 1 [Source:RGD Symbol;Acc:1305180]	-
ENSRNOG00000016975	Pxmp4	561.482	1058.08	1071.07	1486.55	1490.58	1249.93	896.877	1409.02	-1.57137	-0.65202	0.00854494	0.0806608	3	150091630	150108898	-	1374	protein_coding	peroxisomal membrane protein 4 [Source:RGD Symbol;Acc:628782]	-
ENSRNOG00000014981	Usp14	546.046	684.891	473.445	386.846	335.084	440.607	568.127	387.512	1.46568	0.551572	0.00855155	0.0806608	18	1178787	1216409	-	2154	protein_coding	ubiquitin specific peptidase 14 (tRNA-guanine transglycosylase) [Source:RGD Symbol;Acc:1311825]	UCH
ENSRNOG00000051061	Prep	993.688	849.913	744.123	564.586	639.526	666.559	862.575	623.557	1.38357	0.468396	0.00855851	0.0806724	20	50172618	50269992	+	2740	protein_coding	prolyl endopeptidase [Source:RGD Symbol;Acc:620841]	-
ENSRNOG00000020847	Elp6	150.5	191.985	119.331	89.3452	104.776	81.1374	153.939	91.7527	1.67566	0.744732	0.00858226	0.080788	8	118525682	118541073	+	1317	protein_coding	elongator acetyltransferase complex subunit 6 [Source:RGD Symbol;Acc:1305478]	-
ENSRNOG00000007419	LOC100362038	2005.71	1910.15	1321.38	955.233	1427.32	1119.49	1745.74	1167.35	1.49547	0.580594	0.00858142	0.080788	10	20591432	20615258	+	7044	protein_coding	pantothenate kinase 3 [Source:RGD Symbol;Acc:2318942]	Fumble
ENSRNOG00000021118	Nomo1	1839.77	1848.67	1404.81	1135.82	1325.51	1267.39	1697.75	1242.91	1.3659	0.449855	0.00859287	0.0807937	1	102017263	102068870	+	4201	protein_coding	nodal modulator 1 [Source:RGD Symbol;Acc:1305240]	-
ENSRNOG00000004342	Ahr	1202.07	1384.88	1351.45	2022.62	1956.14	1460.47	1312.8	1813.08	-1.38131	-0.466035	0.00860008	0.0807937	6	54963990	55001464	-	5144	protein_coding	aryl hydrocarbon receptor [Source:RGD Symbol;Acc:2074]	PAS
ENSRNOG00000001686	Hlcs	190.055	185.514	196.945	423.914	257.985	241.358	190.838	307.753	-1.61329	-0.690002	0.00859623	0.0807937	11	34352287	34526931	-	2823	protein_coding	holocarboxylase synthetase (biotin-(proprionyl-CoA-carboxylase (ATP-hydrolysing)) ligase) [Source:RGD Symbol;Acc:1565360]	BPL_LipA_LipB
ENSRNOG00000011141	Serpina11	2732.16	2999.5	2612.68	3524.38	3314.27	4354.72	2781.45	3731.12	-1.34145	-0.423795	0.00861124	0.0808446	6	127647184	127656603	-	1585	protein_coding	serpin peptidase inhibitor, clade A (alpha-1 antiproteinase, antitrypsin), member 11 [Source:RGD Symbol;Acc:1359239]	Serpin
ENSRNOG00000056550	Epb41l4b	609.719	642.827	471.504	826.918	749.244	814.456	574.684	796.873	-1.38707	-0.472041	0.00863554	0.0810187	5	74030882	74191167	-	7297	protein_coding	erythrocyte membrane protein band 4.1 like 4B [Source:RGD Symbol;Acc:1562988]	Band_41
ENSRNOG00000015461	Serpine2	320.296	379.656	290.082	488.547	641.503	386.173	330.011	505.408	-1.53232	-0.615719	0.00865278	0.0811263	9	85560863	85626094	-	2146	protein_coding	serpin peptidase inhibitor, clade E (nexin, plasminogen activator inhibitor type 1), member 2 [Source:RGD Symbol;Acc:3748]	Serpin
ENSRNOG00000047594	LOC100910568	140.853	135.9	107.689	89.3452	32.6188	71.8939	128.147	64.6193	1.9818	0.986813	0.00873695	0.0818609	17	66446162	66619250	+	13406	protein_coding	HEAT repeat-containing protein 1-like [Source:RGD Symbol;Acc:6498035]	-
ENSRNOG00000047786	Ogn	0	0	1.94035	5.70288	1.9769	28.7576	0.646782	12.1458	-18.3833	-4.20032	0.00875853	0.0819165	17	15449301	15467279	-	897	protein_coding	osteoglycin [Source:RGD Symbol;Acc:1308171]	-
ENSRNOG00000012315	Agmat	1837.84	1819.55	1959.75	2500.71	2410.83	2237.96	1872.38	2383.17	-1.27281	-0.348015	0.00876035	0.0819165	5	160306727	160321066	+	1486	protein_coding	agmatine ureohydrolase (agmatinase) [Source:RGD Symbol;Acc:1308424]	-
ENSRNOG00000004992	Rab1a	3534.83	3867.75	3456.73	2840.99	2743.93	2979.49	3619.77	2854.8	1.26791	0.34245	0.00875807	0.0819165	14	104475082	104501020	+	1843	protein_coding	RAB1A, member RAS oncogene family [Source:RGD Symbol;Acc:619736]	Ras
ENSRNOG00000059731	AABR07060341.1	14.4712	8.62855	13.5824	1.90096	0.988449	3.08117	12.2274	1.99019	6.17944	2.62747	0.0087665	0.0819196	4	68424505	68451552	+	810	lincRNA	-	Glyco_hydro_31
ENSRNOG00000013411	Nup155	243.116	234.05	230.901	171.087	158.152	164.329	236.022	164.522	1.43451	0.52056	0.00878784	0.0819694	2	57206613	57258295	+	4409	protein_coding	nucleoporin 155 [Source:RGD Symbol;Acc:621199]	-
ENSRNOG00000013201	Tex264	1043.85	1388.12	1180.7	1777.4	1500.46	1626.86	1204.22	1634.91	-1.35801	-0.441489	0.0087893	0.0819694	8	115360713	115388266	-	1542	protein_coding	testis expressed 264 [Source:RGD Symbol;Acc:1359353]	-
ENSRNOG00000007097	Gpatch3	63.6732	69.0284	67.9122	96.949	126.521	109.895	66.8713	111.122	-1.66183	-0.732774	0.00878801	0.0819694	5	151796814	151805976	+	1781	protein_coding	G patch domain containing 3 [Source:RGD Symbol;Acc:1311216]	G-patch
ENSRNOG00000028636	Xkr5	0.964746	4.31428	7.76139	42.7716	12.8498	11.2976	4.3468	22.3064	-5.1421	-2.36236	0.00879765	0.081993	16	75744786	75762693	+	2179	protein_coding	XK, Kell blood group complex subunit-related family, member 5 [Source:RGD Symbol;Acc:1359335]	-
ENSRNOG00000003269	Atp6v0e1	859.588	859.62	895.47	1038.88	1141.66	1243.76	871.559	1141.43	-1.30943	-0.388943	0.00882049	0.0821514	10	16769666	16792909	-	2323	protein_coding	ATPase, H+ transporting, lysosomal, V0 subunit e1 [Source:RGD Symbol;Acc:621393]	-
ENSRNOG00000055295	Pecr	6344.17	6819.79	4946.92	4113.68	4518.2	4734.73	6036.96	4455.54	1.35491	0.438197	0.00883398	0.0821857	9	79601901	79630536	-	1231	protein_coding	peroxisomal trans-2-enoyl-CoA reductase [Source:MGI Symbol;Acc:MGI:2148199]	adh_short
ENSRNOG00000022199	Zmynd12	2.89424	6.47142	4.85087	23.762	23.7228	10.2706	4.73884	19.2518	-4.09101	-2.03246	0.00883585	0.0821857	5	138470069	138505556	+	1869	protein_coding	zinc finger, MYND-type containing 12 [Source:RGD Symbol;Acc:1307175]	-
ENSRNOG00000018336	Eps8l2	1042.89	1096.9	1052.64	1690.91	1600.3	1159.55	1064.14	1483.58	-1.3944	-0.479641	0.0088534	0.0821859	1	214328071	214353461	+	3192	protein_coding	EPS8-like 2 [Source:RGD Symbol;Acc:1310912]	SH3_1
ENSRNOG00000016087	Hars2	417.735	392.599	358.964	262.333	302.465	277.305	389.766	280.701	1.38866	0.473698	0.00884845	0.0821859	18	29629184	29638721	+	3397	protein_coding	histidyl-tRNA synthetase 2, mitochondrial [Source:RGD Symbol;Acc:1308426]	HGTP_anticodon
ENSRNOG00000012892	Abca4	10.6122	18.3357	19.4035	31.3659	40.5264	46.2175	16.1171	39.3699	-2.44518	-1.28994	0.00884572	0.0821859	2	225645568	225783287	+	7163	protein_coding	ATP-binding cassette, subfamily A (ABC1), member 4 [Source:RGD Symbol;Acc:1309445]	ABC_tran
ENSRNOG00000012603	Sestd1	69.4617	56.0856	77.6139	130.216	104.776	107.841	67.7204	114.277	-1.68569	-0.753337	0.00886911	0.0822775	3	64044112	64095120	-	2694	protein_coding	SEC14 and spectrin domains 1 [Source:RGD Symbol;Acc:1562244]	-
ENSRNOG00000013919	Ift46	184.266	126.193	154.258	240.472	225.366	237.25	154.906	234.363	-1.5112	-0.595694	0.00892212	0.0827147	8	49077053	49097686	+	1647	protein_coding	intraflagellar transport 46 [Source:RGD Symbol;Acc:1307682]	-
ENSRNOG00000003223	Degs1	861.518	962.084	851.812	1103.51	1220.73	1157.49	891.805	1160.58	-1.30161	-0.3803	0.0089873	0.0832641	13	100666075	100672731	-	1437	protein_coding	delta(4)-desaturase, sphingolipid 1 [Source:RGD Symbol;Acc:70917]	-
ENSRNOG00000012862	Spsb4	130.241	153.157	132.914	20.9106	50.4109	106.814	138.77	59.3784	2.34108	1.22717	0.00902584	0.0835662	8	104840940	104912959	-	2774	protein_coding	splA/ryanodine receptor domain and SOCS box containing 4 [Source:RGD Symbol;Acc:1562307]	SPRY
ENSRNOG00000054140	LOC102551071	3513.6	3777.15	3708.97	2563.45	2996.98	3005.17	3666.58	2855.2	1.28421	0.360882	0.00903862	0.0836295	7	2906137	2909179	-	1709	protein_coding	myosin light polypeptide 6-like [Source:RGD Symbol;Acc:7517597]	-
ENSRNOG00000030726	Asgr2	3096.83	3015.68	3018.21	4073.76	3503.06	4077.41	3043.57	3884.75	-1.27636	-0.35204	0.00906826	0.0837936	10	56710464	56723611	+	1498	protein_coding	asialoglycoprotein receptor 2 [Source:RGD Symbol;Acc:2161]	Lectin_C
ENSRNOG00000060262	Prps1	299.071	333.278	251.275	191.047	200.655	215.682	294.541	202.461	1.45439	0.540411	0.00907767	0.0837959	X	111798233	111820266	+	1981	protein_coding	Ribose-phosphate pyrophosphokinase 1 [Source:UniProtKB/Swiss-Prot;Acc:P60892]	-
ENSRNOG00000011653	Fam21c	996.582	1069.94	951.74	1294.55	1377.9	1234.52	1006.09	1302.32	-1.29468	-0.372601	0.00908042	0.0837959	4	148139537	148197361	+	4256	protein_coding	family with sequence similarity 21, member C [Source:RGD Symbol;Acc:735230]	-
ENSRNOG00000025648	Dhrs7l1	54.9905	112.171	75.6735	217.66	109.718	641.91	80.9451	323.096	-3.99273	-1.99737	0.00909038	0.0838168	6	95387718	95502845	-	2719	protein_coding	dehydrogenase/reductase (SDR family) member 7-like 1 [Source:RGD Symbol;Acc:1308036]	adh_short
ENSRNOG00000008472	Rbm10	656.992	642.827	575.313	506.606	419.102	457.04	625.044	460.916	1.3558	0.43914	0.0090946	0.0838168	X	1754861	1786978	-	3353	protein_coding	RNA binding motif protein 10 [Source:RGD Symbol;Acc:631366]	G-patch
ENSRNOG00000016948	Nhlrc2	450.536	312.785	345.382	621.614	478.409	523.799	369.568	541.274	-1.46409	-0.550002	0.00910532	0.0838607	1	277355619	277415907	+	4565	protein_coding	NHL repeat containing 2 [Source:RGD Symbol;Acc:1307348]	NHL
ENSRNOG00000028092	Cpa2	33.7661	25.8857	187.244	12.3563	41.5148	6.16234	82.2984	20.0111	4.11363	2.04041	0.00912109	0.0839117	4	57855416	57879239	+	1306	protein_coding	carboxypeptidase A2 (pancreatic) [Source:RGD Symbol;Acc:1305563]	-
ENSRNOG00000025570	Os9	3375.65	3059.9	3598.37	4204.93	4070.43	4694.67	3344.64	4323.34	-1.29251	-0.370172	0.0091275	0.0839117	7	70380311	70407177	-	2684	protein_coding	osteosarcoma amplified 9, endoplasmic reticulum lectin [Source:RGD Symbol;Acc:1359574]	-
ENSRNOG00000017854	Ucp2	611.649	537.127	760.616	932.422	1012.17	778.509	636.464	907.701	-1.42584	-0.511814	0.00913158	0.0839117	1	165506361	165512744	+	1614	protein_coding	uncoupling protein 2 (mitochondrial, proton carrier) [Source:RGD Symbol;Acc:3932]	Mito_carr
ENSRNOG00000005478	Fkbp9	652.168	630.963	574.343	844.977	859.95	754.886	619.158	819.938	-1.32448	-0.405429	0.00913471	0.0839117	4	87167514	87234197	+	3004	protein_coding	FK506 binding protein 9 [Source:RGD Symbol;Acc:1549757]	FKBP_C
ENSRNOG00000033608	Cd276	231.539	244.835	263.887	299.401	556.497	335.847	246.754	397.248	-1.60978	-0.686866	0.00916665	0.0841502	8	63318019	63350269	-	4953	protein_coding	Cd276 molecule [Source:RGD Symbol;Acc:727815]	V-set
ENSRNOG00000012787	Tmem164	235.398	174.728	209.557	119.761	139.371	146.869	206.561	135.334	1.52813	0.611764	0.00918613	0.0842741	X	113948654	114110062	+	5335	protein_coding	transmembrane protein 164 [Source:RGD Symbol;Acc:1563286]	-
ENSRNOG00000019639	Pgpep1	2236.28	1573.63	1509.59	1253.68	1345.28	1147.22	1773.17	1248.73	1.42007	0.505959	0.00920239	0.0843133	16	20521956	20531396	+	1673	protein_coding	pyroglutamyl-peptidase I [Source:RGD Symbol;Acc:1303133]	-
ENSRNOG00000014719	Snx19	711.982	622.334	603.448	439.122	392.414	543.313	645.922	458.283	1.4099	0.495598	0.00919706	0.0843133	8	31497639	31534077	+	5509	protein_coding	sorting nexin 19 [Source:RGD Symbol;Acc:1309857]	PX
ENSRNOG00000016957	Igfbp2	1175.06	605.077	1152.57	6061.22	5749.81	856.565	977.568	4222.53	-4.31933	-2.11081	0.00921871	0.0844079	9	80118029	80144789	+	1280	protein_coding	insulin-like growth factor binding protein 2 [Source:RGD Symbol;Acc:2873]	-
ENSRNOG00000048843	Tsfm	217.068	191.985	202.766	107.404	150.244	142.761	203.94	133.47	1.52936	0.612923	0.00924068	0.084554	7	70311950	70319346	-	1118	protein_coding	Ts translation elongation factor, mitochondrial [Source:RGD Symbol;Acc:1593058]	-
ENSRNOG00000046168	Ppm1l	177.513	245.914	156.198	365.935	314.327	242.385	193.208	307.549	-1.59404	-0.672685	0.0092685	0.0847417	2	166140112	166218774	+	8479	protein_coding	protein phosphatase, Mg2+/Mn2+ dependent, 1L [Source:RGD Symbol;Acc:1305220]	PP2C
ENSRNOG00000017259	Tacc3	60.779	90.5998	134.854	246.175	122.568	181.789	95.411	183.51	-1.92364	-0.943835	0.0092742	0.0847417	14	82336324	82347679	-	1873	protein_coding	transforming, acidic coiled-coil containing protein 3 [Source:RGD Symbol;Acc:1302948]	-
ENSRNOG00000016708	E2f1	32.8014	39.9071	65.0016	93.1471	111.695	68.8128	45.9033	91.2182	-1.9863	-0.990081	0.00928528	0.0847417	3	150047826	150073721	-	4510	protein_coding	E2F transcription factor 1 [Source:RGD Symbol;Acc:728892]	ABM
ENSRNOG00000004090	AABR07016056.1	80.0739	111.093	102.838	50.3755	53.3762	64.7045	98.0016	56.1521	1.74528	0.80346	0.00928274	0.0847417	14	93040982	93042182	-	1201	protein_coding	-	-
ENSRNOG00000015438	LOC501233	35696.6	41759	30279.1	46878.7	53083.6	45189.4	35911.5	48383.9	-1.34732	-0.430093	0.00931508	0.0849036	19	15081158	15335002	+	6489	protein_coding	LRRGT00080 [Source:RGD Symbol;Acc:1564453]	COesterase
ENSRNOG00000009068	Phlda3	496.844	605.077	327.919	228.115	359.795	288.603	476.613	292.171	1.63092	0.705689	0.00930938	0.0849036	13	52588917	52592001	+	1423	protein_coding	pleckstrin homology-like domain, family A, member 3 [Source:RGD Symbol;Acc:1310502]	-
ENSRNOG00000003151	Bfar	501.668	519.87	591.806	748.979	659.295	762.076	537.781	723.45	-1.34509	-0.427703	0.00932112	0.0849037	10	1464699	1498752	+	3928	protein_coding	bifunctional apoptosis regulator [Source:RGD Symbol;Acc:1304791]	SAM_1
ENSRNOG00000009097	Immt	1724	1818.47	1532.87	1275.55	1381.85	1242.74	1691.78	1300.04	1.30117	0.379809	0.00933707	0.084994	4	99753500	99792484	+	2665	protein_coding	inner membrane protein, mitochondrial [Source:RGD Symbol;Acc:1310684]	-
ENSRNOG00000038610	RGD1564688	121.558	118.643	92.1665	64.6327	77.099	47.2446	110.789	62.9921	1.75689	0.813021	0.00934546	0.0850153	11	72108963	72109964	-	1002	protein_coding	similar to glyceraldehyde-3-phosphate dehydrogenase [Source:RGD Symbol;Acc:1564688]	-
ENSRNOG00000002926	Uap1	359.85	312.785	366.726	275.639	213.505	237.25	346.454	242.131	1.43097	0.51699	0.00935324	0.0850311	13	88463532	88497901	-	2249	protein_coding	UDP-N-acteylglucosamine pyrophosphorylase 1 [Source:RGD Symbol;Acc:1561967]	-
ENSRNOG00000000957	LOC100361103	957.992	976.105	924.575	878.244	449.744	393.362	952.891	573.784	1.66015	0.73131	0.00936396	0.0850736	12	9996951	9998779	-	483	protein_coding	ribosomal protein L21-like [Source:RGD Symbol;Acc:2320757]	-
ENSRNOG00000045760	Ebna1bp2	7.71797	73.3427	130.973	11.4058	4.94224	31.8387	70.678	16.0623	4.40856	2.14031	0.0094121	0.0854558	5	137670123	137674802	+	1298	protein_coding	EBNA1 binding protein 2 [Source:RGD Symbol;Acc:1305762]	-
ENSRNOG00000038085	Rpe	575.953	610.47	534.566	370.688	420.091	466.283	573.663	419.021	1.36923	0.453365	0.00942827	0.0854923	9	73687743	73711571	+	2618	protein_coding	ribulose-5-phosphate-3-epimerase [Source:RGD Symbol;Acc:1564890]	-
ENSRNOG00000017510	Mfge8	1565.78	1393.51	1395.11	2028.33	2214.12	1641.24	1451.47	1961.23	-1.35122	-0.434261	0.00942261	0.0854923	1	140845465	140860894	-	2196	protein_coding	milk fat globule-EGF factor 8 protein [Source:RGD Symbol;Acc:3083]	F5_F8_type_C
ENSRNOG00000018873	Fam168a	381.075	396.913	391.95	592.15	479.398	519.69	389.979	530.413	-1.36043	-0.444062	0.00944393	0.0855791	1	165724451	165878652	+	4391	protein_coding	family with sequence similarity 168, member A [Source:RGD Symbol;Acc:1308929]	-
ENSRNOG00000003149	Farsa	533.504	621.256	515.162	411.558	423.056	399.525	556.641	411.38	1.35253	0.435663	0.00955152	0.0864984	19	25969255	25978776	+	1793	protein_coding	phenylalanyl-tRNA synthetase, alpha subunit [Source:RGD Symbol;Acc:1310314]	tRNA-synt_2d
ENSRNOG00000042274	Fbxo31	846.082	829.42	1319.44	1332.57	1529.13	1532.37	998.313	1464.69	-1.46685	-0.552725	0.00955966	0.0865165	19	53487613	53625673	-	2375	protein_coding	F-box protein 31 [Source:RGD Symbol;Acc:1561069]	-
ENSRNOG00000050087	Mphosph6	127.346	149.921	108.659	54.1774	80.0643	89.3539	128.642	74.5319	1.72676	0.78807	0.00957692	0.0865613	19	50357338	50367187	-	1062	protein_coding	M phase phosphoprotein 6 [Source:RGD Symbol;Acc:1591222]	-
ENSRNOG00000020696	Pmvk	1578.32	1883.18	858.604	655.832	1103.11	804.185	1440.04	854.375	1.68534	0.753043	0.00957461	0.0865613	2	188784222	188793895	+	1092	protein_coding	phosphomevalonate kinase [Source:RGD Symbol;Acc:1310812]	-
ENSRNOG00000027125	Mboat1	30.8719	55.007	21.3438	88.3947	68.203	69.8398	35.7409	75.4792	-2.12128	-1.08494	0.009591	0.0866243	17	36061775	36177457	-	2853	protein_coding	membrane bound O-acyltransferase domain containing 1 [Source:RGD Symbol;Acc:1565561]	MBOAT
ENSRNOG00000004740	Mmadhc	1100.77	1117.4	1073.01	806.008	894.546	859.646	1097.06	853.4	1.28555	0.362383	0.00959847	0.0866243	3	35783623	35801614	-	1409	protein_coding	methylmalonic aciduria (cobalamin deficiency) cblD type, with homocystinuria [Source:RGD Symbol;Acc:1303272]	-
ENSRNOG00000002569	Mrps14	514.209	605.077	526.804	345.975	415.148	430.337	548.697	397.153	1.38156	0.466293	0.00960235	0.0866243	13	77940454	77946201	+	1874	protein_coding	mitochondrial ribosomal protein S14 [Source:RGD Symbol;Acc:1309432]	Ribosomal_S14
ENSRNOG00000019485	Bckdk	557.623	606.156	804.274	493.3	445.79	443.688	656.018	460.926	1.4233	0.509244	0.0096194	0.0867225	1	199351628	199356881	+	2385	protein_coding	branched chain ketoacid dehydrogenase kinase [Source:RGD Symbol;Acc:2198]	HATPase_c
ENSRNOG00000047756	Mef2a	303.895	243.757	260.007	366.886	415.148	356.388	269.219	379.474	-1.40888	-0.494548	0.00962578	0.0867244	1	128209971	128341263	-	3398	protein_coding	myocyte enhancer factor 2a [Source:RGD Symbol;Acc:1359360]	SRF-TF
ENSRNOG00000011636	Dennd6a	310.648	250.228	301.724	412.509	460.617	357.416	287.533	410.18	-1.42594	-0.511909	0.009645	0.086842	16	2278701	2327062	+	3895	protein_coding	DENN/MADD domain containing 6A [Source:RGD Symbol;Acc:1306064]	-
ENSRNOG00000010083	Prpsap1	1468.34	1472.25	1208.84	1127.27	975.599	1016.79	1383.14	1039.88	1.32988	0.411296	0.00966259	0.0869448	10	105430520	105452228	-	1695	protein_coding	phosphoribosyl pyrophosphate synthetase-associated protein 1 [Source:RGD Symbol;Acc:620206]	-
ENSRNOG00000053118	AABR07024068.1	0.964746	1.07857	0	42.7716	2.96535	0	0.681105	15.2457	-22.6497	-4.50142	0.00969005	0.0871362	KL568417.1	15968	35620	+	1404	protein_coding	-	-
ENSRNOG00000053086	Sepp1	39528.5	33657.8	34127.8	48020.2	47304.2	42334.2	35771.4	45886.2	-1.28276	-0.359251	0.00970119	0.0871806	2	53109684	53114858	+	609	protein_coding	selenoprotein P, plasma, 1 [Source:MGI Symbol;Acc:MGI:894288]	-
ENSRNOG00000004281	Cobl	432.206	450.842	410.383	755.632	494.224	610.071	431.144	619.976	-1.4384	-0.524463	0.00976491	0.0876413	14	92342957	92577936	-	5496	protein_coding	cordon-bleu WH2 repeat protein [Source:RGD Symbol;Acc:1312002]	-
ENSRNOG00000004125	C4bpb	8428.02	8691.11	9670.69	4469.16	5945.52	7921.68	8929.94	6112.12	1.46108	0.547034	0.00976129	0.0876413	13	47387173	47397890	-	1112	protein_coding	complement component 4 binding protein, beta [Source:RGD Symbol;Acc:2236]	Sushi
ENSRNOG00000001557	Cxadr	744.784	775.491	618.001	357.381	513.993	574.124	712.758	481.833	1.47958	0.565191	0.00977539	0.0876794	11	16826399	16873562	+	1614	protein_coding	coxsackie virus and adenovirus receptor [Source:RGD Symbol;Acc:619794]	V-set
ENSRNOG00000011839	Mrps31	432.206	348.378	364.785	221.462	234.262	318.387	381.79	258.037	1.48076	0.566336	0.00981645	0.0879916	16	74467851	74496731	-	1562	protein_coding	mitochondrial ribosomal protein S31 [Source:RGD Symbol;Acc:1307668]	-
ENSRNOG00000001397	Rbm19	277.847	324.649	227.991	184.393	163.094	205.411	276.829	184.3	1.50144	0.586351	0.00984466	0.0881884	12	41907740	41993957	-	4295	protein_coding	RNA binding motif protein 19 [Source:RGD Symbol;Acc:1308928]	RRM_1
ENSRNOG00000046472	Arfgap3	583.671	498.299	700.465	392.549	420.091	452.932	594.145	421.857	1.40915	0.494829	0.00990255	0.0886031	7	124149751	124198200	-	2512	protein_coding	ADP-ribosylation factor GTPase activating protein 3 [Source:RGD Symbol;Acc:1560066]	-
ENSRNOG00000012840	Sparc	5234.71	4643.24	4833.4	6457.57	7981.72	5559.45	4903.79	6666.25	-1.3594	-0.442969	0.00990355	0.0886031	10	40742400	40764185	-	2063	protein_coding	secreted protein, acidic, cysteine-rich (osteonectin) [Source:RGD Symbol;Acc:3742]	-
ENSRNOG00000005871	Il1rn	386.863	362.399	546.208	527.517	769.013	657.316	431.823	651.282	-1.50755	-0.592205	0.00991328	0.0886338	3	1452644	1468614	+	2040	protein_coding	interleukin 1 receptor antagonist [Source:RGD Symbol;Acc:621159]	-
ENSRNOG00000003183	Fmod	8.68271	5.39285	2.91052	27.5639	5.93069	43.1364	5.66203	25.5437	-4.5046	-2.1714	0.00995387	0.0889402	13	50873605	50885563	+	3547	protein_coding	fibromodulin [Source:RGD Symbol;Acc:619769]	-
ENSRNOG00000029885	Stag2	921.332	746.37	767.407	1646.23	1206.9	871.971	811.703	1241.7	-1.52984	-0.613384	0.0099778	0.0890974	X	128493614	128624418	+	6233	protein_coding	stromal antigen 2 [Source:RGD Symbol;Acc:1562042]	-
ENSRNOG00000059894	Hmmr	23.1539	20.4928	46.5683	109.305	52.3878	52.3799	30.0717	71.3576	-2.37019	-1.245	0.0099877	0.0891293	10	25861490	25890639	-	2283	protein_coding	hyaluronan mediated motility receptor (RHAMM) [Source:RGD Symbol;Acc:2805]	-
ENSRNOG00000005861	Hsd11b1	11010.6	12821	11184.2	15501.4	13174	19820.1	11671.9	16165.2	-1.38497	-0.469855	0.0101116	0.0901782	13	111926442	111972603	-	4499	protein_coding	hydroxysteroid 11-beta dehydrogenase 1 [Source:RGD Symbol;Acc:2834]	adh_short
ENSRNOG00000011907	Krt23	19.2949	2.15714	16.493	47.524	29.6535	44.1634	12.6483	40.447	-3.17497	-1.66674	0.0101537	0.0904963	10	87391623	87407634	-	1269	protein_coding	keratin 23, type I [Source:RGD Symbol;Acc:1308838]	Filament
ENSRNOG00000026049	Qrsl1	112.875	110.014	129.033	62.7317	43.4917	89.3539	117.307	65.1925	1.8016	0.849281	0.0101622	0.0905141	20	48855914	48881119	-	2044	protein_coding	glutaminyl-tRNA synthase (glutamine-hydrolyzing)-like 1 [Source:RGD Symbol;Acc:1359490]	Amidase
ENSRNOG00000015869	Pccb	2528.6	2339.42	2237.22	2939.84	3062.21	2954.84	2368.41	2985.63	-1.26058	-0.334085	0.010173	0.0905528	8	109368624	109418872	-	2074	protein_coding	propionyl CoA carboxylase, beta polypeptide [Source:RGD Symbol;Acc:3265]	Carboxyl_trans
ENSRNOG00000002292	Hnrpd	780.479	1008.46	834.349	631.119	608.884	693.263	874.43	644.422	1.35662	0.440016	0.0101963	0.0907035	14	11256268	11274578	+	1700	protein_coding	heterogeneous nuclear ribonucleoprotein D [Source:RGD Symbol;Acc:620365]	RRM_1
ENSRNOG00000026504	Fam114a1	283.635	243.757	154.258	119.761	121.579	165.356	227.216	135.565	1.67665	0.745583	0.0102456	0.0910842	14	44943172	45002719	-	1704	protein_coding	family with sequence similarity 114, member A1 [Source:RGD Symbol;Acc:1560201]	-
ENSRNOG00000036661	Rab40b	213.209	214.635	195.005	128.315	162.106	127.355	207.616	139.258	1.49061	0.575899	0.0102549	0.0911098	10	110557729	110585376	-	1882	protein_coding	Rab40b, member RAS oncogene family [Source:RGD Symbol;Acc:1305663]	Ras
ENSRNOG00000000177	Ppap2c	401.334	469.178	391.95	529.418	661.272	552.556	420.821	581.082	-1.38135	-0.466084	0.0103086	0.0915288	7	13062196	13070280	+	1610	protein_coding	phosphatidic acid phosphatase type 2c [Source:RGD Symbol;Acc:628893]	-
ENSRNOG00000013147	Cacna1d	114.805	147.764	82.4648	242.373	238.216	132.49	115.011	204.36	-1.77972	-0.83165	0.0103276	0.0916399	16	6112150	6405117	-	9810	protein_coding	calcium channel, voltage-dependent, L type, alpha 1D subunit [Source:RGD Symbol;Acc:70973]	Ion_trans
ENSRNOG00000009636	Scrn1	60.779	59.3213	73.7332	23.762	38.5495	36.974	64.6112	33.0952	1.95592	0.967847	0.010398	0.092206	4	84678975	84740909	-	5027	protein_coding	secernin 1 [Source:RGD Symbol;Acc:1560999]	-
ENSRNOG00000025060	Nanos1	4.82373	21.5714	3.88069	68.4346	18.7805	28.7576	10.0919	38.6576	-3.86932	-1.95208	0.0104248	0.0923427	1	282134981	282135772	+	792	protein_coding	nanos homolog 1 (Drosophila) [Source:RGD Symbol;Acc:1308194]	-
ENSRNOG00000020560	Dmbt1	31.8366	46.3785	69.8525	85.5433	48.434	260.872	49.3559	131.617	-2.6647	-1.41397	0.0104265	0.0923427	1	201660042	201689526	+	3105	protein_coding	deleted in malignant brain tumors 1 [Source:RGD Symbol;Acc:61984]	SRCR
ENSRNOG00000028548	Ccl9	10790.7	8479.71	10328.5	6883.38	6168.91	8539.97	9866.29	7197.42	1.37087	0.455087	0.010448	0.0924748	10	70783424	70788309	-	1291	protein_coding	chemokine (C-C motif) ligand 9 [Source:RGD Symbol;Acc:1310563]	-
ENSRNOG00000054946	AABR07054126.1	111.91	84.1284	59.1806	179.641	155.186	116.057	85.0732	150.295	-1.76728	-0.821528	0.010465	0.0925671	3	142280345	142319383	-	3458	lincRNA	-	-
ENSRNOG00000020233	Rabac1	1083.41	1237.12	1032.26	1424.77	1430.29	1486.15	1117.6	1447.07	-1.29506	-0.373024	0.0105182	0.0929788	1	81843649	81846804	-	877	protein_coding	Rab acceptor 1 (prenylated) [Source:RGD Symbol;Acc:621002]	-
ENSRNOG00000057389	Dusp28	30.8719	31.2785	43.6578	88.3947	57.33	61.6234	35.2694	69.116	-1.9592	-0.970262	0.0105347	0.0929835	9	100076958	100078788	+	1681	protein_coding	dual specificity phosphatase 28 [Source:MGI Symbol;Acc:MGI:1914696]	-
ENSRNOG00000042692	Slc17a1	932.909	930.805	649.046	462.884	710.695	486.825	837.587	553.468	1.5132	0.597606	0.0105321	0.0929835	17	43477600	43504604	-	1478	protein_coding	solute carrier family 17 (organic anion transporter), member 1 [Source:RGD Symbol;Acc:620099]	MFS_1
ENSRNOG00000003117	Psmd12	1277.32	1394.59	1104.06	858.284	807.562	1074.3	1258.66	913.382	1.37803	0.462606	0.0105385	0.0929835	10	95706685	95725812	+	1968	protein_coding	proteasome (prosome, macropain) 26S subunit, non-ATPase, 12 [Source:RGD Symbol;Acc:1359305]	-
ENSRNOG00000003120	Prelp	770.832	619.099	741.213	904.858	945.945	979.812	710.381	943.538	-1.32766	-0.408882	0.0105937	0.0934115	13	50749514	50761355	-	3632	protein_coding	proline/arginine-rich end leucine-rich repeat protein [Source:RGD Symbol;Acc:620226]	-
ENSRNOG00000018436	Apoa5	17061.5	13490.7	19938	30036.1	21814.1	20821.5	16830.1	24223.9	-1.43931	-0.525377	0.0106101	0.0934978	8	50559126	50561736	+	1967	protein_coding	apolipoprotein A-V [Source:RGD Symbol;Acc:70903]	-
ENSRNOG00000016227	Glrx3	883.707	1199.37	755.765	660.584	603.942	702.506	946.28	655.678	1.44278	0.528853	0.0106374	0.0936794	1	209768696	209799903	+	1366	protein_coding	glutaredoxin 3 [Source:RGD Symbol;Acc:69414]	-
ENSRNOG00000015479	Mrps34	1341.96	1544.51	1390.26	971.391	1198	1074.3	1425.58	1081.23	1.31839	0.398782	0.0106584	0.0937565	10	14257001	14258132	+	901	protein_coding	mitochondrial ribosomal protein S34 [Source:RGD Symbol;Acc:1305623]	-
ENSRNOG00000000632	Cdk1	59.8142	61.4784	96.0472	254.729	85.0066	118.111	72.4466	152.616	-2.10673	-1.075	0.0106594	0.0937565	20	20576377	20591549	+	1411	protein_coding	cyclin-dependent kinase 1 [Source:RGD Symbol;Acc:2319]	Pkinase
ENSRNOG00000029360	Serinc1	1912.13	1815.23	1886.99	2365.75	2531.42	2214.33	1871.45	2370.5	-1.26664	-0.341007	0.0106729	0.0938158	20	38967238	38985036	-	1493	protein_coding	serine incorporator 1 [Source:RGD Symbol;Acc:727843]	TMS_TDE
ENSRNOG00000009439	Eef1a1	45712.5	44002.4	47659.8	57248.4	77843.3	52856.4	45791.6	62649.4	-1.36814	-0.452217	0.0107015	0.0940091	8	85838869	85840818	-	1389	protein_coding	eukaryotic translation elongation factor 1 alpha 1 [Source:RGD Symbol;Acc:67387]	GTP_EFTU
ENSRNOG00000014621	Rab8a	1027.45	1086.12	1085.62	784.147	730.464	910.999	1066.4	808.536	1.31906	0.399508	0.0107271	0.0940918	16	19355048	19376776	-	1743	protein_coding	RAB8A, member RAS oncogene family [Source:RGD Symbol;Acc:621144]	Ras
ENSRNOG00000009484	Ptcd3	716.806	827.263	731.511	490.448	586.15	609.044	758.526	561.881	1.34999	0.432953	0.010731	0.0940918	4	99795656	99822992	-	2992	protein_coding	Pentatricopeptide repeat domain 3 [Source:RGD Symbol;Acc:1565582]	-
ENSRNOG00000004555	Sec14l4	3054.38	4967.89	3649.79	6077.37	5433.5	5112.69	3890.69	5541.19	-1.42437	-0.510323	0.0107685	0.0943622	14	84274550	84319449	+	8455	protein_coding	SEC14-like 4 (S. cerevisiae) [Source:RGD Symbol;Acc:1565810]	-
ENSRNOG00000016339	Uox	17997.3	18467.3	10127.6	8629.42	9074.95	12442.8	15530.7	10049	1.5455	0.62807	0.0108508	0.094915	2	252452269	252488396	+	1650	protein_coding	urate oxidase [Source:RGD Symbol;Acc:621369]	-
ENSRNOG00000005257	Prkaca	1181.81	978.262	870.246	782.246	684.995	753.859	1010.11	740.367	1.36438	0.448248	0.0108519	0.094915	19	25095089	25118860	+	2220	protein_coding	protein kinase, cAMP-dependent, catalytic, alpha [Source:RGD Symbol;Acc:3389]	Pkinase
ENSRNOG00000008113	RGD1561149	217.068	155.314	266.798	362.133	324.211	297.846	213.06	328.064	-1.53844	-0.621466	0.010864	0.0949619	5	147403948	147412705	-	5170	protein_coding	similar to mKIAA1522 protein [Source:RGD Symbol;Acc:1561149]	-
ENSRNOG00000013541	Sh2d4a	577.883	540.363	639.344	845.928	840.181	689.155	585.863	791.755	-1.35134	-0.43439	0.0108754	0.0950027	16	23083954	23156962	-	2867	protein_coding	SH2 domain containing 4A [Source:RGD Symbol;Acc:1307991]	SH2
ENSRNOG00000013395	Pglyrp1	0	0	2.91052	3.80192	14.8267	15.4058	0.970174	11.3448	-11.4679	-3.51953	0.0108825	0.0950056	1	79790705	79796111	+	851	protein_coding	peptidoglycan recognition protein 1 [Source:RGD Symbol;Acc:621429]	-
ENSRNOG00000008456	Thoc5	513.245	547.913	415.234	337.421	301.477	396.444	492.131	345.114	1.4259	0.511871	0.0109323	0.0953812	14	85142279	85171726	+	2197	protein_coding	THO complex 5 [Source:RGD Symbol;Acc:1304991]	-
ENSRNOG00000019264	Ltbr	2163.92	2506.59	1835.57	3471.16	2657.94	2826.46	2168.7	2985.18	-1.37669	-0.461206	0.0109658	0.0956146	4	157822840	157829241	-	2075	protein_coding	lymphotoxin beta receptor (TNFR superfamily, member 3) [Source:RGD Symbol;Acc:1309448]	-
ENSRNOG00000009080	Atp6v1d	670.498	684.891	605.388	374.489	498.178	527.907	653.593	466.858	1.40032	0.485752	0.0109867	0.0956783	6	102032276	102047758	-	1294	protein_coding	ATPase, H+ transporting, lysosomal V1 subunit D [Source:RGD Symbol;Acc:735119]	ATP-synt_D
ENSRNOG00000017156	Ankle1	2.89424	8.62855	9.70174	42.7716	18.7805	15.4058	7.07484	25.6527	-3.64209	-1.86476	0.0110436	0.0961139	16	19800463	19803796	+	1608	protein_coding	ankyrin repeat and LEM domain containing 1 [Source:RGD Symbol;Acc:1308184]	-
ENSRNOG00000019319	Fchsd2	534.469	516.635	650.986	857.334	710.695	753.859	567.363	773.962	-1.36394	-0.447784	0.0110844	0.0964099	1	166125474	166395915	+	4469	protein_coding	FCH and double SH3 domains 2 [Source:RGD Symbol;Acc:1304812]	-
ENSRNOG00000006394	Tbc1d10a	77.1797	110.014	153.287	249.026	213.505	141.734	113.494	201.422	-1.77544	-0.828174	0.0111007	0.0964326	14	84417320	84445034	+	1518	protein_coding	TBC1 domain family, member 10a [Source:RGD Symbol;Acc:1311641]	TBC
ENSRNOG00000004200	Sybu	20.2597	23.7285	36.8666	8.55433	6.91914	12.3247	26.9516	9.26605	2.91584	1.54391	0.0110991	0.0964326	7	83600617	83670356	-	3091	protein_coding	syntabulin (syntaxin-interacting) [Source:RGD Symbol;Acc:1564335]	-
ENSRNOG00000018920	Slc25a17	464.043	456.235	387.099	592.15	666.214	533.042	435.792	597.135	-1.37057	-0.454774	0.0111198	0.0965387	7	122539293	122581777	-	1750	protein_coding	solute carrier family 25 (mitochondrial carrier, peroxisomal membrane protein), member 17 [Source:RGD Symbol;Acc:1311498]	Mito_carr
ENSRNOG00000028047	Mecr	669.533	504.77	567.552	469.538	334.096	410.822	580.618	404.819	1.43447	0.520515	0.0111349	0.0966101	5	150001281	150027049	+	1302	protein_coding	mitochondrial trans-2-enoyl-CoA reductase [Source:RGD Symbol;Acc:3208]	ADH_zinc_N
ENSRNOG00000020608	Ppan	265.305	433.585	426.876	246.175	252.054	243.412	375.255	247.214	1.51729	0.601501	0.0111648	0.0968095	8	21905865	21909842	+	1632	protein_coding	peter pan homolog (Drosophila) [Source:RGD Symbol;Acc:1306325]	-
ENSRNOG00000015125	Spsb2	0	0	2.91052	0.950481	5.93069	39.0281	0.970174	15.3031	-15.5104	-3.95517	0.011203	0.0970808	4	157326727	157328379	+	1213	protein_coding	splA/ryanodine receptor domain and SOCS box containing 2 [Source:RGD Symbol;Acc:1310854]	SPRY
ENSRNOG00000021670	Frem2	14.4712	15.1	7.76139	2.85144	1.9769	2.05411	12.4442	2.29415	5.40525	2.43436	0.0112146	0.0971219	2	142747501	142885604	-	9810	protein_coding	Fras1 related extracellular matrix protein 2 [Source:RGD Symbol;Acc:1566012]	-
ENSRNOG00000037628	AABR07045487.1	1.92949	3.23571	4.85087	21.8611	5.93069	21.5682	3.33869	16.4533	-4.92756	-2.30087	0.0112736	0.0974532	20	48979902	48980446	+	543	pseudogene	-	-
ENSRNOG00000018755	Acss2	3314.87	4045.71	2874.62	1717.52	3098.79	1838.43	3411.73	2218.25	1.53797	0.62103	0.0112713	0.0974532	3	151032952	151075856	+	2867	protein_coding	acyl-CoA synthetase short-chain family member 2 [Source:RGD Symbol;Acc:1305489]	AMP-binding
ENSRNOG00000009411	Chn2	367.568	416.328	309.485	523.715	748.256	418.012	364.46	563.327	-1.54628	-0.628805	0.0112713	0.0974532	4	84194347	84454500	+	2491	protein_coding	chimerin 2 [Source:RGD Symbol;Acc:620140]	RhoGAP
ENSRNOG00000024036	Fam98c	66.5675	67.9499	98.9577	140.671	111.695	136.598	77.825	129.655	-1.66462	-0.735195	0.0113339	0.0978539	1	88095241	88098785	-	1269	protein_coding	family with sequence similarity 98, member C [Source:RGD Symbol;Acc:1303117]	-
ENSRNOG00000018397	Dnph1	296.177	326.806	263.887	230.016	208.563	157.14	295.624	198.573	1.48728	0.572675	0.0113307	0.0978539	9	16845525	16848503	-	773	protein_coding	2'-deoxynucleoside 5'-phosphate N-hydrolase 1 [Source:RGD Symbol;Acc:620382]	-
ENSRNOG00000006636	Otud6b	173.654	235.128	192.094	112.157	134.429	145.842	200.292	130.809	1.53085	0.614334	0.0113808	0.098199	5	28333915	28350358	-	1555	protein_coding	OTU domain containing 6B [Source:RGD Symbol;Acc:1310024]	OTU
ENSRNOG00000020411	Sec23ip	545.081	531.735	569.492	459.082	350.899	395.417	548.769	401.799	1.36561	0.44954	0.0114309	0.0985708	1	200167169	200210377	+	4304	protein_coding	SEC23 interacting protein [Source:RGD Symbol;Acc:1309328]	SAM_1
ENSRNOG00000047905	Dus1l	647.344	716.17	768.377	505.656	557.485	547.421	710.631	536.854	1.32378	0.404663	0.0114634	0.0987296	10	109972037	109979712	-	2359	protein_coding	dihydrouridine synthase 1-like (S. cerevisiae) [Source:RGD Symbol;Acc:708389]	Dus
ENSRNOG00000008394	Prg2	2.89424	0	3.88069	11.4058	17.7921	11.2976	2.25831	13.4985	-5.87705	-2.55509	0.0114566	0.0987296	3	72385666	72389276	+	886	protein_coding	proteoglycan 2 [Source:RGD Symbol;Acc:69336]	Lectin_C
ENSRNOG00000007152	Bhlhe40	721.63	1215.55	1390.26	420.113	834.251	726.129	1109.15	660.164	1.68024	0.74867	0.0114969	0.0989576	4	140703619	140709319	+	2376	protein_coding	basic helix-loop-helix family, member e40 [Source:RGD Symbol;Acc:68439]	HLH
ENSRNOG00000025629	Prpf3	268.199	277.192	290.082	192.948	205.597	202.33	278.491	200.292	1.39061	0.475714	0.0115114	0.0989611	2	197947010	197971463	-	2400	protein_coding	pre-mRNA processing factor 3 [Source:RGD Symbol;Acc:1310555]	-
ENSRNOG00000004973	Ppp2r5c	559.552	564.092	539.417	687.198	725.521	742.562	554.354	718.427	-1.29595	-0.374008	0.0115052	0.0989611	6	134804141	134939358	+	1994	protein_coding	protein phosphatase 2, regulatory subunit B', gamma [Source:RGD Symbol;Acc:1585097]	-
ENSRNOG00000012622	Mmp15	776.62	1034.35	1011.89	587.397	546.612	811.374	940.953	648.461	1.45117	0.537217	0.0115191	0.098967	19	10079765	10101451	-	4005	protein_coding	matrix metallopeptidase 15 [Source:RGD Symbol;Acc:1308937]	Hemopexin
ENSRNOG00000027919	Rdh13	211.279	237.285	141.645	136.869	80.0643	128.382	196.737	115.105	1.70803	0.772329	0.0115605	0.0991467	1	72956026	72984350	+	3162	protein_coding	retinol dehydrogenase 13 (all-trans/9-cis) [Source:RGD Symbol;Acc:1304959]	adh_short
ENSRNOG00000021840	Cped1	536.399	556.542	411.354	701.455	697.845	662.451	501.431	687.25	-1.37108	-0.455314	0.0115682	0.0991467	4	49056010	49333304	+	5069	protein_coding	cadherin-like and PC-esterase domain containing 1 [Source:RGD Symbol;Acc:1563491]	-
ENSRNOG00000010468	Elovl6	21.2244	35.5928	11.6421	0	0.988449	10.2706	22.8198	3.753	6.13735	2.61762	0.0115521	0.0991467	2	234189105	234296145	-	1112	protein_coding	ELOVL fatty acid elongase 6 [Source:RGD Symbol;Acc:620585]	ELO
ENSRNOG00000010101	AC118490.1	95.5098	70.107	67.9122	35.1678	46.4571	46.2175	77.843	42.6141	1.82942	0.871383	0.011565	0.0991467	3	75414256	75415356	+	1098	pseudogene	-	-
ENSRNOG00000026415	Col14a1	953.169	752.841	648.076	1246.08	1616.11	827.807	784.695	1230	-1.56753	-0.648491	0.0115942	0.0993096	7	95074236	95273298	+	5385	protein_coding	collagen, type XIV, alpha 1 [Source:RGD Symbol;Acc:1305806]	VWA
ENSRNOG00000053285	Mllt6	109.981	114.328	110.6	219.561	173.967	136.598	111.636	176.709	-1.58425	-0.663804	0.011656	0.0997413	10	85608544	85625854	+	4501	protein_coding	myeloid/lymphoid or mixed-lineage leukemia (trithorax homolog, Drosophila); translocated to, 6 [Source:MGI Symbol;Acc:MGI:1935145]	-
ENSRNOG00000042084	Acsm1	10922.9	10423.3	10026.7	12108.2	14223.8	13206.9	10457.6	13179.6	-1.26028	-0.333742	0.0116588	0.0997413	1	189289957	189395276	+	4594	protein_coding	acyl-CoA synthetase medium-chain family member 1 [Source:RGD Symbol;Acc:1306813]	-
ENSRNOG00000037443	Pgam5	328.014	386.128	260.977	244.274	200.655	214.655	325.039	219.861	1.4772	0.562863	0.0116995	0.0998312	12	52467450	52474511	+	1992	protein_coding	phosphoglycerate mutase family member 5 [Source:RGD Symbol;Acc:1312028]	-
ENSRNOG00000032885	Cycs	421.594	477.806	401.652	277.54	343.98	318.387	433.684	313.303	1.38404	0.468884	0.0117048	0.0998312	18	62476383	62476700	-	318	protein_coding	cytochrome c, somatic [Source:RGD Symbol;Acc:2451]	-
ENSRNOG00000016239	Zadh2	931.944	814.32	1085.62	1228.97	1431.27	1183.17	943.963	1281.14	-1.35689	-0.440308	0.0116934	0.0998312	18	80939875	80949226	+	3357	protein_coding	zinc binding alcohol dehydrogenase, domain containing 2 [Source:RGD Symbol;Acc:1309999]	ADH_zinc_N
ENSRNOG00000015297	RGD1561662	504.562	630.963	824.648	344.074	345.957	553.583	653.391	414.538	1.57673	0.656935	0.0116954	0.0998312	9	15546823	15582556	-	3630	protein_coding	similar to AI661453 protein [Source:RGD Symbol;Acc:1561662]	-
ENSRNOG00000000847	Csnk2b	1548.42	1574.71	1343.69	1192.85	1185.15	1066.08	1488.94	1148.03	1.29674	0.374892	0.0116787	0.0998312	20	5106890	5113112	-	1773	protein_coding	casein kinase 2, beta polypeptide [Source:RGD Symbol;Acc:619978]	-
ENSRNOG00000015857	Ctsa	4408.89	4165.43	3809.87	5112.64	5361.35	5085.98	4128.06	5186.65	-1.25644	-0.329346	0.0117453	0.100007	3	161298962	161304625	+	2266	protein_coding	cathepsin A [Source:RGD Symbol;Acc:1309070]	Peptidase_S10
ENSRNOG00000008401	Card10	263.376	281.507	589.866	630.169	623.711	646.018	378.249	633.299	-1.67367	-0.743016	0.011737	0.100007	7	119999472	120027026	-	3420	protein_coding	caspase recruitment domain family, member 10 [Source:RGD Symbol;Acc:1304949]	CARD
ENSRNOG00000008187	Ubash3b	136.029	106.778	97.9875	207.205	244.147	127.355	113.598	192.902	-1.69828	-0.764074	0.0117468	0.100007	8	45223992	45375435	-	6126	protein_coding	ubiquitin associated and SH3 domain containing, B [Source:RGD Symbol;Acc:1310357]	UBA
ENSRNOG00000001746	Ncbp2	156.289	14.0214	13.5824	12.3563	13.8383	17.46	61.2975	14.5515	4.2195	2.07707	0.0117539	0.100007	11	72071839	72080928	-	1839	protein_coding	nuclear cap binding protein subunit 2 [Source:RGD Symbol;Acc:1596188]	RRM_1
ENSRNOG00000000653	Nr5a2	903.002	693.52	766.437	1118.72	1055.66	988.028	787.653	1054.14	-1.33804	-0.420123	0.0117628	0.100023	13	53750473	53870428	-	4907	protein_coding	nuclear receptor subfamily 5, group A, member 2 [Source:RGD Symbol;Acc:68353]	Hormone_recep
ENSRNOG00000027408	Ppid	457.289	493.985	349.262	338.371	222.401	304.009	433.512	288.26	1.50325	0.588089	0.011871	0.100821	2	178354890	178366685	+	1113	protein_coding	peptidylprolyl isomerase D [Source:RGD Symbol;Acc:1303174]	Pro_isomerase
ENSRNOG00000009719	C2cd2l	674.357	739.898	683.972	515.161	431.952	588.503	699.409	511.872	1.3664	0.450382	0.011893	0.100947	8	48641801	48652071	-	4063	protein_coding	C2CD2-like [Source:RGD Symbol;Acc:1310281]	-
ENSRNOG00000047000	LOC100911225	55.9552	53.9285	0.970174	2.85144	0	0	36.9513	0.950481	38.4507	5.26494	0.0119505	0.101366	1	141832774	141836250	+	1183	protein_coding	fucose mutarotase-like [Source:RGD Symbol;Acc:6494411]	-
ENSRNOG00000012692	Riok2	191.02	229.735	231.871	109.305	111.695	183.843	217.542	134.948	1.61325	0.689971	0.0119568	0.101366	1	59129951	59146776	+	2166	protein_coding	RIO kinase 2 [Source:RGD Symbol;Acc:1311588]	-
ENSRNOG00000017069	Mark4	178.478	177.964	196.945	301.302	296.535	216.709	184.462	271.515	-1.47229	-0.558058	0.0119928	0.101549	1	80335526	80367328	-	3303	protein_coding	MAP/microtubule affinity-regulating kinase 4 [Source:RGD Symbol;Acc:1591792]	Pkinase
ENSRNOG00000002215	Mylk	1812.76	1565	1683.25	2246.94	2259.59	1989.41	1687	2165.31	-1.28345	-0.360023	0.0120412	0.101897	11	69013050	69223158	-	8016	protein_coding	myosin light chain kinase [Source:RGD Symbol;Acc:1310915]	Pkinase
ENSRNOG00000022234	mrpl24	466.937	518.792	439.489	347.876	348.922	364.605	475.072	353.801	1.34241	0.424826	0.0120871	0.102225	2	187288644	187294656	+	1594	protein_coding	mitochondrial ribosomal protein L24 [Source:RGD Symbol;Acc:1359289]	KOW
ENSRNOG00000061813	AABR07046141.1	9.64746	21.5714	18.4333	5.70288	39.5379	166.383	16.5507	70.5413	-4.26419	-2.09227	0.0121299	0.102525	KL567988.1	20093	23908	-	853	protein_coding	Ly6-C antigen precursor [Source:RefSeq peptide;Acc:NP_064488]	-
ENSRNOG00000057522	Fam134b	23.1539	23.7285	56.2701	61.7813	78.0874	81.1374	34.3842	73.6687	-2.13729	-1.09578	0.0121599	0.102717	2	78391921	78399987	+	1044	protein_coding	family with sequence similarity 134, member B [Source:MGI Symbol;Acc:MGI:1913520]	-
ENSRNOG00000009032	Ttll3	31.8366	23.7285	20.3736	60.8308	40.5264	56.4881	25.3129	52.6151	-2.07733	-1.05473	0.0122075	0.103057	4	145342193	145365496	+	2283	protein_coding	tubulin tyrosine ligase-like family, member 3 [Source:RGD Symbol;Acc:1311255]	TTL
ENSRNOG00000022143	Dusp23	122.523	80.8927	130.973	193.898	173.967	164.329	111.463	177.398	-1.58923	-0.668332	0.0122159	0.103066	13	91018510	91020112	-	863	protein_coding	dual specificity phosphatase 23 [Source:RGD Symbol;Acc:1309202]	DSPc
ENSRNOG00000004784	Ndufaf5	127.346	138.057	94.1068	68.4346	81.0528	67.7857	119.837	72.4244	1.65333	0.725371	0.0122274	0.103101	3	133232432	133261973	+	1144	protein_coding	NADH dehydrogenase (ubiquinone) complex I, assembly factor 5 [Source:RGD Symbol;Acc:1309829]	Methyltransf_11
ENSRNOG00000059659	Zfand3	978.252	1033.27	939.128	1393.4	1343.3	1127.71	983.55	1288.14	-1.30998	-0.389541	0.0122373	0.103123	20	8696436	8892569	+	2590	protein_coding	zinc finger, AN1-type domain 3 [Source:RGD Symbol;Acc:1307113]	zf-AN1
ENSRNOG00000007478	Cry2	519.033	473.492	461.803	641.575	584.173	728.183	484.776	651.31	-1.34323	-0.425707	0.0122721	0.103293	3	81314149	81344110	-	3970	protein_coding	cryptochrome circadian clock 2 [Source:RGD Symbol;Acc:620935]	-
ENSRNOG00000005218	Sf3a1	392.651	423.878	401.652	308.906	282.696	313.252	406.06	301.618	1.34605	0.428731	0.012269	0.103293	14	84393182	84413931	+	5019	protein_coding	splicing factor 3a, subunit 1 [Source:RGD Symbol;Acc:1311477]	ubiquitin
ENSRNOG00000016433	Prrc1	498.774	493.985	498.669	395.4	364.738	370.767	497.142	376.968	1.31867	0.399083	0.0123074	0.103466	18	52423883	52457575	+	1640	protein_coding	proline-rich coiled-coil 1 [Source:RGD Symbol;Acc:1565632]	-
ENSRNOG00000005856	Slc30a6	201.632	239.442	198.886	138.77	150.244	150.977	213.32	146.664	1.45384	0.53987	0.0123036	0.103466	6	22197040	22226421	-	1933	protein_coding	solute carrier family 30 (zinc transporter), member 6 [Source:RGD Symbol;Acc:1309250]	-
ENSRNOG00000039596	Prob1	27.0129	21.5714	27.1649	47.524	38.5495	77.0292	25.2497	54.3676	-2.14806	-1.10304	0.0123453	0.10366	18	28441827	28444880	-	3030	protein_coding	proline rich basic protein 1 [Source:MGI Symbol;Acc:MGI:2686460]	-
ENSRNOG00000014454	Ap1m1	1053.5	1058.08	1073.01	845.928	705.752	878.133	1061.53	809.938	1.31069	0.390323	0.0123447	0.10366	16	19288355	19303824	-	1931	protein_coding	adaptor-related protein complex 1, mu 1 subunit [Source:RGD Symbol;Acc:1307653]	Adap_comp_sub
ENSRNOG00000019472	Ackr2	4.82373	10.7857	1.94035	22.8115	30.6419	13.3517	5.84992	22.2684	-3.84953	-1.94468	0.0123708	0.103813	8	130538651	130542227	+	1346	protein_coding	atypical chemokine receptor 2 [Source:RGD Symbol;Acc:620323]	7tm_1
ENSRNOG00000049873	Ap1s3	60.779	132.664	72.763	43.7221	39.5379	51.3528	88.7353	44.871	1.9745	0.98149	0.0124089	0.103947	9	85387065	85445939	-	2535	protein_coding	adaptor-related protein complex 1, sigma 3 subunit [Source:RGD Symbol;Acc:1311772]	-
ENSRNOG00000012962	Nudt16	155.324	156.393	148.437	293.699	170.013	256.764	153.384	240.159	-1.56614	-0.647214	0.0124018	0.103947	8	113672758	113675128	-	1578	protein_coding	nudix (nucleoside diphosphate linked moiety X)-type motif 16 [Source:RGD Symbol;Acc:1311387]	NUDIX
ENSRNOG00000010665	Ccr7	1.92949	8.62855	0.970174	15.2077	27.6766	12.3247	3.84274	18.403	-4.87256	-2.28468	0.0124049	0.103947	10	87057136	87067456	-	1426	protein_coding	chemokine (C-C motif) receptor 7 [Source:RGD Symbol;Acc:735151]	7tm_1
ENSRNOG00000021175	Otub1	656.027	621.256	711.137	481.894	514.982	519.69	662.807	505.522	1.31153	0.391246	0.0124509	0.104133	1	222451674	222459952	-	1687	protein_coding	OTU deubiquitinase, ubiquitin aldehyde binding 1 [Source:RGD Symbol;Acc:1311329]	-
[truncated: 15,902 more rows]

## Sheet: DHT Vs Vehicle
gene_id	gene_name	DHT1	DHT2	DHT3	Vehicle1	Vehicle2	Vehicle3	DHT	Vehicle	FC	log2FoldChange	pvalue	padj	gene_chr	gene_start	gene_end	gene_strand	gene_length	gene_biotype	gene_description	tf_family
[truncated: 17,564 more rows]

[truncated: 1 more sheets: Flutamide Vs DHT]
