# Supplementary material for: Adrenarche-accompanied rise of adrenal sex steroid precursors prevents NAFLD in Young Female rats by converting into active androgens and inactivating hepatic Srebf1 signaling
Source: BMC Genomics. 2024 Feb 19;25:190. doi: 10.1186/s12864-024-10107-6 (PMC10875776; doi:10.1186/s12864-024-10107-6)
Supplement: Supplementary file 2 — Supplementary Material 2. [file 12864_2024_10107_MOESM2_ESM.xlsx]

## Sheet: Flutamide_Vs_Vehicle_up-DEGs
Category	Term	Count	%	P-Value	Benja
GOTERM_BP_FAT	carboxylic acid metabolic process	78	14.4	5.1e-17	2.8e-13
GOTERM_BP_FAT	organic acid metabolic process	80	14.7	1.8e-15	3.9e-12
GOTERM_BP_FAT	oxoacid metabolic process	79	14.5	2.1e-15	3.9e-12
GOTERM_BP_FAT	ER to Golgi vesicle-mediated transport	24	4.4	3.9e-13	5.3e-10
GOTERM_BP_FAT	protein folding	29	5.3	4.8e-13	5.3e-10
GOTERM_BP_FAT	cofactor metabolic process	45	8.3	6.8e-13	6.3e-10
GOTERM_BP_FAT	coenzyme metabolic process	40	7.4	9.9e-13	7.9e-10
GOTERM_BP_FAT	monocarboxylic acid metabolic process	55	10.1	2.7e-12	1.9e-09
GOTERM_BP_FAT	single-organism carbohydrate metabolic process	46	8.5	4.5e-12	2.8e-09
GOTERM_BP_FAT	intracellular transport	95	17.5	1.2e-11	6.9e-09
GOTERM_BP_FAT	monosaccharide metabolic process	33	6.1	2.3e-11	1.2e-08
GOTERM_BP_FAT	organophosphate metabolic process	71	13.1	3e-11	1.4e-08
GOTERM_BP_FAT	response to endoplasmic reticulum stress	31	5.7	3.9e-11	1.7e-08
GOTERM_BP_FAT	nitrogen compound transport	110	20.3	8.7e-11	3.5e-08
GOTERM_BP_FAT	peptide transport	96	17.7	1e-10	3.8e-08
GOTERM_BP_FAT	pyridine nucleotide metabolic process	25	4.6	1.3e-10	4.2e-08
GOTERM_BP_FAT	nicotinamide nucleotide metabolic process	25	4.6	1.3e-10	4.2e-08
GOTERM_BP_FAT	oxidoreduction coenzyme metabolic process	26	4.8	1.5e-10	4.6e-08
GOTERM_BP_FAT	proteasomal ubiquitin-independent protein catabolic process	11	2	2.3e-10	6.6e-08
GOTERM_BP_FAT	carbohydrate metabolic process	49	9	2.4e-10	6.6e-08
GOTERM_BP_FAT	establishment of protein localization	97	17.9	2.6e-10	6.9e-08
GOTERM_BP_FAT	amide transport	96	17.7	2.8e-10	7e-08
GOTERM_BP_FAT	intracellular protein transport	66	12.2	3e-10	7.3e-08
GOTERM_BP_FAT	nucleobase-containing small molecule metabolic process	51	9.4	3.2e-10	7.3e-08
GOTERM_BP_FAT	response to topologically incorrect protein	22	4.1	3.3e-10	7.3e-08
GOTERM_BP_FAT	pyridine-containing compound metabolic process	25	4.6	3.9e-10	8.3e-08
GOTERM_BP_FAT	carbohydrate derivative metabolic process	72	13.3	4e-10	8.3e-08
GOTERM_BP_FAT	hexose metabolic process	29	5.3	4.3e-10	8.6e-08
GOTERM_BP_FAT	ribonucleoprotein complex biogenesis	43	7.9	8.7e-10	1.7e-07
GOTERM_BP_FAT	nucleotide metabolic process	48	8.8	8.9e-10	1.7e-07
GOTERM_BP_FAT	single-organism catabolic process	62	11.4	1.1e-09	1.9e-07
GOTERM_BP_FAT	nucleoside phosphate metabolic process	48	8.8	1.2e-09	2.1e-07
GOTERM_BP_FAT	protein transport	90	16.6	1.7e-09	2.9e-07
GOTERM_BP_FAT	ribose phosphate metabolic process	42	7.7	4.8e-09	7.8e-07
GOTERM_BP_FAT	NADH metabolic process	12	2.2	6.7e-09	1.1e-06
GOTERM_BP_FAT	small molecule biosynthetic process	42	7.7	6.8e-09	1.1e-06
GOTERM_BP_FAT	glucose metabolic process	25	4.6	1.2e-08	1.8e-06
GOTERM_BP_FAT	glyceraldehyde-3-phosphate metabolic process	9	1.7	1.4e-08	2.1e-06
GOTERM_BP_FAT	Golgi vesicle transport	28	5.2	1.5e-08	2.2e-06
GOTERM_BP_FAT	thioester biosynthetic process	11	2	1.7e-08	2.3e-06
GOTERM_BP_FAT	acyl-CoA biosynthetic process	11	2	1.7e-08	2.3e-06
GOTERM_BP_FAT	response to unfolded protein	18	3.3	2.6e-08	3.4e-06
GOTERM_BP_FAT	ribosome biogenesis	31	5.7	4.5e-08	5.8e-06
GOTERM_BP_FAT	oxidation-reduction process	37	6.8	4.7e-08	5.9e-06
GOTERM_BP_FAT	NAD metabolic process	13	2.4	6e-08	7.5e-06
GOTERM_BP_FAT	small molecule catabolic process	31	5.7	7.2e-08	8.8e-06
GOTERM_BP_FAT	establishment of localization in cell	102	18.8	9.5e-08	1.1e-05
GOTERM_BP_FAT	single-organism carbohydrate catabolic process	20	3.7	1.2e-07	1.4e-05
GOTERM_BP_FAT	pyruvate metabolic process	18	3.3	1.3e-07	1.5e-05
GOTERM_BP_FAT	cellular response to topologically incorrect protein	17	3.1	1.4e-07	1.6e-05
GOTERM_BP_FAT	RNA processing	53	9.8	1.4e-07	1.6e-05
GOTERM_BP_FAT	ribonucleoside triphosphate metabolic process	30	5.5	1.6e-07	1.7e-05
GOTERM_BP_FAT	thioester metabolic process	15	2.8	1.7e-07	1.7e-05
GOTERM_BP_FAT	acyl-CoA metabolic process	15	2.8	1.7e-07	1.7e-05
GOTERM_BP_FAT	response to nutrient levels	48	8.8	2.2e-07	2.2e-05
GOTERM_BP_FAT	carbohydrate catabolic process	21	3.9	2.2e-07	2.2e-05
GOTERM_BP_FAT	retrograde vesicle-mediated transport, Golgi to ER	11	2	2.3e-07	2.2e-05
GOTERM_BP_FAT	response to extracellular stimulus	49	9	2.7e-07	2.6e-05
GOTERM_BP_FAT	generation of precursor metabolites and energy	33	6.1	4.8e-07	4.4e-05
GOTERM_BP_FAT	nucleoside triphosphate metabolic process	30	5.5	4.8e-07	4.4e-05
GOTERM_BP_FAT	lipid metabolic process	72	13.3	5.4e-07	4.9e-05
GOTERM_BP_FAT	response to purine-containing compound	23	4.2	5.6e-07	5e-05
GOTERM_BP_FAT	macromolecule localization	126	23.2	6.3e-07	5.5e-05
GOTERM_BP_FAT	cellular protein localization	90	16.6	7e-07	6.1e-05
GOTERM_BP_FAT	fatty acid metabolic process	33	6.1	7.4e-07	6.3e-05
GOTERM_BP_FAT	cellular macromolecule localization	90	16.6	9.1e-07	7.7e-05
GOTERM_BP_FAT	purine ribonucleoside triphosphate metabolic process	28	5.2	1.1e-06	9.5e-05
GOTERM_BP_FAT	ncRNA metabolic process	36	6.6	1.2e-06	9.7e-05
GOTERM_BP_FAT	protein localization	112	20.6	1.2e-06	0.0001
GOTERM_BP_FAT	ribonucleotide metabolic process	36	6.6	1.3e-06	0.00011
GOTERM_BP_FAT	purine nucleoside triphosphate metabolic process	28	5.2	1.6e-06	0.00012
GOTERM_BP_FAT	ribonucleoside monophosphate metabolic process	29	5.3	1.8e-06	0.00014
GOTERM_BP_FAT	monosaccharide catabolic process	10	1.8	2e-06	0.00015
GOTERM_BP_FAT	cellular localization	124	22.8	2.3e-06	0.00017
GOTERM_BP_FAT	cellular lipid metabolic process	57	10.5	2.5e-06	0.00019
GOTERM_BP_FAT	chaperone-mediated protein folding	12	2.2	2.6e-06	0.00019
GOTERM_BP_FAT	carbohydrate biosynthetic process	21	3.9	2.9e-06	0.00021
GOTERM_BP_FAT	nucleoside diphosphate metabolic process	17	3.1	3.4e-06	0.00025
GOTERM_BP_FAT	cellular ketone metabolic process	22	4.1	3.6e-06	0.00025
GOTERM_BP_FAT	hexose catabolic process	9	1.7	3.8e-06	0.00026
GOTERM_BP_FAT	nucleoside monophosphate metabolic process	29	5.3	4.1e-06	0.00028
GOTERM_BP_FAT	cellular aldehyde metabolic process	13	2.4	4.2e-06	0.00028
GOTERM_BP_FAT	acetyl-CoA metabolic process	9	1.7	4.7e-06	0.00032
GOTERM_BP_FAT	lipid biosynthetic process	39	7.2	5.1e-06	0.00034
GOTERM_BP_FAT	organonitrogen compound biosynthetic process	81	14.9	5.3e-06	0.00034
GOTERM_BP_FAT	monosaccharide biosynthetic process	13	2.4	5.3e-06	0.00034
GOTERM_BP_FAT	purine-containing compound metabolic process	36	6.6	5.8e-06	0.00037
GOTERM_BP_FAT	cellular amino acid metabolic process	24	4.4	6.2e-06	0.0004
GOTERM_BP_FAT	proteasomal protein catabolic process	32	5.9	6.6e-06	0.00041
GOTERM_BP_FAT	toxin transport	10	1.8	7.1e-06	0.00044
GOTERM_BP_FAT	proteasome-mediated ubiquitin-dependent protein catabolic process	30	5.5	7.9e-06	0.00049
GOTERM_BP_FAT	positive regulation of RNA polymerase II transcriptional preinitiation complex assembly	6	1.1	9e-06	0.00054
GOTERM_BP_FAT	protein localization to organelle	51	9.4	9.4e-06	0.00056
GOTERM_BP_FAT	response to fructose	7	1.3	9.8e-06	0.00058
GOTERM_BP_FAT	coenzyme biosynthetic process	14	2.6	1.1e-05	0.00065
GOTERM_BP_FAT	cofactor biosynthetic process	17	3.1	1.2e-05	0.00072
GOTERM_BP_FAT	cellular response to unfolded protein	13	2.4	1.3e-05	0.00074
GOTERM_BP_FAT	ribonucleoside diphosphate metabolic process	15	2.8	1.4e-05	0.0008
GOTERM_BP_FAT	establishment of protein localization to organelle	32	5.9	1.6e-05	0.00089
GOTERM_BP_FAT	carbohydrate derivative biosynthetic process	39	7.2	1.7e-05	0.00096
GOTERM_BP_FAT	purine ribonucleoside monophosphate metabolic process	26	4.8	1.8e-05	0.001
GOTERM_BP_FAT	purine nucleotide metabolic process	33	6.1	1.9e-05	0.001
GOTERM_BP_FAT	purine nucleoside monophosphate metabolic process	26	4.8	1.9e-05	0.001
GOTERM_BP_FAT	pentose-phosphate shunt	6	1.1	2.2e-05	0.0012
GOTERM_BP_FAT	NADP metabolic process	9	1.7	2.2e-05	0.0012
GOTERM_BP_FAT	ncRNA processing	27	5	2.3e-05	0.0012
GOTERM_BP_FAT	regulation of catabolic process	46	8.5	2.4e-05	0.0012
GOTERM_BP_FAT	glucose 6-phosphate metabolic process	7	1.3	2.4e-05	0.0012
GOTERM_BP_FAT	cellular response to fatty acid	11	2	2.6e-05	0.0013
GOTERM_BP_FAT	purine ribonucleotide metabolic process	32	5.9	2.7e-05	0.0014
GOTERM_BP_FAT	ATP metabolic process	24	4.4	2.8e-05	0.0014
GOTERM_BP_FAT	viral process	37	6.8	2.8e-05	0.0014
GOTERM_BP_FAT	ribonucleoprotein complex subunit organization	23	4.2	2.8e-05	0.0014
GOTERM_BP_FAT	mitochondrion organization	35	6.4	2.9e-05	0.0014
GOTERM_BP_FAT	nucleotide phosphorylation	14	2.6	3e-05	0.0014
GOTERM_BP_FAT	response to organophosphorus	18	3.3	3.1e-05	0.0015
GOTERM_BP_FAT	regulation of RNA polymerase II transcriptional preinitiation complex assembly	6	1.1	3.2e-05	0.0015
GOTERM_BP_FAT	cellular protein catabolic process	44	8.1	3.2e-05	0.0015
GOTERM_BP_FAT	macromolecular complex subunit organization	83	15.3	3.2e-05	0.0015
GOTERM_BP_FAT	symbiosis, encompassing mutualism through parasitism	39	7.2	3.4e-05	0.0016
GOTERM_BP_FAT	response to organic cyclic compound	68	12.5	3.4e-05	0.0016
GOTERM_BP_FAT	ribonucleoprotein complex assembly	22	4.1	3.5e-05	0.0016
GOTERM_BP_FAT	macromolecular complex assembly	75	13.8	3.7e-05	0.0017
GOTERM_BP_FAT	endoplasmic reticulum unfolded protein response	11	2	3.7e-05	0.0017
GOTERM_BP_FAT	protein catabolic process	51	9.4	4.4e-05	0.002
GOTERM_BP_FAT	RNA splicing	26	4.8	4.6e-05	0.002
GOTERM_BP_FAT	phosphorus metabolic process	126	23.2	4.8e-05	0.0021
GOTERM_BP_FAT	cellular carbohydrate catabolic process	9	1.7	4.9e-05	0.0021
GOTERM_BP_FAT	regulation of response to endoplasmic reticulum stress	12	2.2	5e-05	0.0021
GOTERM_BP_FAT	response to organic substance	143	26.3	5.3e-05	0.0023
GOTERM_BP_FAT	response to drug	37	6.8	5.4e-05	0.0023
GOTERM_BP_FAT	multi-organism cellular process	37	6.8	5.5e-05	0.0023
GOTERM_BP_FAT	interspecies interaction between organisms	39	7.2	5.6e-05	0.0024
GOTERM_BP_FAT	cellular response to stress	88	16.2	5.7e-05	0.0024
GOTERM_BP_FAT	regulation of triglyceride biosynthetic process	7	1.3	6.4e-05	0.0026
GOTERM_BP_FAT	response to cAMP	15	2.8	7.7e-05	0.0032
GOTERM_BP_FAT	cellular carbohydrate metabolic process	23	4.2	7.9e-05	0.0032
GOTERM_BP_FAT	macromolecule catabolic process	60	11	8e-05	0.0032
GOTERM_BP_FAT	translational initiation	13	2.4	8.1e-05	0.0033
GOTERM_BP_FAT	cellular response to interleukin-7	6	1.1	8.5e-05	0.0034
GOTERM_BP_FAT	response to interleukin-7	6	1.1	8.5e-05	0.0034
GOTERM_BP_FAT	energy derivation by oxidation of organic compounds	21	3.9	8.6e-05	0.0034
GOTERM_BP_FAT	sulfur compound biosynthetic process	14	2.6	9e-05	0.0035
GOTERM_BP_FAT	protein targeting to ER	8	1.5	9.4e-05	0.0036
GOTERM_BP_FAT	nucleoside diphosphate phosphorylation	13	2.4	9.5e-05	0.0037
GOTERM_BP_FAT	positive regulation of protein localization to nucleus	13	2.4	0.00011	0.0043
GOTERM_BP_FAT	positive regulation of triglyceride biosynthetic process	6	1.1	0.00011	0.0043
GOTERM_BP_FAT	organic hydroxy compound metabolic process	31	5.7	0.00012	0.0046
GOTERM_BP_FAT	cellular macromolecular complex assembly	55	10.1	0.00013	0.0048
GOTERM_BP_FAT	proteolysis involved in cellular protein catabolic process	40	7.4	0.00014	0.005
GOTERM_BP_FAT	protein N-linked glycosylation	9	1.7	0.00016	0.006
GOTERM_BP_FAT	establishment of protein localization to endoplasmic reticulum	8	1.5	0.00017	0.0064
GOTERM_BP_FAT	rRNA processing	18	3.3	0.00018	0.0066
GOTERM_BP_FAT	ubiquitin-dependent protein catabolic process	35	6.4	0.00018	0.0066
GOTERM_BP_FAT	protein localization to endoplasmic reticulum	10	1.8	0.00019	0.0067
GOTERM_BP_FAT	cellular macromolecule catabolic process	50	9.2	0.00019	0.0068
GOTERM_BP_FAT	protein stabilization	16	2.9	0.00019	0.0069
GOTERM_BP_FAT	sulfur compound metabolic process	24	4.4	0.0002	0.007
GOTERM_BP_FAT	response to xenobiotic stimulus	37	6.8	0.0002	0.007
GOTERM_BP_FAT	protein targeting	31	5.7	0.0002	0.007
GOTERM_BP_FAT	organophosphate biosynthetic process	30	5.5	0.00021	0.0072
GOTERM_BP_FAT	cellular amide metabolic process	67	12.3	0.00021	0.0072
GOTERM_BP_FAT	intracellular protein transmembrane transport	10	1.8	0.00025	0.0085
GOTERM_BP_FAT	modification-dependent protein catabolic process	35	6.4	0.00026	0.0089
GOTERM_BP_FAT	alcohol metabolic process	22	4.1	0.00027	0.009
GOTERM_BP_FAT	pyrimidine nucleotide-sugar transport	5	0.9	0.00029	0.0099
GOTERM_BP_FAT	ADP metabolic process	12	2.2	0.00032	0.011
GOTERM_BP_FAT	nucleobase-containing compound transport	17	3.1	0.00032	0.011
GOTERM_BP_FAT	response to fatty acid	13	2.4	0.00033	0.011
GOTERM_BP_FAT	gluconeogenesis	10	1.8	0.00033	0.011
GOTERM_BP_FAT	peptide metabolic process	59	10.9	0.00033	0.011
GOTERM_BP_FAT	rRNA metabolic process	19	3.5	0.00034	0.011
GOTERM_BP_FAT	modification-dependent macromolecule catabolic process	35	6.4	0.00037	0.012
GOTERM_BP_FAT	ribose phosphate biosynthetic process	17	3.1	0.00037	0.012
GOTERM_BP_FAT	response to hormone	53	9.8	0.00038	0.012
GOTERM_BP_FAT	nucleotide-sugar transport	5	0.9	0.0004	0.013
GOTERM_BP_FAT	glycolytic process	11	2	0.00043	0.013
GOTERM_BP_FAT	hexose biosynthetic process	10	1.8	0.00043	0.014
GOTERM_BP_FAT	pyrimidine ribonucleotide biosynthetic process	6	1.1	0.00045	0.014
GOTERM_BP_FAT	pyrimidine ribonucleoside biosynthetic process	6	1.1	0.00045	0.014
GOTERM_BP_FAT	glucose catabolic process	6	1.1	0.00045	0.014
GOTERM_BP_FAT	nuclear transport	24	4.4	0.00046	0.014
GOTERM_BP_FAT	ATP generation from ADP	11	2	0.00046	0.014
GOTERM_BP_FAT	protein transmembrane transport	10	1.8	0.00047	0.014
GOTERM_BP_FAT	regulation of protein catabolic process	25	4.6	0.00049	0.015
GOTERM_BP_FAT	regulation of signal transduction by p53 class mediator	10	1.8	0.00052	0.015
GOTERM_BP_FAT	response to oxygen-containing compound	90	16.6	0.00052	0.015
GOTERM_BP_FAT	purine nucleoside diphosphate metabolic process	12	2.2	0.00052	0.015
GOTERM_BP_FAT	purine ribonucleoside diphosphate metabolic process	12	2.2	0.00052	0.015
GOTERM_BP_FAT	pyrimidine nucleoside biosynthetic process	6	1.1	0.00055	0.016
GOTERM_BP_FAT	fatty acid biosynthetic process	14	2.6	0.00055	0.016
GOTERM_BP_FAT	triglyceride biosynthetic process	7	1.3	0.00062	0.018
GOTERM_BP_FAT	ERAD pathway	11	2	0.00062	0.018
GOTERM_BP_FAT	protein localization to nucleus	23	4.2	0.00066	0.019
GOTERM_BP_FAT	regulation of protein stability	20	3.7	0.00067	0.019
GOTERM_BP_FAT	regulation of cellular catabolic process	35	6.4	0.00068	0.019
GOTERM_BP_FAT	nucleobase metabolic process	7	1.3	0.00071	0.02
GOTERM_BP_FAT	RNA localization	15	2.8	0.00073	0.021
GOTERM_BP_FAT	response to endogenous stimulus	85	15.7	0.00074	0.021
GOTERM_BP_FAT	negative regulation of response to endoplasmic reticulum stress	8	1.5	0.00077	0.021
GOTERM_BP_FAT	carboxylic acid biosynthetic process	20	3.7	0.00079	0.022
GOTERM_BP_FAT	organic acid biosynthetic process	20	3.7	0.00079	0.022
GOTERM_BP_FAT	response to carbohydrate	22	4.1	0.00082	0.023
GOTERM_BP_FAT	glycosyl compound metabolic process	13	2.4	0.00084	0.023
GOTERM_BP_FAT	secondary alcohol biosynthetic process	8	1.5	0.00085	0.023
GOTERM_BP_FAT	cholesterol biosynthetic process	8	1.5	0.00085	0.023
GOTERM_BP_FAT	regulation of fatty acid metabolic process	11	2	0.00089	0.024
GOTERM_BP_FAT	monocarboxylic acid biosynthetic process	16	2.9	0.00091	0.024
GOTERM_BP_FAT	protein exit from endoplasmic reticulum	7	1.3	0.00092	0.025
GOTERM_BP_FAT	mitochondrial translation	8	1.5	0.00095	0.025
GOTERM_BP_FAT	peptide biosynthetic process	51	9.4	0.00097	0.026
GOTERM_BP_FAT	ribosome assembly	10	1.8	0.00098	0.026
GOTERM_BP_FAT	cellular response to chemical stimulus	123	22.7	0.001	0.026
GOTERM_BP_FAT	mitochondrial membrane organization	11	2	0.001	0.027
GOTERM_BP_FAT	nucleocytoplasmic transport	23	4.2	0.001	0.027
GOTERM_BP_FAT	phosphate-containing compound metabolic process	116	21.4	0.0011	0.027
GOTERM_BP_FAT	response to virus	21	3.9	0.0011	0.027
GOTERM_BP_FAT	response to starvation	18	3.3	0.0011	0.027
GOTERM_BP_FAT	intra-Golgi vesicle-mediated transport	6	1.1	0.0011	0.028
GOTERM_BP_FAT	telomere maintenance via telomere lengthening	9	1.7	0.0011	0.028
GOTERM_BP_FAT	translation	50	9.2	0.0011	0.028
GOTERM_BP_FAT	acetyl-CoA biosynthetic process	5	0.9	0.0011	0.028
GOTERM_BP_FAT	nucleobase biosynthetic process	5	0.9	0.0011	0.028
GOTERM_BP_FAT	sterol metabolic process	12	2.2	0.0013	0.031
GOTERM_BP_FAT	positive regulation of triglyceride metabolic process	6	1.1	0.0013	0.031
GOTERM_BP_FAT	regulation of telomere maintenance via telomere lengthening	8	1.5	0.0013	0.031
GOTERM_BP_FAT	protein complex subunit organization	56	10.3	0.0014	0.034
GOTERM_BP_FAT	sterol biosynthetic process	8	1.5	0.0014	0.034
GOTERM_BP_FAT	pyrimidine nucleobase biosynthetic process	4	0.7	0.0014	0.034
GOTERM_BP_FAT	regulation of generation of precursor metabolites and energy	12	2.2	0.0014	0.034
GOTERM_BP_FAT	acylglycerol biosynthetic process	7	1.3	0.0015	0.036
GOTERM_BP_FAT	neutral lipid biosynthetic process	7	1.3	0.0015	0.036
GOTERM_BP_FAT	response to nitrogen compound	61	11.2	0.0015	0.036
GOTERM_BP_FAT	carboxylic acid catabolic process	17	3.1	0.0015	0.036
GOTERM_BP_FAT	organic acid catabolic process	17	3.1	0.0015	0.036
GOTERM_BP_FAT	response to organonitrogen compound	56	10.3	0.0016	0.037
GOTERM_BP_FAT	ribonucleoside biosynthetic process	7	1.3	0.0017	0.039
GOTERM_BP_FAT	proteolysis	73	13.4	0.0018	0.042
GOTERM_BP_FAT	cellular component biogenesis	117	21.5	0.0018	0.043
GOTERM_BP_FAT	nucleoside biosynthetic process	7	1.3	0.0018	0.043
GOTERM_BP_FAT	ubiquitin-dependent ERAD pathway	9	1.7	0.0019	0.045
GOTERM_BP_FAT	pyrimidine ribonucleotide metabolic process	6	1.1	0.0019	0.045
GOTERM_BP_FAT	pyrimidine nucleotide biosynthetic process	6	1.1	0.0019	0.045
GOTERM_BP_FAT	positive regulation of establishment of protein localization to telomere	4	0.7	0.002	0.045
GOTERM_BP_FAT	protein complex biogenesis	50	9.2	0.002	0.045
GOTERM_BP_FAT	protein complex assembly	50	9.2	0.002	0.045
GOTERM_BP_FAT	regulation of protein localization to nucleus	15	2.8	0.002	0.046
GOTERM_BP_FAT	ribonucleoside triphosphate biosynthetic process	9	1.7	0.0021	0.047
GOTERM_BP_FAT	positive regulation of lipid biosynthetic process	10	1.8	0.0021	0.047
GOTERM_BP_FAT	positive regulation of cellular component organization	63	11.6	0.0021	0.047
GOTERM_BP_FAT	cellular response to organic substance	102	18.8	0.0022	0.049
GOTERM_BP_FAT	positive regulation of fatty acid metabolic process	7	1.3	0.0023	0.05
GOTERM_BP_FAT	cellular respiration	14	2.6	0.0024	0.052
GOTERM_BP_FAT	ribonucleoside metabolic process	10	1.8	0.0024	0.053
GOTERM_BP_FAT	regulation of nucleotide metabolic process	13	2.4	0.0025	0.055
GOTERM_BP_FAT	glycosyl compound biosynthetic process	7	1.3	0.0025	0.055
GOTERM_BP_FAT	cellular response to lipid	38	7	0.0025	0.055
GOTERM_BP_FAT	cholesterol metabolic process	11	2	0.0026	0.055
GOTERM_BP_FAT	triglyceride metabolic process	10	1.8	0.0026	0.055
GOTERM_BP_FAT	regulation of ATP metabolic process	10	1.8	0.0026	0.055
GOTERM_BP_FAT	carbohydrate derivative transport	9	1.7	0.0026	0.055
GOTERM_BP_FAT	acetyl-CoA biosynthetic process from pyruvate	4	0.7	0.0027	0.055
GOTERM_BP_FAT	IRES-dependent viral translational initiation	4	0.7	0.0027	0.055
GOTERM_BP_FAT	regulation of establishment of protein localization to telomere	4	0.7	0.0027	0.055
GOTERM_BP_FAT	vesicle fusion with Golgi apparatus	4	0.7	0.0027	0.055
GOTERM_BP_FAT	regulation of protein localization to Cajal body	4	0.7	0.0027	0.055
GOTERM_BP_FAT	positive regulation of protein localization to Cajal body	4	0.7	0.0027	0.055
GOTERM_BP_FAT	regulation of peptide transport	34	6.3	0.0027	0.057
GOTERM_BP_FAT	cellular response to oxygen-containing compound	61	11.2	0.0028	0.059
GOTERM_BP_FAT	pyrimidine-containing compound biosynthetic process	6	1.1	0.0028	0.059
GOTERM_BP_FAT	lipid homeostasis	13	2.4	0.0029	0.059
GOTERM_BP_FAT	positive regulation of translation	13	2.4	0.003	0.062
GOTERM_BP_FAT	regulation of triglyceride metabolic process	7	1.3	0.003	0.062
GOTERM_BP_FAT	protein glycosylation	16	2.9	0.0031	0.064
GOTERM_BP_FAT	macromolecule glycosylation	16	2.9	0.0031	0.064
GOTERM_BP_FAT	tRNA metabolic process	13	2.4	0.0032	0.064
GOTERM_BP_FAT	response to testosterone	9	1.7	0.0032	0.064
GOTERM_BP_FAT	protein import	18	3.3	0.0032	0.064
GOTERM_BP_FAT	positive regulation of telomere maintenance via telomere lengthening	6	1.1	0.0032	0.064
GOTERM_BP_FAT	amide biosynthetic process	52	9.6	0.0033	0.065
GOTERM_BP_FAT	regulation of establishment of protein localization	33	6.1	0.0033	0.065
GOTERM_BP_FAT	cellular response to extracellular stimulus	19	3.5	0.0033	0.066
GOTERM_BP_FAT	protein localization to mitochondrion	11	2	0.0034	0.066
GOTERM_BP_FAT	protein localization to nuclear body	4	0.7	0.0035	0.067
GOTERM_BP_FAT	pyrimidine nucleotide-sugar transmembrane transport	4	0.7	0.0035	0.067
GOTERM_BP_FAT	response to disaccharide	4	0.7	0.0035	0.067
GOTERM_BP_FAT	protein localization to Cajal body	4	0.7	0.0035	0.067
GOTERM_BP_FAT	regulation of establishment of protein localization to chromosome	4	0.7	0.0035	0.067
GOTERM_BP_FAT	response to sucrose	4	0.7	0.0035	0.067
GOTERM_BP_FAT	response to metal ion	27	5	0.0035	0.067
GOTERM_BP_FAT	pyrimidine ribonucleoside metabolic process	6	1.1	0.0036	0.069
GOTERM_BP_FAT	RNA polymerase II transcriptional preinitiation complex assembly	6	1.1	0.0036	0.069
GOTERM_BP_FAT	programmed cell death	76	14	0.0036	0.069
GOTERM_BP_FAT	response to hexose	18	3.3	0.0039	0.074
GOTERM_BP_FAT	regulation of cellular ketone metabolic process	12	2.2	0.004	0.076
GOTERM_BP_FAT	cellular response to oxygen radical	5	0.9	0.0041	0.076
GOTERM_BP_FAT	cellular response to superoxide	5	0.9	0.0041	0.076
GOTERM_BP_FAT	NADH oxidation	3	0.6	0.0041	0.076
GOTERM_BP_FAT	pyrimidine ribonucleoside diphosphate biosynthetic process	3	0.6	0.0041	0.076
GOTERM_BP_FAT	'de novo' UMP biosynthetic process	3	0.6	0.0041	0.076
GOTERM_BP_FAT	UDP biosynthetic process	3	0.6	0.0041	0.076
GOTERM_BP_FAT	secondary alcohol metabolic process	11	2	0.0041	0.076
GOTERM_BP_FAT	regulation of lipid biosynthetic process	14	2.6	0.0043	0.079
GOTERM_BP_FAT	organic anion transport	26	4.8	0.0043	0.079
GOTERM_BP_FAT	nucleoside triphosphate biosynthetic process	9	1.7	0.0044	0.08
GOTERM_BP_FAT	regulation of protein complex stability	4	0.7	0.0044	0.08
GOTERM_BP_FAT	ER-associated misfolded protein catabolic process	4	0.7	0.0044	0.08
GOTERM_BP_FAT	positive regulation of protein localization to chromosome, telomeric region	4	0.7	0.0044	0.08
GOTERM_BP_FAT	IRES-dependent translational initiation	4	0.7	0.0044	0.08
GOTERM_BP_FAT	cytoplasmic translational initiation	6	1.1	0.0045	0.08
GOTERM_BP_FAT	regulation of cholesterol metabolic process	6	1.1	0.0045	0.08
GOTERM_BP_FAT	response to steroid hormone	26	4.8	0.0046	0.082
GOTERM_BP_FAT	regulation of lipid metabolic process	22	4.1	0.0047	0.083
GOTERM_BP_FAT	unsaturated fatty acid metabolic process	12	2.2	0.0048	0.085
GOTERM_BP_FAT	regulation of carbohydrate metabolic process	14	2.6	0.0048	0.085
GOTERM_BP_FAT	tRNA aminoacylation for protein translation	6	1.1	0.005	0.088
GOTERM_BP_FAT	retrograde protein transport, ER to cytosol	5	0.9	0.0054	0.094
GOTERM_BP_FAT	endoplasmic reticulum to cytosol transport	5	0.9	0.0054	0.094
GOTERM_BP_FAT	regulation of endoplasmic reticulum unfolded protein response	5	0.9	0.0054	0.094
GOTERM_BP_FAT	very long-chain fatty acid biosynthetic process	4	0.7	0.0055	0.095
GOTERM_BP_FAT	protein localization to nucleoplasm	4	0.7	0.0055	0.095
GOTERM_BP_FAT	pyrimidine nucleoside metabolic process	6	1.1	0.0055	0.095
GOTERM_BP_FAT	'de novo' protein folding	6	1.1	0.0055	0.095
GOTERM_BP_FAT	mitochondrial transmembrane transport	9	1.7	0.0056	0.096
GOTERM_BP_FAT	response to peptide hormone	29	5.3	0.0056	0.096
GOTERM_BP_FAT	nucleotide biosynthetic process	16	2.9	0.0057	0.098
GOTERM_BP_FAT	cellular response to nutrient levels	17	3.1	0.0057	0.098
GOTERM_BP_FAT	autophagy	23	4.2	0.0058	0.098
GOTERM_BP_FAT	mRNA processing	23	4.2	0.0058	0.098
GOTERM_BP_FAT	ribonucleotide biosynthetic process	14	2.6	0.0058	0.099
GOTERM_BP_FAT	cellular response to cAMP	8	1.5	0.0059	0.099
GOTERM_BP_FAT	regulation of cellular component organization	103	19	0.0059	0.099
GOTERM_BP_FAT	regulation of purine nucleotide metabolic process	12	2.2	0.006	0.1
GOTERM_BP_FAT	nucleoside phosphate biosynthetic process	16	2.9	0.0061	0.1
GOTERM_BP_FAT	response to ketone	22	4.1	0.0062	0.1
GOTERM_BP_FAT	response to superoxide	5	0.9	0.0062	0.1
GOTERM_BP_FAT	glycosylation	16	2.9	0.0064	0.1
GOTERM_BP_FAT	response to alcohol	19	3.5	0.0064	0.1
GOTERM_BP_FAT	response to hypoxia	23	4.2	0.0064	0.11
GOTERM_BP_FAT	posttranscriptional regulation of gene expression	32	5.9	0.0064	0.11
GOTERM_BP_FAT	response to ethanol	16	2.9	0.0065	0.11
GOTERM_BP_FAT	telomere maintenance via telomerase	7	1.3	0.0066	0.11
GOTERM_BP_FAT	response to monosaccharide	18	3.3	0.0066	0.11
GOTERM_BP_FAT	single-organism intracellular transport	36	6.6	0.0067	0.11
GOTERM_BP_FAT	nucleoside metabolic process	10	1.8	0.0067	0.11
GOTERM_BP_FAT	tRNA aminoacylation	6	1.1	0.0067	0.11
GOTERM_BP_FAT	protein import into mitochondrial outer membrane	3	0.6	0.0067	0.11
GOTERM_BP_FAT	pentose metabolic process	4	0.7	0.0068	0.11
GOTERM_BP_FAT	glucose catabolic process to pyruvate	4	0.7	0.0068	0.11
GOTERM_BP_FAT	regulation of cellular carbohydrate catabolic process	4	0.7	0.0068	0.11
GOTERM_BP_FAT	NADH regeneration	4	0.7	0.0068	0.11
GOTERM_BP_FAT	SRP-dependent cotranslational protein targeting to membrane	4	0.7	0.0068	0.11
GOTERM_BP_FAT	negative regulation of endoplasmic reticulum unfolded protein response	4	0.7	0.0068	0.11
GOTERM_BP_FAT	regulation of protein localization to chromosome, telomeric region	4	0.7	0.0068	0.11
GOTERM_BP_FAT	canonical glycolysis	4	0.7	0.0068	0.11
GOTERM_BP_FAT	positive regulation of telomerase RNA localization to Cajal body	4	0.7	0.0068	0.11
GOTERM_BP_FAT	response to oxygen radical	5	0.9	0.007	0.11
GOTERM_BP_FAT	response to heat	11	2	0.007	0.11
GOTERM_BP_FAT	RNA-dependent DNA biosynthetic process	7	1.3	0.0071	0.11
GOTERM_BP_FAT	cell death	80	14.7	0.0072	0.11
GOTERM_BP_FAT	alpha-amino acid metabolic process	14	2.6	0.0073	0.11
GOTERM_BP_FAT	amino acid activation	6	1.1	0.0074	0.11
GOTERM_BP_FAT	mitochondrial transport	15	2.8	0.0079	0.12
GOTERM_BP_FAT	homeostatic process	76	14	0.008	0.12
GOTERM_BP_FAT	pyrimidine nucleotide metabolic process	6	1.1	0.0081	0.12
GOTERM_BP_FAT	telomerase RNA localization to Cajal body	4	0.7	0.0081	0.12
GOTERM_BP_FAT	telomerase RNA localization	4	0.7	0.0081	0.12
GOTERM_BP_FAT	cap-independent translational initiation	4	0.7	0.0081	0.12
GOTERM_BP_FAT	RNA localization to Cajal body	4	0.7	0.0081	0.12
GOTERM_BP_FAT	cotranslational protein targeting to membrane	4	0.7	0.0081	0.12
GOTERM_BP_FAT	protein N-linked glycosylation via asparagine	4	0.7	0.0081	0.12
GOTERM_BP_FAT	ribonucleoside monophosphate biosynthetic process	9	1.7	0.0083	0.12
GOTERM_BP_FAT	response to ischemia	8	1.5	0.0086	0.13
GOTERM_BP_FAT	aging	26	4.8	0.0087	0.13
GOTERM_BP_FAT	protein localization to chromosome, telomeric region	5	0.9	0.0089	0.13
GOTERM_BP_FAT	positive regulation of lipid metabolic process	12	2.2	0.0091	0.13
GOTERM_BP_FAT	macroautophagy	15	2.8	0.0093	0.14
GOTERM_BP_FAT	long-chain fatty-acyl-CoA metabolic process	4	0.7	0.0097	0.14
GOTERM_BP_FAT	establishment of protein localization to telomere	4	0.7	0.0097	0.14
GOTERM_BP_FAT	glycolytic process through glucose-6-phosphate	4	0.7	0.0097	0.14
GOTERM_BP_FAT	peptidyl-asparagine modification	4	0.7	0.0097	0.14
GOTERM_BP_FAT	pyrimidine ribonucleoside triphosphate biosynthetic process	4	0.7	0.0097	0.14
GOTERM_BP_FAT	response to lipid	54	9.9	0.0098	0.14
GOTERM_BP_FAT	pyrimidine nucleoside diphosphate biosynthetic process	3	0.6	0.0099	0.14
GOTERM_BP_FAT	outer mitochondrial membrane organization	3	0.6	0.0099	0.14
GOTERM_BP_FAT	negative regulation of IRE1-mediated unfolded protein response	3	0.6	0.0099	0.14
GOTERM_BP_FAT	protein ufmylation	3	0.6	0.0099	0.14
GOTERM_BP_FAT	COPII-coated vesicle budding	5	0.9	0.0099	0.14
GOTERM_BP_FAT	citrate metabolic process	5	0.9	0.0099	0.14
GOTERM_BP_FAT	apoptotic process	70	12.9	0.01	0.15
GOTERM_BP_FAT	transcription initiation from RNA polymerase II promoter	8	1.5	0.01	0.15
GOTERM_BP_FAT	regulation of protein metabolic process	107	19.7	0.01	0.15
GOTERM_BP_FAT	positive regulation of binding	13	2.4	0.011	0.15
GOTERM_BP_FAT	positive regulation of cellular amide metabolic process	13	2.4	0.011	0.15
GOTERM_BP_FAT	establishment of protein localization to membrane	15	2.8	0.011	0.15
GOTERM_BP_FAT	telomere maintenance	10	1.8	0.011	0.15
GOTERM_BP_FAT	acylglycerol metabolic process	10	1.8	0.011	0.16
GOTERM_BP_FAT	pyrimidine nucleobase metabolic process	4	0.7	0.011	0.16
GOTERM_BP_FAT	glycolytic process through fructose-6-phosphate	4	0.7	0.011	0.16
GOTERM_BP_FAT	viral translation	4	0.7	0.011	0.16
GOTERM_BP_FAT	regulation of telomerase RNA localization to Cajal body	4	0.7	0.011	0.16
GOTERM_BP_FAT	nucleotide-sugar biosynthetic process	4	0.7	0.011	0.16
GOTERM_BP_FAT	DNA-templated transcriptional preinitiation complex assembly	6	1.1	0.012	0.17
GOTERM_BP_FAT	regulation of telomere maintenance via telomerase	6	1.1	0.012	0.17
GOTERM_BP_FAT	neutral lipid metabolic process	10	1.8	0.012	0.17
GOTERM_BP_FAT	positive regulation of telomere maintenance via telomerase	5	0.9	0.012	0.17
GOTERM_BP_FAT	cell redox homeostasis	5	0.9	0.012	0.17
GOTERM_BP_FAT	response to nutrient	17	3.1	0.012	0.17
GOTERM_BP_FAT	nucleoside monophosphate biosynthetic process	9	1.7	0.013	0.17
GOTERM_BP_FAT	response to decreased oxygen levels	23	4.2	0.013	0.17
GOTERM_BP_FAT	response to peptide	31	5.7	0.013	0.17
GOTERM_BP_FAT	regulation of ER to Golgi vesicle-mediated transport	4	0.7	0.013	0.18
GOTERM_BP_FAT	telomere organization	10	1.8	0.013	0.18
GOTERM_BP_FAT	regulation of glucose metabolic process	10	1.8	0.013	0.18
GOTERM_BP_FAT	nucleotide-sugar metabolic process	5	0.9	0.014	0.18
GOTERM_BP_FAT	'de novo' pyrimidine nucleobase biosynthetic process	3	0.6	0.014	0.18
GOTERM_BP_FAT	regulation of NADP metabolic process	3	0.6	0.014	0.18
GOTERM_BP_FAT	pyrimidine ribonucleoside diphosphate metabolic process	3	0.6	0.014	0.18
GOTERM_BP_FAT	UDP metabolic process	3	0.6	0.014	0.18
GOTERM_BP_FAT	response to insulin	19	3.5	0.014	0.18
GOTERM_BP_FAT	steroid metabolic process	18	3.3	0.014	0.18
GOTERM_BP_FAT	cellular response to organic cyclic compound	33	6.1	0.014	0.19
GOTERM_BP_FAT	protein K63-linked deubiquitination	5	0.9	0.015	0.2
GOTERM_BP_FAT	response to manganese ion	5	0.9	0.015	0.2
GOTERM_BP_FAT	regulation of programmed cell death	62	11.4	0.015	0.2
GOTERM_BP_FAT	pyrimidine ribonucleoside triphosphate metabolic process	4	0.7	0.015	0.2
GOTERM_BP_FAT	establishment of protein localization to mitochondrial membrane	4	0.7	0.015	0.2
GOTERM_BP_FAT	regulation of apoptotic process	61	11.2	0.015	0.2
GOTERM_BP_FAT	RNA splicing, via transesterification reactions	16	2.9	0.016	0.2
GOTERM_BP_FAT	mRNA splicing, via spliceosome	16	2.9	0.016	0.2
GOTERM_BP_FAT	RNA splicing, via transesterification reactions with bulged adenosine as nucleophile	16	2.9	0.016	0.2
GOTERM_BP_FAT	mRNA metabolic process	29	5.3	0.016	0.2
GOTERM_BP_FAT	regulation of telomere maintenance	8	1.5	0.016	0.2
GOTERM_BP_FAT	positive regulation of establishment of protein localization	20	3.7	0.016	0.21
GOTERM_BP_FAT	response to oxygen levels	25	4.6	0.016	0.21
GOTERM_BP_FAT	tricarboxylic acid metabolic process	5	0.9	0.016	0.21
GOTERM_BP_FAT	alcohol catabolic process	6	1.1	0.017	0.21
GOTERM_BP_FAT	vesicle-mediated transport	57	10.5	0.017	0.21
GOTERM_BP_FAT	maturation of LSU-rRNA from tricistronic rRNA transcript (SSU-rRNA, 5.8S rRNA, LSU-rRNA)	4	0.7	0.018	0.22
GOTERM_BP_FAT	pyrimidine nucleoside triphosphate biosynthetic process	4	0.7	0.018	0.22
GOTERM_BP_FAT	cellular response to drug	8	1.5	0.018	0.22
GOTERM_BP_FAT	organic hydroxy compound catabolic process	7	1.3	0.018	0.22
GOTERM_BP_FAT	positive regulation of cellular protein catabolic process	10	1.8	0.018	0.22
GOTERM_BP_FAT	response to inorganic substance	35	6.4	0.018	0.23
GOTERM_BP_FAT	regulation of protein transport	29	5.3	0.018	0.23
GOTERM_BP_FAT	membrane organization	40	7.4	0.018	0.23
GOTERM_BP_FAT	regulation of translation	27	5	0.019	0.23
GOTERM_BP_FAT	purine ribonucleoside triphosphate biosynthetic process	7	1.3	0.019	0.23
GOTERM_BP_FAT	positive regulation of organelle organization	31	5.7	0.019	0.23
GOTERM_BP_FAT	positive regulation of organic acid transport	6	1.1	0.019	0.23
GOTERM_BP_FAT	positive regulation of transcription initiation from RNA polymerase II promoter	6	1.1	0.019	0.23
GOTERM_BP_FAT	double-strand break repair	15	2.8	0.019	0.23
GOTERM_BP_FAT	intracellular receptor signaling pathway	14	2.6	0.019	0.24
GOTERM_BP_FAT	long-chain fatty acid metabolic process	9	1.7	0.02	0.24
GOTERM_BP_FAT	glycerol metabolic process	4	0.7	0.02	0.24
GOTERM_BP_FAT	removal of superoxide radicals	4	0.7	0.02	0.24
GOTERM_BP_FAT	purine nucleoside triphosphate biosynthetic process	7	1.3	0.02	0.24
GOTERM_BP_FAT	regulation of protein localization	41	7.6	0.021	0.25
GOTERM_BP_FAT	positive regulation of catabolic process	22	4.1	0.021	0.25
GOTERM_BP_FAT	establishment of protein localization to mitochondrion	9	1.7	0.021	0.26
GOTERM_BP_FAT	protein transmembrane import into intracellular organelle	6	1.1	0.022	0.26
GOTERM_BP_FAT	isoprenoid metabolic process	9	1.7	0.022	0.27
GOTERM_BP_FAT	pyrimidine nucleoside diphosphate metabolic process	3	0.6	0.023	0.27
GOTERM_BP_FAT	cellular response to decreased oxygen levels	13	2.4	0.023	0.27
GOTERM_BP_FAT	regulation of cellular carbohydrate metabolic process	11	2	0.023	0.27
GOTERM_BP_FAT	response to oxidative stress	25	4.6	0.023	0.27
GOTERM_BP_FAT	'de novo' posttranslational protein folding	5	0.9	0.023	0.28
GOTERM_BP_FAT	cellular response to hypoxia	12	2.2	0.023	0.28
GOTERM_BP_FAT	cellular response to virus	7	1.3	0.023	0.28
GOTERM_BP_FAT	RNA phosphodiester bond hydrolysis, endonucleolytic	7	1.3	0.023	0.28
GOTERM_BP_FAT	glycerolipid biosynthetic process	11	2	0.024	0.28
GOTERM_BP_FAT	cellular response to starvation	12	2.2	0.024	0.28
GOTERM_BP_FAT	ammonium ion metabolic process	12	2.2	0.024	0.28
GOTERM_BP_FAT	positive regulation of DNA biosynthetic process	7	1.3	0.025	0.29
GOTERM_BP_FAT	glycoprotein biosynthetic process	17	3.1	0.025	0.29
GOTERM_BP_FAT	regulation of cholesterol biosynthetic process	4	0.7	0.025	0.29
GOTERM_BP_FAT	cellular response to misfolded protein	4	0.7	0.025	0.29
GOTERM_BP_FAT	positive regulation of protein catabolic process	13	2.4	0.025	0.29
GOTERM_BP_FAT	protein oligomerization	14	2.6	0.025	0.29
GOTERM_BP_FAT	positive regulation of cellular catabolic process	19	3.5	0.025	0.29
GOTERM_BP_FAT	regulation of cell death	66	12.2	0.026	0.3
GOTERM_BP_FAT	regulation of DNA biosynthetic process	9	1.7	0.026	0.3
GOTERM_BP_FAT	ribosomal small subunit biogenesis	8	1.5	0.027	0.31
GOTERM_BP_FAT	cytoplasmic translation	11	2	0.027	0.31
GOTERM_BP_FAT	ER-nucleus signaling pathway	5	0.9	0.027	0.31
GOTERM_BP_FAT	regulation of mitophagy	5	0.9	0.027	0.31
GOTERM_BP_FAT	long-chain fatty-acyl-CoA biosynthetic process	3	0.6	0.028	0.32
GOTERM_BP_FAT	regulation of IRE1-mediated unfolded protein response	3	0.6	0.028	0.32
GOTERM_BP_FAT	ribonucleoside diphosphate biosynthetic process	3	0.6	0.028	0.32
GOTERM_BP_FAT	positive regulation of DNA binding	6	1.1	0.028	0.32
GOTERM_BP_FAT	nucleic acid transport	10	1.8	0.028	0.32
GOTERM_BP_FAT	RNA transport	10	1.8	0.028	0.32
GOTERM_BP_FAT	alditol metabolic process	4	0.7	0.028	0.32
GOTERM_BP_FAT	pyrimidine-containing compound transmembrane transport	4	0.7	0.028	0.32
GOTERM_BP_FAT	fatty-acyl-CoA metabolic process	4	0.7	0.028	0.32
GOTERM_BP_FAT	positive regulation of protein metabolic process	64	11.8	0.028	0.32
GOTERM_BP_FAT	regulation of cellular amide metabolic process	28	5.2	0.028	0.32
GOTERM_BP_FAT	alcohol biosynthetic process	9	1.7	0.028	0.32
GOTERM_BP_FAT	DNA-templated transcription, initiation	9	1.7	0.028	0.32
GOTERM_BP_FAT	positive regulation of DNA-templated transcription, initiation	6	1.1	0.03	0.33
GOTERM_BP_FAT	regulation of carbohydrate catabolic process	6	1.1	0.03	0.33
GOTERM_BP_FAT	response to acid chemical	26	4.8	0.03	0.33
GOTERM_BP_FAT	cellular amino acid catabolic process	8	1.5	0.03	0.34
GOTERM_BP_FAT	positive regulation of cellular protein metabolic process	61	11.2	0.031	0.34
GOTERM_BP_FAT	regulation of intrinsic apoptotic signaling pathway	11	2	0.031	0.34
GOTERM_BP_FAT	regulation of cellular protein localization	27	5	0.031	0.34
GOTERM_BP_FAT	establishment of RNA localization	10	1.8	0.031	0.34
GOTERM_BP_FAT	response to misfolded protein	4	0.7	0.031	0.34
GOTERM_BP_FAT	zinc II ion transmembrane transport	4	0.7	0.031	0.34
GOTERM_BP_FAT	regulation of coenzyme metabolic process	6	1.1	0.031	0.34
GOTERM_BP_FAT	pyrimidine-containing compound metabolic process	6	1.1	0.031	0.34
GOTERM_BP_FAT	adipose tissue development	6	1.1	0.031	0.34
GOTERM_BP_FAT	substantia nigra development	5	0.9	0.031	0.34
GOTERM_BP_FAT	positive regulation of metabolic process	125	23	0.032	0.35
GOTERM_BP_FAT	regulation of transcription initiation from RNA polymerase II promoter	6	1.1	0.033	0.36
GOTERM_BP_FAT	regulation of mitochondrial membrane potential	7	1.3	0.033	0.36
GOTERM_BP_FAT	translational termination	3	0.6	0.033	0.36
GOTERM_BP_FAT	fatty-acyl-CoA biosynthetic process	3	0.6	0.033	0.36
GOTERM_BP_FAT	negative regulation of viral-induced cytoplasmic pattern recognition receptor signaling pathway	3	0.6	0.033	0.36
GOTERM_BP_FAT	intrinsic apoptotic signaling pathway in response to hypoxia	3	0.6	0.033	0.36
GOTERM_BP_FAT	UMP biosynthetic process	3	0.6	0.033	0.36
GOTERM_BP_FAT	posttranslational protein targeting to membrane, translocation	3	0.6	0.033	0.36
GOTERM_BP_FAT	carboxylic acid transport	18	3.3	0.034	0.36
GOTERM_BP_FAT	protein export from nucleus	9	1.7	0.034	0.36
GOTERM_BP_FAT	regulation of RNA splicing	10	1.8	0.034	0.36
GOTERM_BP_FAT	establishment of protein localization to chromosome	4	0.7	0.034	0.36
GOTERM_BP_FAT	regulation of mitochondrial translation	4	0.7	0.034	0.36
GOTERM_BP_FAT	pyrimidine nucleoside triphosphate metabolic process	4	0.7	0.034	0.36
GOTERM_BP_FAT	plasminogen activation	4	0.7	0.034	0.36
GOTERM_BP_FAT	regulation of organelle organization	52	9.6	0.035	0.36
GOTERM_BP_FAT	positive regulation of type I interferon production	6	1.1	0.035	0.37
GOTERM_BP_FAT	cellular response to hormone stimulus	30	5.5	0.035	0.37
GOTERM_BP_FAT	glycoprotein metabolic process	19	3.5	0.035	0.37
GOTERM_BP_FAT	cellular response to insulin stimulus	14	2.6	0.035	0.37
GOTERM_BP_FAT	anion transport	27	5	0.036	0.37
GOTERM_BP_FAT	regulation of fatty acid oxidation	5	0.9	0.036	0.38
GOTERM_BP_FAT	organonitrogen compound catabolic process	16	2.9	0.037	0.38
GOTERM_BP_FAT	organic acid transport	18	3.3	0.037	0.38
GOTERM_BP_FAT	positive regulation of telomere maintenance	6	1.1	0.037	0.38
GOTERM_BP_FAT	zinc II ion transport	4	0.7	0.038	0.39
GOTERM_BP_FAT	positive regulation of fatty acid biosynthetic process	4	0.7	0.038	0.39
GOTERM_BP_FAT	protein tetramerization	7	1.3	0.038	0.39
GOTERM_BP_FAT	positive regulation of homeostatic process	15	2.8	0.038	0.39
GOTERM_BP_FAT	regulation of vacuole organization	6	1.1	0.039	0.4
GOTERM_BP_FAT	steroid biosynthetic process	10	1.8	0.039	0.4
GOTERM_BP_FAT	positive regulation of cellular amine metabolic process	3	0.6	0.039	0.4
GOTERM_BP_FAT	UTP biosynthetic process	3	0.6	0.039	0.4
GOTERM_BP_FAT	pyrimidine ribonucleoside monophosphate biosynthetic process	3	0.6	0.039	0.4
GOTERM_BP_FAT	icosanoid metabolic process	9	1.7	0.039	0.4
GOTERM_BP_FAT	monocarboxylic acid catabolic process	9	1.7	0.039	0.4
GOTERM_BP_FAT	cellular response to oxygen levels	13	2.4	0.04	0.41
GOTERM_BP_FAT	fatty acid derivative metabolic process	9	1.7	0.041	0.41
GOTERM_BP_FAT	lipoprotein metabolic process	9	1.7	0.041	0.41
GOTERM_BP_FAT	response to corticosteroid	16	2.9	0.041	0.41
GOTERM_BP_FAT	regulation of cofactor metabolic process	6	1.1	0.041	0.41
GOTERM_BP_FAT	cellular response to endogenous stimulus	56	10.3	0.041	0.41
GOTERM_BP_FAT	neurotransmitter metabolic process	4	0.7	0.041	0.41
GOTERM_BP_FAT	polyol catabolic process	4	0.7	0.041	0.41
GOTERM_BP_FAT	misfolded or incompletely synthesized protein catabolic process	4	0.7	0.041	0.41
GOTERM_BP_FAT	maturation of LSU-rRNA	5	0.9	0.041	0.41
GOTERM_BP_FAT	cellular response to xenobiotic stimulus	12	2.2	0.041	0.41
GOTERM_BP_FAT	viral life cycle	16	2.9	0.042	0.41
GOTERM_BP_FAT	polyol metabolic process	8	1.5	0.042	0.41
GOTERM_BP_FAT	regulation of cellular protein catabolic process	13	2.4	0.042	0.42
GOTERM_BP_FAT	intrinsic apoptotic signaling pathway	15	2.8	0.043	0.43
GOTERM_BP_FAT	regulation of organic acid transport	7	1.3	0.043	0.43
GOTERM_BP_FAT	oxidative phosphorylation	8	1.5	0.043	0.43
GOTERM_BP_FAT	apoptotic mitochondrial changes	8	1.5	0.043	0.43
GOTERM_BP_FAT	single-organism cellular localization	40	7.4	0.044	0.43
GOTERM_BP_FAT	regulation of cellular localization	41	7.6	0.044	0.43
GOTERM_BP_FAT	defense response to virus	13	2.4	0.045	0.44
GOTERM_BP_FAT	protein homooligomerization	11	2	0.045	0.44
GOTERM_BP_FAT	cellular response to peptide hormone stimulus	18	3.3	0.045	0.44
GOTERM_BP_FAT	low-density lipoprotein particle clearance	4	0.7	0.045	0.44
GOTERM_BP_FAT	fatty acid transport	8	1.5	0.045	0.44
GOTERM_BP_FAT	regulation of translational initiation	6	1.1	0.045	0.44
GOTERM_BP_FAT	arachidonic acid metabolic process	6	1.1	0.045	0.44
GOTERM_BP_FAT	tRNA 5'-leader removal	3	0.6	0.046	0.44
GOTERM_BP_FAT	nucleoside diphosphate biosynthetic process	3	0.6	0.046	0.44
GOTERM_BP_FAT	fatty acid elongation	3	0.6	0.046	0.44
GOTERM_BP_FAT	response to toxic substance	14	2.6	0.047	0.45
GOTERM_BP_FAT	cellular response to acid chemical	16	2.9	0.047	0.45
GOTERM_BP_FAT	response to progesterone	6	1.1	0.048	0.45
GOTERM_BP_FAT	negative regulation of macroautophagy	4	0.7	0.049	0.46
GOTERM_BP_FAT	tricarboxylic acid cycle	4	0.7	0.049	0.46
GOTERM_BP_FAT	cytoplasmic pattern recognition receptor signaling pathway in response to virus	4	0.7	0.049	0.46
GOTERM_BP_FAT	positive regulation of ATP metabolic process	5	0.9	0.05	0.47
GOTERM_BP_FAT	viral gene expression	6	1.1	0.05	0.47
GOTERM_BP_FAT	response to external stimulus	96	17.7	0.05	0.47
GOTERM_BP_FAT	regulation of intracellular transport	24	4.4	0.05	0.48
GOTERM_BP_FAT	nuclear import	12	2.2	0.051	0.48
GOTERM_BP_FAT	glycerolipid metabolic process	17	3.1	0.051	0.48
GOTERM_BP_FAT	regulation of DNA-templated transcription, initiation	6	1.1	0.052	0.49
GOTERM_BP_FAT	unsaturated fatty acid biosynthetic process	6	1.1	0.052	0.49
GOTERM_BP_FAT	IRE1-mediated unfolded protein response	3	0.6	0.052	0.49
GOTERM_BP_FAT	UTP metabolic process	3	0.6	0.052	0.49
GOTERM_BP_FAT	negative regulation of autophagosome assembly	3	0.6	0.052	0.49
GOTERM_BP_FAT	guanosine-containing compound metabolic process	5	0.9	0.053	0.49
GOTERM_BP_FAT	gene expression	177	32.6	0.053	0.49
GOTERM_BP_FAT	hindbrain structural organization	2	0.4	0.053	0.49
GOTERM_BP_FAT	malonyl-CoA biosynthetic process	2	0.4	0.053	0.49
GOTERM_BP_FAT	UDP-glucose transport	2	0.4	0.053	0.49
GOTERM_BP_FAT	cerebellum structural organization	2	0.4	0.053	0.49
GOTERM_BP_FAT	pentose biosynthetic process	2	0.4	0.053	0.49
GOTERM_BP_FAT	epoxygenase P450 pathway	4	0.7	0.053	0.49
GOTERM_BP_FAT	body fluid secretion	9	1.7	0.053	0.49
GOTERM_BP_FAT	protein targeting to mitochondrion	7	1.3	0.053	0.49
GOTERM_BP_FAT	type I interferon production	7	1.3	0.053	0.49
GOTERM_BP_FAT	terpenoid metabolic process	7	1.3	0.053	0.49
GOTERM_BP_FAT	liver development	13	2.4	0.054	0.49
GOTERM_BP_FAT	organelle disassembly	8	1.5	0.054	0.49
GOTERM_BP_FAT	single-organism membrane organization	32	5.9	0.055	0.5
GOTERM_BP_FAT	positive regulation of protein import	6	1.1	0.055	0.5
GOTERM_BP_FAT	positive regulation of DNA recombination	6	1.1	0.055	0.5
GOTERM_BP_FAT	positive regulation of cellular protein localization	17	3.1	0.055	0.5
GOTERM_BP_FAT	response to iron ion	5	0.9	0.056	0.5
GOTERM_BP_FAT	mitochondrial electron transport, NADH to ubiquinone	4	0.7	0.057	0.51
GOTERM_BP_FAT	DNA biosynthetic process	10	1.8	0.057	0.51
GOTERM_BP_FAT	organelle fusion	10	1.8	0.057	0.51
GOTERM_BP_FAT	lipid storage	6	1.1	0.057	0.51
GOTERM_BP_FAT	negative regulation of autophagy	6	1.1	0.057	0.51
GOTERM_BP_FAT	hepaticobiliary system development	13	2.4	0.057	0.51
GOTERM_BP_FAT	dicarboxylic acid metabolic process	7	1.3	0.058	0.51
GOTERM_BP_FAT	regulation of lipid localization	11	2	0.058	0.52
GOTERM_BP_FAT	aerobic respiration	5	0.9	0.059	0.52
GOTERM_BP_FAT	positive regulation of cellular metabolic process	114	21	0.059	0.52
GOTERM_BP_FAT	UMP metabolic process	3	0.6	0.059	0.52
GOTERM_BP_FAT	protein localization to nucleolus	3	0.6	0.059	0.52
GOTERM_BP_FAT	fructose metabolic process	3	0.6	0.059	0.52
GOTERM_BP_FAT	CTP biosynthetic process	3	0.6	0.059	0.52
GOTERM_BP_FAT	Golgi organization	8	1.5	0.06	0.53
GOTERM_BP_FAT	response to abiotic stimulus	53	9.8	0.06	0.53
GOTERM_BP_FAT	positive regulation of cell development	28	5.2	0.061	0.54
GOTERM_BP_FAT	chaperone mediated protein folding requiring cofactor	4	0.7	0.061	0.54
GOTERM_BP_FAT	regulation of type I interferon production	7	1.3	0.062	0.54
GOTERM_BP_FAT	mitochondrial respiratory chain complex assembly	7	1.3	0.062	0.54
GOTERM_BP_FAT	cellular response to external stimulus	19	3.5	0.062	0.55
GOTERM_BP_FAT	positive regulation of anion transport	6	1.1	0.062	0.55
GOTERM_BP_FAT	interaction with symbiont	8	1.5	0.064	0.55
GOTERM_BP_FAT	hormone-mediated signaling pathway	10	1.8	0.064	0.55
GOTERM_BP_FAT	cellular response to peptide	20	3.7	0.064	0.55
GOTERM_BP_FAT	negative regulation of apoptotic process	37	6.8	0.065	0.56
GOTERM_BP_FAT	regulation of mitochondrion organization	10	1.8	0.065	0.57
GOTERM_BP_FAT	multicellular organism growth	10	1.8	0.065	0.57
GOTERM_BP_FAT	very long-chain fatty acid metabolic process	4	0.7	0.066	0.57
GOTERM_BP_FAT	hematopoietic stem cell differentiation	4	0.7	0.066	0.57
GOTERM_BP_FAT	regulation of viral process	14	2.6	0.066	0.57
GOTERM_BP_FAT	endonucleolytic cleavage involved in rRNA processing	3	0.6	0.067	0.57
GOTERM_BP_FAT	endonucleolytic cleavage of tricistronic rRNA transcript (SSU-rRNA, 5.8S rRNA, LSU-rRNA)	3	0.6	0.067	0.57
GOTERM_BP_FAT	cargo loading into COPII-coated vesicle	3	0.6	0.067	0.57
GOTERM_BP_FAT	Golgi localization	3	0.6	0.067	0.57
GOTERM_BP_FAT	regulation of hormone levels	25	4.6	0.067	0.57
GOTERM_BP_FAT	response to temperature stimulus	12	2.2	0.068	0.58
GOTERM_BP_FAT	regulation of homeostatic process	23	4.2	0.068	0.58
GOTERM_BP_FAT	positive regulation of nitrogen compound metabolic process	74	13.6	0.069	0.59
GOTERM_BP_FAT	erythrocyte homeostasis	9	1.7	0.069	0.59
GOTERM_BP_FAT	nuclear export	9	1.7	0.069	0.59
GOTERM_BP_FAT	response to alkaloid	12	2.2	0.069	0.59
GOTERM_BP_FAT	purine-containing compound biosynthetic process	11	2	0.069	0.59
GOTERM_BP_FAT	ribonucleoprotein complex export from nucleus	6	1.1	0.071	0.6
GOTERM_BP_FAT	purine ribonucleoside metabolic process	6	1.1	0.071	0.6
GOTERM_BP_FAT	regulation of autophagy	14	2.6	0.071	0.6
GOTERM_BP_FAT	positive regulation of proteasomal protein catabolic process	7	1.3	0.072	0.6
GOTERM_BP_FAT	regulation of protein import	8	1.5	0.072	0.6
GOTERM_BP_FAT	protein homotetramerization	5	0.9	0.072	0.6
GOTERM_BP_FAT	regulation of lipid storage	5	0.9	0.072	0.6
GOTERM_BP_FAT	cellular response to glucose starvation	5	0.9	0.072	0.6
GOTERM_BP_FAT	regulation of peptide hormone secretion	13	2.4	0.073	0.61
GOTERM_BP_FAT	protein processing	13	2.4	0.073	0.61
GOTERM_BP_FAT	response to cocaine	6	1.1	0.074	0.61
GOTERM_BP_FAT	CTP metabolic process	3	0.6	0.074	0.61
GOTERM_BP_FAT	lipoprotein catabolic process	3	0.6	0.074	0.61
GOTERM_BP_FAT	regulation of protein K63-linked ubiquitination	3	0.6	0.074	0.61
GOTERM_BP_FAT	short-term memory	3	0.6	0.074	0.61
GOTERM_BP_FAT	pyrimidine ribonucleoside monophosphate metabolic process	3	0.6	0.074	0.61
GOTERM_BP_FAT	pyrimidine nucleoside monophosphate biosynthetic process	3	0.6	0.074	0.61
GOTERM_BP_FAT	hematopoietic stem cell proliferation	4	0.7	0.075	0.62
GOTERM_BP_FAT	RNA (guanine-N7)-methylation	2	0.4	0.078	0.63
GOTERM_BP_FAT	aldonic acid metabolic process	2	0.4	0.078	0.63
GOTERM_BP_FAT	D-gluconate metabolic process	2	0.4	0.078	0.63
GOTERM_BP_FAT	glyceraldehyde-3-phosphate biosynthetic process	2	0.4	0.078	0.63
GOTERM_BP_FAT	cleavage in ITS2 between 5.8S rRNA and LSU-rRNA of tricistronic rRNA transcript (SSU-rRNA, 5.8S rRNA, LSU-rRNA)	2	0.4	0.078	0.63
GOTERM_BP_FAT	fructose catabolic process to hydroxyacetone phosphate and glyceraldehyde-3-phosphate	2	0.4	0.078	0.63
GOTERM_BP_FAT	threonyl-tRNA aminoacylation	2	0.4	0.078	0.63
GOTERM_BP_FAT	positive regulation of neurogenesis	24	4.4	0.079	0.64
GOTERM_BP_FAT	regulation of intracellular protein transport	14	2.6	0.08	0.65
GOTERM_BP_FAT	response to amine	6	1.1	0.08	0.65
GOTERM_BP_FAT	cellular response to organonitrogen compound	30	5.5	0.08	0.65
GOTERM_BP_FAT	regulation of intracellular estrogen receptor signaling pathway	4	0.7	0.08	0.65
GOTERM_BP_FAT	regulation of fatty acid transport	4	0.7	0.08	0.65
GOTERM_BP_FAT	vesicle coating	3	0.6	0.082	0.66
GOTERM_BP_FAT	positive regulation of mitochondrial translation	3	0.6	0.082	0.66
GOTERM_BP_FAT	cellular component assembly	95	17.5	0.082	0.66
GOTERM_BP_FAT	cellular response to nerve growth factor stimulus	6	1.1	0.083	0.67
GOTERM_BP_FAT	macromitophagy	4	0.7	0.085	0.68
GOTERM_BP_FAT	ribosomal large subunit assembly	4	0.7	0.085	0.68
GOTERM_BP_FAT	negative regulation of programmed cell death	37	6.8	0.086	0.69
GOTERM_BP_FAT	purine nucleoside metabolic process	6	1.1	0.086	0.69
GOTERM_BP_FAT	ribonucleoprotein complex localization	6	1.1	0.086	0.69
GOTERM_BP_FAT	membrane budding	6	1.1	0.086	0.69
GOTERM_BP_FAT	positive regulation of cell projection organization	20	3.7	0.086	0.69
GOTERM_BP_FAT	protein import into nucleus	11	2	0.087	0.69
GOTERM_BP_FAT	protein targeting to nucleus	11	2	0.087	0.69
GOTERM_BP_FAT	single-organism nuclear import	11	2	0.087	0.69
GOTERM_BP_FAT	transition metal ion transport	7	1.3	0.087	0.69
GOTERM_BP_FAT	cargo loading into vesicle	3	0.6	0.09	0.71
GOTERM_BP_FAT	regulation of translation in response to stress	3	0.6	0.09	0.71
GOTERM_BP_FAT	regulation of prostaglandin secretion	3	0.6	0.09	0.71
GOTERM_BP_FAT	response to cholesterol	4	0.7	0.09	0.71
GOTERM_BP_FAT	response to ATP	4	0.7	0.09	0.71
GOTERM_BP_FAT	NADH dehydrogenase complex assembly	5	0.9	0.091	0.71
GOTERM_BP_FAT	release of cytochrome c from mitochondria	5	0.9	0.091	0.71
GOTERM_BP_FAT	mitochondrial respiratory chain complex I assembly	5	0.9	0.091	0.71
GOTERM_BP_FAT	maturation of SSU-rRNA	5	0.9	0.091	0.71
GOTERM_BP_FAT	mitochondrial respiratory chain complex I biogenesis	5	0.9	0.091	0.71
GOTERM_BP_FAT	translational elongation	5	0.9	0.091	0.71
GOTERM_BP_FAT	positive regulation of cytokine production	21	3.9	0.091	0.71
GOTERM_BP_FAT	chemical homeostasis	47	8.7	0.092	0.71
GOTERM_BP_FAT	regulation of cellular protein metabolic process	93	17.1	0.092	0.71
GOTERM_BP_FAT	phospholipid metabolic process	17	3.1	0.092	0.71
GOTERM_BP_FAT	purine ribonucleotide biosynthetic process	10	1.8	0.092	0.71
GOTERM_BP_FAT	phospholipid biosynthetic process	10	1.8	0.092	0.71
GOTERM_BP_FAT	negative regulation of catabolic process	13	2.4	0.093	0.71
GOTERM_BP_FAT	positive regulation of nucleotide metabolic process	6	1.1	0.093	0.71
GOTERM_BP_FAT	positive regulation of purine nucleotide metabolic process	6	1.1	0.093	0.71
GOTERM_BP_FAT	diterpenoid metabolic process	6	1.1	0.093	0.71
GOTERM_BP_FAT	regulation of symbiosis, encompassing mutualism through parasitism	14	2.6	0.093	0.71
GOTERM_BP_FAT	positive regulation of proteolysis	16	2.9	0.094	0.72
GOTERM_BP_FAT	negative regulation of mitochondrion organization	5	0.9	0.095	0.73
GOTERM_BP_FAT	response to nerve growth factor	6	1.1	0.096	0.73
GOTERM_BP_FAT	DNA recombination	14	2.6	0.096	0.73
GOTERM_BP_FAT	modification of morphology or physiology of other organism involved in symbiotic interaction	8	1.5	0.096	0.73
GOTERM_BP_FAT	cellular response to hexose stimulus	10	1.8	0.096	0.73
GOTERM_BP_FAT	regulation of cholesterol storage	3	0.6	0.098	0.74
GOTERM_BP_FAT	cristae formation	3	0.6	0.098	0.74
GOTERM_BP_FAT	posttranslational protein targeting to membrane	3	0.6	0.098	0.74
GOTERM_BP_FAT	cellular response to heat	5	0.9	0.099	0.75
GOTERM_BP_FAT	lactation	6	1.1	0.099	0.75
GOTERM_BP_FAT	DNA repair	20	3.7	0.1	0.75
GOTERM_CC_FAT	endoplasmic reticulum part	99	18.2	8e-22	5.6e-19
GOTERM_CC_FAT	nuclear outer membrane-endoplasmic reticulum membrane network	89	16.4	1.1e-18	3.8e-16
GOTERM_CC_FAT	endoplasmic reticulum membrane	86	15.8	6.9e-18	1.6e-15
GOTERM_CC_FAT	endoplasmic reticulum	122	22.5	8.3e-17	1.5e-14
GOTERM_CC_FAT	proteasome complex	23	4.2	1.7e-16	2.4e-14
GOTERM_CC_FAT	endopeptidase complex	23	4.2	2.9e-13	3.4e-11
GOTERM_CC_FAT	mitochondrion	111	20.4	3.3e-13	3.4e-11
GOTERM_CC_FAT	mitochondrial matrix	40	7.4	9.3e-13	8.2e-11
GOTERM_CC_FAT	mitochondrial part	75	13.8	5.4e-12	4.2e-10
GOTERM_CC_FAT	peptidase complex	24	4.4	1.9e-11	1.4e-09
GOTERM_CC_FAT	cytosol	199	36.6	7.7e-11	5e-09
GOTERM_CC_FAT	proteasome regulatory particle, base subcomplex	9	1.7	1.4e-10	8.4e-09
GOTERM_CC_FAT	endoplasmic reticulum chaperone complex	9	1.7	4.1e-10	2.2e-08
GOTERM_CC_FAT	proteasome core complex	11	2	1.9e-09	9.7e-08
GOTERM_CC_FAT	proteasome regulatory particle	10	1.8	6.1e-09	2.7e-07
GOTERM_CC_FAT	coated vesicle membrane	19	3.5	6.2e-09	2.7e-07
GOTERM_CC_FAT	proteasome accessory complex	10	1.8	5.6e-08	2.3e-06
GOTERM_CC_FAT	ER to Golgi transport vesicle	14	2.6	6.5e-08	2.6e-06
GOTERM_CC_FAT	endoplasmic reticulum lumen	16	2.9	8.1e-08	2.9e-06
GOTERM_CC_FAT	COPI-coated vesicle membrane	9	1.7	8.4e-08	2.9e-06
GOTERM_CC_FAT	melanosome	17	3.1	8.9e-08	2.9e-06
GOTERM_CC_FAT	pigment granule	17	3.1	8.9e-08	2.9e-06
GOTERM_CC_FAT	coated vesicle	25	4.6	2.1e-07	6.5e-06
GOTERM_CC_FAT	smooth endoplasmic reticulum	11	2	3.2e-07	9.6e-06
GOTERM_CC_FAT	COPI-coated vesicle	10	1.8	5.7e-07	1.6e-05
GOTERM_CC_FAT	organellar ribosome	15	2.8	6.1e-07	1.6e-05
GOTERM_CC_FAT	mitochondrial ribosome	15	2.8	6.1e-07	1.6e-05
GOTERM_CC_FAT	COPI vesicle coat	7	1.3	1.4e-06	3.4e-05
GOTERM_CC_FAT	ER to Golgi transport vesicle membrane	9	1.7	3e-06	7.1e-05
GOTERM_CC_FAT	integral component of endoplasmic reticulum membrane	18	3.3	3e-06	7.1e-05
GOTERM_CC_FAT	cytosolic proteasome complex	6	1.1	3.5e-06	8e-05
GOTERM_CC_FAT	intrinsic component of endoplasmic reticulum membrane	18	3.3	6.3e-06	0.00014
GOTERM_CC_FAT	Golgi-associated vesicle membrane	10	1.8	1.1e-05	0.00024
GOTERM_CC_FAT	vesicle coat	11	2	1.2e-05	0.00024
GOTERM_CC_FAT	organelle envelope	66	12.2	1.2e-05	0.00024
GOTERM_CC_FAT	envelope	66	12.2	1.2e-05	0.00024
GOTERM_CC_FAT	intracellular ribonucleoprotein complex	69	12.7	2e-05	0.00039
GOTERM_CC_FAT	endoplasmic reticulum-Golgi intermediate compartment	14	2.6	2.1e-05	0.00039
GOTERM_CC_FAT	ribonucleoprotein complex	73	13.4	2.4e-05	0.00043
GOTERM_CC_FAT	mitochondrial pyruvate dehydrogenase complex	5	0.9	3.2e-05	0.00055
GOTERM_CC_FAT	proteasome core complex, beta-subunit complex	6	1.1	3.2e-05	0.00055
GOTERM_CC_FAT	Golgi-associated vesicle	13	2.4	4.3e-05	0.00073
GOTERM_CC_FAT	nucleolus	52	9.6	0.0001	0.0016
GOTERM_CC_FAT	pyruvate dehydrogenase complex	5	0.9	0.00011	0.0018
GOTERM_CC_FAT	lipid particle	13	2.4	0.00017	0.0026
GOTERM_CC_FAT	proteasome core complex, alpha-subunit complex	5	0.9	0.00018	0.0027
GOTERM_CC_FAT	catalytic step 2 spliceosome	12	2.2	0.00022	0.0033
GOTERM_CC_FAT	mitochondrial envelope	43	7.9	0.00023	0.0034
GOTERM_CC_FAT	organellar small ribosomal subunit	7	1.3	0.00025	0.0035
GOTERM_CC_FAT	mitochondrial small ribosomal subunit	7	1.3	0.00025	0.0035
GOTERM_CC_FAT	membrane coat	12	2.2	0.00026	0.0036
GOTERM_CC_FAT	coated membrane	12	2.2	0.00026	0.0036
GOTERM_CC_FAT	sarcoplasmic reticulum lumen	4	0.7	0.00058	0.0078
GOTERM_CC_FAT	chaperone complex	7	1.3	0.00084	0.011
GOTERM_CC_FAT	spliceosomal complex	17	3.1	0.00085	0.011
GOTERM_CC_FAT	mitochondrial membrane	38	7	0.0011	0.014
GOTERM_CC_FAT	rough endoplasmic reticulum membrane	8	1.5	0.0016	0.02
GOTERM_CC_FAT	oxidoreductase complex	13	2.4	0.0017	0.021
GOTERM_CC_FAT	organellar large ribosomal subunit	8	1.5	0.0027	0.032
GOTERM_CC_FAT	mitochondrial large ribosomal subunit	8	1.5	0.0027	0.032
GOTERM_CC_FAT	chaperonin-containing T-complex	4	0.7	0.0032	0.037
GOTERM_CC_FAT	rough endoplasmic reticulum	12	2.2	0.0044	0.05
GOTERM_CC_FAT	endoplasmic reticulum-Golgi intermediate compartment membrane	6	1.1	0.0058	0.065
GOTERM_CC_FAT	zona pellucida receptor complex	4	0.7	0.0071	0.078
GOTERM_CC_FAT	cis-Golgi network	7	1.3	0.0082	0.089
GOTERM_CC_FAT	transport vesicle	26	4.8	0.0092	0.098
GOTERM_CC_FAT	Golgi membrane	28	5.2	0.012	0.12
GOTERM_CC_FAT	organelle outer membrane	14	2.6	0.012	0.12
GOTERM_CC_FAT	outer membrane	14	2.6	0.012	0.12
GOTERM_CC_FAT	mitochondrial intermembrane space	9	1.7	0.013	0.13
GOTERM_CC_FAT	mitochondrial inner membrane	24	4.4	0.015	0.15
GOTERM_CC_FAT	cytoplasmic vesicle membrane	25	4.6	0.016	0.16
GOTERM_CC_FAT	mitochondrial nucleoid	6	1.1	0.017	0.16
GOTERM_CC_FAT	nucleoid	6	1.1	0.017	0.16
GOTERM_CC_FAT	vesicle membrane	26	4.8	0.018	0.17
GOTERM_CC_FAT	organelle inner membrane	26	4.8	0.018	0.17
GOTERM_CC_FAT	axon cytoplasm	7	1.3	0.02	0.19
GOTERM_CC_FAT	integral component of Golgi membrane	6	1.1	0.022	0.2
GOTERM_CC_FAT	organelle envelope lumen	9	1.7	0.023	0.21
GOTERM_CC_FAT	translation preinitiation complex	4	0.7	0.024	0.21
GOTERM_CC_FAT	box C/D snoRNP complex	3	0.6	0.025	0.21
GOTERM_CC_FAT	intrinsic component of Golgi membrane	6	1.1	0.025	0.22
GOTERM_CC_FAT	tRNA-splicing ligase complex	3	0.6	0.031	0.26
GOTERM_CC_FAT	small-subunit processome	5	0.9	0.034	0.28
GOTERM_CC_FAT	site of double-strand break	7	1.3	0.035	0.28
GOTERM_CC_FAT	nuclear pore	7	1.3	0.035	0.28
GOTERM_CC_FAT	peroxisomal matrix	4	0.7	0.035	0.28
GOTERM_CC_FAT	microbody lumen	4	0.7	0.035	0.28
GOTERM_CC_FAT	translocon complex	3	0.6	0.038	0.3
GOTERM_CC_FAT	preribosome	7	1.3	0.039	0.3
GOTERM_CC_FAT	perinuclear region of cytoplasm	35	6.4	0.041	0.32
GOTERM_CC_FAT	nuclear matrix	8	1.5	0.046	0.36
GOTERM_CC_FAT	Golgi apparatus part	34	6.3	0.047	0.36
GOTERM_CC_FAT	ribonucleoprotein granule	15	2.8	0.048	0.36
GOTERM_CC_FAT	mitochondrial outer membrane	11	2	0.05	0.37
GOTERM_CC_FAT	inclusion body	7	1.3	0.05	0.37
GOTERM_CC_FAT	nuclear envelope	23	4.2	0.05	0.37
GOTERM_CC_FAT	site of DNA damage	8	1.5	0.051	0.37
GOTERM_CC_FAT	nuclear periphery	9	1.7	0.052	0.37
GOTERM_CC_FAT	endoplasmic reticulum exit site	4	0.7	0.052	0.37
GOTERM_CC_FAT	microtubule	21	3.9	0.053	0.37
GOTERM_CC_FAT	cytoplasmic vesicle part	36	6.6	0.06	0.41
GOTERM_CC_FAT	PCSK9-LDLR complex	2	0.4	0.062	0.42
GOTERM_CC_FAT	proteasome storage granule	2	0.4	0.062	0.42
GOTERM_CC_FAT	cleavage body	2	0.4	0.062	0.42
GOTERM_CC_FAT	mitochondrial protein complex	12	2.2	0.064	0.43
GOTERM_CC_FAT	cell projection cytoplasm	8	1.5	0.067	0.44
GOTERM_CC_FAT	small nucleolar ribonucleoprotein complex	4	0.7	0.068	0.44
GOTERM_CC_FAT	spliceosomal snRNP complex	6	1.1	0.07	0.45
GOTERM_CC_FAT	outer mitochondrial membrane protein complex	3	0.6	0.07	0.45
GOTERM_CC_FAT	eukaryotic 48S preinitiation complex	3	0.6	0.08	0.51
GOTERM_CC_FAT	transport vesicle membrane	12	2.2	0.085	0.54
GOTERM_CC_FAT	small nuclear ribonucleoprotein complex	6	1.1	0.088	0.55
GOTERM_CC_FAT	COPII vesicle coat	3	0.6	0.089	0.55
GOTERM_CC_FAT	transcription factor TFIID complex	4	0.7	0.091	0.56
GOTERM_CC_FAT	nucleolar part	11	2	0.098	0.59
GOTERM_MF_FAT	ribonucleoprotein complex binding	28	5.2	1.1e-12	1.4e-09
GOTERM_MF_FAT	small molecule binding	127	23.4	1.7e-11	1.1e-08
GOTERM_MF_FAT	RNA binding	86	15.8	1.6e-10	6.3e-08
GOTERM_MF_FAT	nucleotide binding	108	19.9	2.5e-10	6.3e-08
GOTERM_MF_FAT	nucleoside phosphate binding	108	19.9	2.5e-10	6.3e-08
GOTERM_MF_FAT	ribonucleotide binding	93	17.1	1.3e-08	2.7e-06
GOTERM_MF_FAT	purine ribonucleotide binding	92	16.9	1.6e-08	3e-06
GOTERM_MF_FAT	purine ribonucleoside triphosphate binding	90	16.6	2.1e-08	3.3e-06
GOTERM_MF_FAT	purine nucleotide binding	92	16.9	2.3e-08	3.3e-06
GOTERM_MF_FAT	carbohydrate derivative binding	103	19	5.9e-08	7.6e-06
GOTERM_MF_FAT	proteasome-activating ATPase activity	6	1.1	8.5e-08	9.9e-06
GOTERM_MF_FAT	organic cyclic compound binding	214	39.4	2e-07	2.1e-05
GOTERM_MF_FAT	heterocyclic compound binding	211	38.9	3e-07	3e-05
GOTERM_MF_FAT	adenyl ribonucleotide binding	74	13.6	8.6e-07	7.8e-05
GOTERM_MF_FAT	threonine-type endopeptidase activity	7	1.3	9.7e-07	7.8e-05
GOTERM_MF_FAT	threonine-type peptidase activity	7	1.3	9.7e-07	7.8e-05
GOTERM_MF_FAT	adenyl nucleotide binding	74	13.6	1.1e-06	8.6e-05
GOTERM_MF_FAT	ATP binding	72	13.3	1.4e-06	9.6e-05
GOTERM_MF_FAT	nucleoside-triphosphatase activity	49	9	1.8e-06	0.00012
GOTERM_MF_FAT	isomerase activity	19	3.5	2.1e-06	0.00013
GOTERM_MF_FAT	pyrophosphatase activity	50	9.2	4.5e-06	0.00027
GOTERM_MF_FAT	hydrolase activity, acting on acid anhydrides, in phosphorus-containing anhydrides	50	9.2	4.8e-06	0.00027
GOTERM_MF_FAT	hydrolase activity, acting on acid anhydrides	50	9.2	4.8e-06	0.00027
GOTERM_MF_FAT	anion binding	117	21.5	5.7e-06	0.0003
GOTERM_MF_FAT	ribosome binding	12	2.2	8e-06	0.00041
GOTERM_MF_FAT	ligase activity	17	3.1	9.7e-06	0.00048
GOTERM_MF_FAT	identical protein binding	97	17.9	1.1e-05	0.00051
GOTERM_MF_FAT	cofactor binding	23	4.2	4.2e-05	0.0019
GOTERM_MF_FAT	carbon-carbon lyase activity	9	1.7	4.7e-05	0.0021
GOTERM_MF_FAT	protein binding involved in protein folding	9	1.7	5.5e-05	0.0024
GOTERM_MF_FAT	unfolded protein binding	12	2.2	5.8e-05	0.0024
GOTERM_MF_FAT	ribonucleoside binding	26	4.8	6.1e-05	0.0025
GOTERM_MF_FAT	nucleoside binding	26	4.8	8.1e-05	0.0032
GOTERM_MF_FAT	misfolded protein binding	7	1.3	8.8e-05	0.0033
GOTERM_MF_FAT	translation factor activity, RNA binding	12	2.2	9.3e-05	0.0034
GOTERM_MF_FAT	carboxy-lyase activity	7	1.3	0.00011	0.0039
GOTERM_MF_FAT	purine ribonucleoside binding	25	4.6	0.00014	0.0047
GOTERM_MF_FAT	purine nucleoside binding	25	4.6	0.00015	0.0052
GOTERM_MF_FAT	snoRNA binding	7	1.3	0.00023	0.0075
GOTERM_MF_FAT	chaperone binding	12	2.2	0.00023	0.0075
GOTERM_MF_FAT	guanyl ribonucleotide binding	25	4.6	0.00025	0.0078
GOTERM_MF_FAT	guanyl nucleotide binding	25	4.6	0.00026	0.0079
GOTERM_MF_FAT	GTP binding	24	4.4	0.00026	0.0079
GOTERM_MF_FAT	translation initiation factor activity	9	1.7	0.00033	0.0095
GOTERM_MF_FAT	intramolecular oxidoreductase activity	9	1.7	0.00036	0.01
GOTERM_MF_FAT	pyruvate dehydrogenase (NAD+) activity	4	0.7	0.00037	0.01
GOTERM_MF_FAT	pyruvate dehydrogenase [NAD(P)+] activity	4	0.7	0.00037	0.01
GOTERM_MF_FAT	NADP binding	9	1.7	0.0004	0.011
GOTERM_MF_FAT	enzyme binding	89	16.4	0.00043	0.011
GOTERM_MF_FAT	vitamin binding	13	2.4	0.00044	0.011
GOTERM_MF_FAT	ATPase activity	26	4.8	0.00053	0.013
GOTERM_MF_FAT	oxidoreductase activity, acting on the aldehyde or oxo group of donors, NAD or NADP as acceptor	9	1.7	0.00055	0.013
GOTERM_MF_FAT	pyruvate dehydrogenase activity	4	0.7	0.00064	0.016
GOTERM_MF_FAT	coenzyme binding	17	3.1	0.00076	0.018
GOTERM_MF_FAT	disulfide oxidoreductase activity	7	1.3	0.001	0.024
GOTERM_MF_FAT	carbohydrate derivative transporter activity	8	1.5	0.0011	0.024
GOTERM_MF_FAT	ubiquitin-like protein ligase binding	21	3.9	0.0011	0.024
GOTERM_MF_FAT	macromolecular complex binding	64	11.8	0.0011	0.025
GOTERM_MF_FAT	oxidoreductase activity, acting on a sulfur group of donors	8	1.5	0.0012	0.025
GOTERM_MF_FAT	amide binding	22	4.1	0.0012	0.026
GOTERM_MF_FAT	ubiquitin protein ligase binding	20	3.7	0.0013	0.026
GOTERM_MF_FAT	oxidoreductase activity, acting on the aldehyde or oxo group of donors	9	1.7	0.0015	0.03
GOTERM_MF_FAT	protein disulfide isomerase activity	5	0.9	0.0015	0.03
GOTERM_MF_FAT	intramolecular oxidoreductase activity, transposing S-S bonds	5	0.9	0.0015	0.03
GOTERM_MF_FAT	carbon-oxygen lyase activity	9	1.7	0.0019	0.036
GOTERM_MF_FAT	RNA helicase activity	8	1.5	0.0019	0.036
GOTERM_MF_FAT	mRNA binding	28	5.2	0.0025	0.047
GOTERM_MF_FAT	disordered domain specific binding	6	1.1	0.0035	0.065
GOTERM_MF_FAT	pyrimidine nucleotide-sugar transmembrane transporter activity	4	0.7	0.0036	0.068
GOTERM_MF_FAT	carboxylic acid binding	15	2.8	0.0039	0.072
GOTERM_MF_FAT	RNA polymerase II basal transcription factor binding	5	0.9	0.0043	0.078
GOTERM_MF_FAT	magnesium ion binding	15	2.8	0.0047	0.084
GOTERM_MF_FAT	organic acid binding	15	2.8	0.0059	0.1
GOTERM_MF_FAT	aminoacyl-tRNA ligase activity	6	1.1	0.006	0.1
GOTERM_MF_FAT	ligase activity, forming aminoacyl-tRNA and related compounds	6	1.1	0.006	0.1
GOTERM_MF_FAT	ligase activity, forming carbon-oxygen bonds	6	1.1	0.006	0.1
GOTERM_MF_FAT	oxidoreductase activity, acting on the CH-CH group of donors	7	1.3	0.0061	0.1
GOTERM_MF_FAT	oxidoreductase activity, acting on the CH-OH group of donors, NAD or NADP as acceptor	11	2	0.0069	0.11
GOTERM_MF_FAT	nucleotide-sugar transmembrane transporter activity	4	0.7	0.0071	0.12
GOTERM_MF_FAT	helicase activity	11	2	0.0072	0.12
GOTERM_MF_FAT	protein disulfide oxidoreductase activity	5	0.9	0.0074	0.12
GOTERM_MF_FAT	protein dimerization activity	44	8.1	0.0088	0.14
GOTERM_MF_FAT	double-stranded RNA binding	8	1.5	0.0094	0.15
GOTERM_MF_FAT	monosaccharide binding	8	1.5	0.01	0.15
GOTERM_MF_FAT	oxidoreductase activity, acting on NAD(P)H	8	1.5	0.011	0.17
GOTERM_MF_FAT	oxidoreductase activity, acting on CH-OH group of donors	11	2	0.012	0.17
GOTERM_MF_FAT	transcription factor binding	23	4.2	0.013	0.18
GOTERM_MF_FAT	monocarboxylic acid binding	8	1.5	0.013	0.18
GOTERM_MF_FAT	antiporter activity	8	1.5	0.013	0.18
GOTERM_MF_FAT	nucleobase-containing compound transmembrane transporter activity	6	1.1	0.013	0.19
GOTERM_MF_FAT	protein homodimerization activity	31	5.7	0.016	0.23
GOTERM_MF_FAT	vitamin B6 binding	6	1.1	0.017	0.23
GOTERM_MF_FAT	transferase activity, transferring one-carbon groups	13	2.4	0.017	0.23
GOTERM_MF_FAT	nitric-oxide synthase regulator activity	3	0.6	0.018	0.25
GOTERM_MF_FAT	carbohydrate binding	15	2.8	0.02	0.27
GOTERM_MF_FAT	protein kinase C binding	6	1.1	0.025	0.33
GOTERM_MF_FAT	hydro-lyase activity	6	1.1	0.025	0.33
GOTERM_MF_FAT	rRNA binding	8	1.5	0.027	0.35
GOTERM_MF_FAT	ligase activity, forming carbon-sulfur bonds	5	0.9	0.027	0.35
GOTERM_MF_FAT	methyltransferase activity	12	2.2	0.027	0.35
GOTERM_MF_FAT	NAD binding	7	1.3	0.028	0.35
GOTERM_MF_FAT	mitochondrial ribosome binding	3	0.6	0.029	0.35
GOTERM_MF_FAT	ADP transmembrane transporter activity	3	0.6	0.029	0.35
GOTERM_MF_FAT	protein phosphatase 2B binding	3	0.6	0.029	0.35
GOTERM_MF_FAT	TFIID-class transcription factor binding	3	0.6	0.029	0.35
GOTERM_MF_FAT	zinc ion transmembrane transporter activity	4	0.7	0.029	0.36
GOTERM_MF_FAT	protein N-terminus binding	9	1.7	0.03	0.36
GOTERM_MF_FAT	ubiquitin binding	9	1.7	0.032	0.38
GOTERM_MF_FAT	organic anion transmembrane transporter activity	12	2.2	0.032	0.38
GOTERM_MF_FAT	nucleic acid binding	119	21.9	0.034	0.39
GOTERM_MF_FAT	intramolecular transferase activity, phosphotransferases	3	0.6	0.034	0.39
GOTERM_MF_FAT	hydrolase activity, acting on carbon-nitrogen (but not peptide) bonds, in cyclic amides	3	0.6	0.034	0.39
GOTERM_MF_FAT	peptide binding	16	2.9	0.035	0.39
GOTERM_MF_FAT	protein phosphatase binding	11	2	0.035	0.39
GOTERM_MF_FAT	signal sequence binding	5	0.9	0.036	0.39
GOTERM_MF_FAT	snRNA binding	5	0.9	0.036	0.39
GOTERM_MF_FAT	intramolecular transferase activity	4	0.7	0.036	0.39
GOTERM_MF_FAT	GTPase activity	15	2.8	0.039	0.42
GOTERM_MF_FAT	protein transporter activity	6	1.1	0.039	0.42
GOTERM_MF_FAT	oxidoreductase activity, acting on the CH-CH group of donors, NAD or NADP as acceptor	4	0.7	0.039	0.42
GOTERM_MF_FAT	fatty acid synthase activity	3	0.6	0.041	0.43
GOTERM_MF_FAT	transferase activity, transferring nitrogenous groups	4	0.7	0.043	0.45
GOTERM_MF_FAT	anion:anion antiporter activity	4	0.7	0.047	0.49
GOTERM_MF_FAT	phosphogluconate dehydrogenase (decarboxylating) activity	2	0.4	0.054	0.54
GOTERM_MF_FAT	ornithine decarboxylase activity	2	0.4	0.054	0.54
GOTERM_MF_FAT	acetyl-CoA carboxylase activity	2	0.4	0.054	0.54
GOTERM_MF_FAT	linoleoyl-CoA desaturase activity	2	0.4	0.054	0.54
GOTERM_MF_FAT	ATP transmembrane transporter activity	3	0.6	0.054	0.54
GOTERM_MF_FAT	single-stranded DNA binding	8	1.5	0.054	0.54
GOTERM_MF_FAT	pyridoxal phosphate binding	5	0.9	0.055	0.55
GOTERM_MF_FAT	protein C-terminus binding	12	2.2	0.057	0.55
GOTERM_MF_FAT	protein kinase binding	30	5.5	0.057	0.55
GOTERM_MF_FAT	kinase binding	33	6.1	0.057	0.55
GOTERM_MF_FAT	carboxylic ester hydrolase activity	9	1.7	0.059	0.56
GOTERM_MF_FAT	mRNA 5'-UTR binding	4	0.7	0.06	0.56
GOTERM_MF_FAT	arachidonic acid epoxygenase activity	4	0.7	0.06	0.56
GOTERM_MF_FAT	heat shock protein binding	9	1.7	0.061	0.57
GOTERM_MF_FAT	ubiquitin-like protein binding	9	1.7	0.067	0.62
GOTERM_MF_FAT	protein domain specific binding	31	5.7	0.067	0.62
GOTERM_MF_FAT	S-adenosylmethionine-dependent methyltransferase activity	9	1.7	0.069	0.63
GOTERM_MF_FAT	ion binding	175	32.2	0.07	0.64
GOTERM_MF_FAT	amino acid binding	6	1.1	0.072	0.65
GOTERM_MF_FAT	polyubiquitin binding	5	0.9	0.072	0.65
GOTERM_MF_FAT	secondary active transmembrane transporter activity	12	2.2	0.075	0.67
GOTERM_MF_FAT	adenine nucleotide transmembrane transporter activity	3	0.6	0.077	0.67
GOTERM_MF_FAT	purine ribonucleotide transmembrane transporter activity	3	0.6	0.077	0.67
GOTERM_MF_FAT	sterol response element binding	2	0.4	0.079	0.67
GOTERM_MF_FAT	dihydroorotase activity	2	0.4	0.079	0.67
GOTERM_MF_FAT	threonine-tRNA ligase activity	2	0.4	0.079	0.67
GOTERM_MF_FAT	L-glutamine aminotransferase activity	2	0.4	0.079	0.67
GOTERM_MF_FAT	S-acetyltransferase activity	2	0.4	0.079	0.67
GOTERM_MF_FAT	ion antiporter activity	5	0.9	0.08	0.68
GOTERM_MF_FAT	peptide transporter activity	6	1.1	0.081	0.68
GOTERM_MF_FAT	transition metal ion transmembrane transporter activity	4	0.7	0.084	0.69
GOTERM_MF_FAT	basal transcription machinery binding	5	0.9	0.084	0.69
GOTERM_MF_FAT	basal RNA polymerase II transcription machinery binding	5	0.9	0.084	0.69
GOTERM_MF_FAT	ribosomal small subunit binding	3	0.6	0.085	0.69
GOTERM_MF_FAT	fatty acid binding	5	0.9	0.088	0.71
GOTERM_MF_FAT	efflux transmembrane transporter activity	3	0.6	0.093	0.75
GOTERM_MF_FAT	RNA polymerase II transcription factor binding	11	2	0.094	0.75
GOTERM_MF_FAT	nucleobase-containing compound kinase activity	4	0.7	0.094	0.75
GOTERM_MF_FAT	peptidyl-prolyl cis-trans isomerase activity	4	0.7	0.094	0.75
KEGG_PATHWAY	Proteasome	21	3.9	8.1e-18	2.4e-15
KEGG_PATHWAY	Protein processing in endoplasmic reticulum	32	5.9	5.1e-15	6.5e-13
KEGG_PATHWAY	Parkinson disease	40	7.4	6.7e-15	6.5e-13
KEGG_PATHWAY	Amyotrophic lateral sclerosis	45	8.3	1.4e-13	1e-11
KEGG_PATHWAY	Prion disease	38	7	2.7e-13	1.6e-11
KEGG_PATHWAY	Spinocerebellar ataxia	27	5	1.8e-12	8.7e-11
KEGG_PATHWAY	Metabolic pathways	103	19	1.5e-11	6e-10
KEGG_PATHWAY	Huntington disease	35	6.4	7.4e-10	2.7e-08
KEGG_PATHWAY	Alzheimer disease	40	7.4	8.4e-10	2.7e-08
KEGG_PATHWAY	Carbon metabolism	20	3.7	1.4e-08	4.2e-07
KEGG_PATHWAY	Pathways of neurodegeneration - multiple diseases	42	7.7	2.4e-08	6.4e-07
KEGG_PATHWAY	Biosynthesis of cofactors	20	3.7	9.4e-07	2.3e-05
KEGG_PATHWAY	Glycolysis / Gluconeogenesis	13	2.4	2.3e-06	5.3e-05
KEGG_PATHWAY	Pyruvate metabolism	10	1.8	1.8e-05	0.00038
KEGG_PATHWAY	Spliceosome	14	2.6	0.00058	0.011
KEGG_PATHWAY	Fructose and mannose metabolism	7	1.3	0.0012	0.021
KEGG_PATHWAY	Protein export	6	1.1	0.0016	0.027
KEGG_PATHWAY	Citrate cycle (TCA cycle)	6	1.1	0.0035	0.057
KEGG_PATHWAY	Fatty acid metabolism	8	1.5	0.0043	0.065
KEGG_PATHWAY	Biosynthesis of amino acids	9	1.7	0.0046	0.067
KEGG_PATHWAY	Amino sugar and nucleotide sugar metabolism	7	1.3	0.0071	0.098
KEGG_PATHWAY	Biosynthesis of nucleotide sugars	6	1.1	0.0076	0.1
KEGG_PATHWAY	Pyrimidine metabolism	7	1.3	0.0093	0.12
KEGG_PATHWAY	Pentose phosphate pathway	5	0.9	0.017	0.21
KEGG_PATHWAY	Propanoate metabolism	5	0.9	0.02	0.21
KEGG_PATHWAY	Non-alcoholic fatty liver disease	12	2.2	0.02	0.21
KEGG_PATHWAY	Glycerolipid metabolism	7	1.3	0.02	0.21
KEGG_PATHWAY	Epstein-Barr virus infection	15	2.8	0.021	0.21
KEGG_PATHWAY	Fatty acid biosynthesis	4	0.7	0.021	0.21
KEGG_PATHWAY	Glucagon signaling pathway	9	1.7	0.024	0.23
KEGG_PATHWAY	AMPK signaling pathway	10	1.8	0.025	0.24
KEGG_PATHWAY	Biosynthesis of unsaturated fatty acids	5	0.9	0.027	0.24
KEGG_PATHWAY	Central carbon metabolism in cancer	7	1.3	0.028	0.25
KEGG_PATHWAY	Alanine, aspartate and glutamate metabolism	5	0.9	0.032	0.27
KEGG_PATHWAY	Insulin resistance	9	1.7	0.032	0.27
KEGG_PATHWAY	Alcoholic liver disease	10	1.8	0.039	0.31
KEGG_PATHWAY	Insulin signaling pathway	10	1.8	0.045	0.36
KEGG_PATHWAY	Ribosome biogenesis in eukaryotes	7	1.3	0.067	0.51
KEGG_PATHWAY	PPAR signaling pathway	7	1.3	0.07	0.52
KEGG_PATHWAY	Tryptophan metabolism	5	0.9	0.087	0.62
KEGG_PATHWAY	Cysteine and methionine metabolism	5	0.9	0.087	0.62
KEGG_PATHWAY	HIF-1 signaling pathway	8	1.5	0.09	0.62
KEGG_PATHWAY	Glutathione metabolism	6	1.1	0.091	0.62

## Sheet: Flutamide_Vs_Vehicle_down-DEGs
Category	Term	Count	%	P-Value	Benjamini
GOTERM_BP_FAT	oxoacid metabolic process	100	18	8.5e-28	5.3e-24
GOTERM_BP_FAT	carboxylic acid metabolic process	95	17.1	2.4e-27	7.3e-24
GOTERM_BP_FAT	organic acid metabolic process	100	18	3.5e-27	7.3e-24
GOTERM_BP_FAT	monocarboxylic acid metabolic process	76	13.6	1.3e-25	2e-22
GOTERM_BP_FAT	organic acid catabolic process	42	7.5	1.1e-20	1.1e-17
GOTERM_BP_FAT	carboxylic acid catabolic process	42	7.5	1.1e-20	1.1e-17
GOTERM_BP_FAT	single-organism catabolic process	83	14.9	1.2e-20	1.1e-17
GOTERM_BP_FAT	fatty acid metabolic process	54	9.7	7e-20	5.5e-17
GOTERM_BP_FAT	small molecule catabolic process	48	8.6	2.4e-19	1.7e-16
GOTERM_BP_FAT	lipid metabolic process	98	17.6	7.1e-18	4.5e-15
GOTERM_BP_FAT	fatty acid catabolic process	25	4.5	2.3e-15	1.3e-12
GOTERM_BP_FAT	cellular lipid metabolic process	78	14	2.8e-15	1.5e-12
GOTERM_BP_FAT	fatty acid oxidation	24	4.3	5e-14	2.4e-11
GOTERM_BP_FAT	monocarboxylic acid catabolic process	26	4.7	6.5e-14	2.9e-11
GOTERM_BP_FAT	lipid oxidation	24	4.3	1.8e-13	7.6e-11
GOTERM_BP_FAT	cellular lipid catabolic process	32	5.7	4.2e-13	1.6e-10
GOTERM_BP_FAT	lipid catabolic process	38	6.8	4.5e-13	1.6e-10
GOTERM_BP_FAT	cellular response to chemical stimulus	155	27.8	1.8e-11	6.2e-09
GOTERM_BP_FAT	fatty acid beta-oxidation	17	3.1	8.7e-11	2.9e-08
GOTERM_BP_FAT	lipid modification	30	5.4	2.9e-10	9e-08
GOTERM_BP_FAT	long-chain fatty acid metabolic process	20	3.6	8.3e-10	2.5e-07
GOTERM_BP_FAT	response to nutrient levels	53	9.5	1.1e-09	3.1e-07
GOTERM_BP_FAT	response to extracellular stimulus	54	9.7	1.4e-09	3.9e-07
GOTERM_BP_FAT	response to oxygen-containing compound	111	19.9	1.6e-09	4.1e-07
GOTERM_BP_FAT	alpha-amino acid metabolic process	25	4.5	6.3e-09	1.6e-06
GOTERM_BP_FAT	response to organic substance	159	28.5	7.4e-09	1.8e-06
GOTERM_BP_FAT	sulfur compound metabolic process	32	5.7	2.1e-08	5e-06
GOTERM_BP_FAT	cellular response to peptide	37	6.6	2.8e-08	6.3e-06
GOTERM_BP_FAT	oxidation-reduction process	37	6.6	3.5e-08	7.5e-06
GOTERM_BP_FAT	cellular response to stress	99	17.8	4.8e-08	1e-05
GOTERM_BP_FAT	response to starvation	26	4.7	6.7e-08	1.3e-05
GOTERM_BP_FAT	response to organonitrogen compound	71	12.7	7.1e-08	1.4e-05
GOTERM_BP_FAT	response to peptide	46	8.3	1.2e-07	2.2e-05
GOTERM_BP_FAT	cellular amino acid metabolic process	27	4.8	1.2e-07	2.2e-05
GOTERM_BP_FAT	response to nitrogen compound	75	13.5	2.1e-07	3.7e-05
GOTERM_BP_FAT	alpha-amino acid catabolic process	15	2.7	2.2e-07	3.8e-05
GOTERM_BP_FAT	cellular amino acid catabolic process	16	2.9	2.5e-07	4.3e-05
GOTERM_BP_FAT	cellular response to organonitrogen compound	49	8.8	2.7e-07	4.4e-05
GOTERM_BP_FAT	response to hormone	63	11.3	2.9e-07	4.6e-05
GOTERM_BP_FAT	organonitrogen compound catabolic process	28	5	3.1e-07	4.9e-05
GOTERM_BP_FAT	cellular response to endogenous stimulus	78	14	3.3e-07	5e-05
GOTERM_BP_FAT	response to insulin	30	5.4	3.3e-07	5e-05
GOTERM_BP_FAT	cellular response to hormone stimulus	46	8.3	3.9e-07	5.7e-05
GOTERM_BP_FAT	response to endogenous stimulus	98	17.6	4.6e-07	6.5e-05
GOTERM_BP_FAT	coenzyme metabolic process	30	5.4	4.6e-07	6.5e-05
GOTERM_BP_FAT	cellular response to starvation	21	3.8	6.8e-07	9.1e-05
GOTERM_BP_FAT	response to peptide hormone	40	7.2	6.9e-07	9.1e-05
GOTERM_BP_FAT	cellular response to nitrogen compound	53	9.5	8e-07	0.0001
GOTERM_BP_FAT	acyl-CoA metabolic process	14	2.5	9.6e-07	0.00012
GOTERM_BP_FAT	thioester metabolic process	14	2.5	9.6e-07	0.00012
GOTERM_BP_FAT	cellular response to oxygen-containing compound	74	13.3	1.2e-06	0.00015
GOTERM_BP_FAT	cellular response to peptide hormone stimulus	30	5.4	1.2e-06	0.00015
GOTERM_BP_FAT	cofactor metabolic process	33	5.9	1.3e-06	0.00015
GOTERM_BP_FAT	response to organic cyclic compound	72	12.9	1.8e-06	0.0002
GOTERM_BP_FAT	cellular response to organic substance	116	20.8	2.3e-06	0.00026
GOTERM_BP_FAT	response to xenobiotic stimulus	42	7.5	2.6e-06	0.00029
GOTERM_BP_FAT	dicarboxylic acid metabolic process	14	2.5	3.1e-06	0.00034
GOTERM_BP_FAT	cellular response to insulin stimulus	23	4.1	4.7e-06	0.00051
GOTERM_BP_FAT	response to glucagon	8	1.4	8e-06	0.00085
GOTERM_BP_FAT	cellular response to xenobiotic stimulus	20	3.6	9.9e-06	0.001
GOTERM_BP_FAT	carboxylic acid biosynthetic process	24	4.3	1e-05	0.001
GOTERM_BP_FAT	organic acid biosynthetic process	24	4.3	1e-05	0.001
GOTERM_BP_FAT	cellular response to nutrient levels	23	4.1	1.2e-05	0.0012
GOTERM_BP_FAT	response to lipid	66	11.8	1.2e-05	0.0012
GOTERM_BP_FAT	cellular response to extracellular stimulus	24	4.3	2.3e-05	0.0022
GOTERM_BP_FAT	response to acid chemical	36	6.5	2.5e-05	0.0024
GOTERM_BP_FAT	xenobiotic metabolic process	14	2.5	2.6e-05	0.0025
GOTERM_BP_FAT	glutamine family amino acid metabolic process	11	2	3.3e-05	0.0031
GOTERM_BP_FAT	response to drug	37	6.6	4.2e-05	0.0038
GOTERM_BP_FAT	phosphorus metabolic process	125	22.4	4.2e-05	0.0038
GOTERM_BP_FAT	small molecule biosynthetic process	33	5.9	4.3e-05	0.0038
GOTERM_BP_FAT	lipid biosynthetic process	36	6.5	5.3e-05	0.0046
GOTERM_BP_FAT	drug metabolic process	10	1.8	7.9e-05	0.0068
GOTERM_BP_FAT	cellular response to external stimulus	28	5	8.1e-05	0.0068
GOTERM_BP_FAT	cellular ketone metabolic process	19	3.4	0.00011	0.0096
GOTERM_BP_FAT	arachidonic acid metabolic process	10	1.8	0.00012	0.01
GOTERM_BP_FAT	carbohydrate metabolic process	35	6.3	0.00014	0.011
GOTERM_BP_FAT	triglyceride metabolic process	12	2.2	0.00014	0.012
GOTERM_BP_FAT	response to external stimulus	112	20.1	0.00015	0.012
GOTERM_BP_FAT	cellular response to lipid	42	7.5	0.00016	0.012
GOTERM_BP_FAT	regulation of carbohydrate metabolic process	17	3.1	0.00018	0.014
GOTERM_BP_FAT	response to steroid hormone	30	5.4	0.00019	0.015
GOTERM_BP_FAT	glutamate metabolic process	7	1.3	0.0002	0.015
GOTERM_BP_FAT	regulation of fatty acid metabolic process	12	2.2	0.0002	0.015
GOTERM_BP_FAT	positive regulation of cellular catabolic process	25	4.5	0.00022	0.016
GOTERM_BP_FAT	response to hypoxia	27	4.8	0.00024	0.018
GOTERM_BP_FAT	acylglycerol metabolic process	13	2.3	0.00028	0.02
GOTERM_BP_FAT	neutral lipid metabolic process	13	2.3	0.00032	0.023
GOTERM_BP_FAT	fatty acid alpha-oxidation	4	0.7	0.00034	0.024
GOTERM_BP_FAT	regulation of generation of precursor metabolites and energy	13	2.3	0.00036	0.025
GOTERM_BP_FAT	short-chain fatty acid metabolic process	5	0.9	0.00039	0.027
GOTERM_BP_FAT	organic anion transport	29	5.2	0.0004	0.027
GOTERM_BP_FAT	enzyme linked receptor protein signaling pathway	46	8.3	0.00041	0.027
GOTERM_BP_FAT	cellular response to hypoxia	16	2.9	0.00041	0.027
GOTERM_BP_FAT	intracellular signal transduction	101	18.1	0.00041	0.027
GOTERM_BP_FAT	negative regulation of signal transduction	58	10.4	0.00042	0.028
GOTERM_BP_FAT	organic hydroxy compound metabolic process	29	5.2	0.00051	0.033
GOTERM_BP_FAT	regulation of cofactor metabolic process	9	1.6	0.00055	0.035
GOTERM_BP_FAT	regulation of cellular catabolic process	35	6.3	0.00055	0.035
GOTERM_BP_FAT	response to glucocorticoid	20	3.6	0.00059	0.037
GOTERM_BP_FAT	response to decreased oxygen levels	27	4.8	0.00063	0.039
GOTERM_BP_FAT	negative regulation of fatty acid metabolic process	7	1.3	0.00067	0.041
GOTERM_BP_FAT	vacuole organization	17	3.1	0.00069	0.042
GOTERM_BP_FAT	lipid localization	27	4.8	0.00069	0.042
GOTERM_BP_FAT	intrinsic apoptotic signaling pathway	20	3.6	0.00071	0.043
GOTERM_BP_FAT	single-organism carbohydrate metabolic process	28	5	0.00072	0.043
GOTERM_BP_FAT	liver development	18	3.2	0.00074	0.043
GOTERM_BP_FAT	regulation of phosphorylation	68	12.2	0.00079	0.046
GOTERM_BP_FAT	monocarboxylic acid biosynthetic process	16	2.9	0.0008	0.046
GOTERM_BP_FAT	hepaticobiliary system development	18	3.2	0.00083	0.047
GOTERM_BP_FAT	regulation of lipid metabolic process	24	4.3	0.00084	0.047
GOTERM_BP_FAT	anion transport	33	5.9	0.00087	0.049
GOTERM_BP_FAT	response to nutrient	20	3.6	0.00089	0.05
GOTERM_BP_FAT	cellular response to acid chemical	21	3.8	0.00099	0.054
GOTERM_BP_FAT	reactive oxygen species metabolic process	20	3.6	0.001	0.056
GOTERM_BP_FAT	exogenous drug catabolic process	7	1.3	0.0011	0.06
GOTERM_BP_FAT	regulation of phosphorus metabolic process	73	13.1	0.0011	0.06
GOTERM_BP_FAT	positive regulation of molecular function	66	11.8	0.0011	0.06
GOTERM_BP_FAT	programmed cell death	78	14	0.0011	0.06
GOTERM_BP_FAT	glucose metabolic process	16	2.9	0.0012	0.06
GOTERM_BP_FAT	positive regulation of catabolic process	26	4.7	0.0012	0.06
GOTERM_BP_FAT	cellular response to organic cyclic compound	37	6.6	0.0012	0.064
GOTERM_BP_FAT	glycerolipid metabolic process	22	3.9	0.0013	0.066
GOTERM_BP_FAT	negative regulation of fatty acid biosynthetic process	5	0.9	0.0013	0.067
GOTERM_BP_FAT	cellular response to decreased oxygen levels	16	2.9	0.0014	0.067
GOTERM_BP_FAT	response to abiotic stimulus	62	11.1	0.0014	0.067
GOTERM_BP_FAT	terpenoid metabolic process	10	1.8	0.0014	0.067
GOTERM_BP_FAT	neutral lipid biosynthetic process	7	1.3	0.0014	0.067
GOTERM_BP_FAT	acylglycerol biosynthetic process	7	1.3	0.0014	0.067
GOTERM_BP_FAT	chromosome condensation	7	1.3	0.0014	0.067
GOTERM_BP_FAT	drug catabolic process	7	1.3	0.0014	0.067
GOTERM_BP_FAT	lytic vacuole organization	9	1.6	0.0014	0.067
GOTERM_BP_FAT	lysosome organization	9	1.6	0.0014	0.067
GOTERM_BP_FAT	gland development	32	5.7	0.0015	0.068
GOTERM_BP_FAT	icosanoid metabolic process	12	2.2	0.0015	0.071
GOTERM_BP_FAT	hexose metabolic process	17	3.1	0.0016	0.073
GOTERM_BP_FAT	regulation of protein modification process	76	13.6	0.0016	0.073
GOTERM_BP_FAT	regulation of phosphate metabolic process	72	12.9	0.0016	0.073
GOTERM_BP_FAT	fatty acid derivative metabolic process	12	2.2	0.0016	0.073
GOTERM_BP_FAT	regulation of coenzyme metabolic process	8	1.4	0.0017	0.077
GOTERM_BP_FAT	response to toxic substance	18	3.2	0.0018	0.08
GOTERM_BP_FAT	cellular response to glucocorticoid stimulus	11	2	0.0019	0.082
GOTERM_BP_FAT	response to corticosteroid	20	3.6	0.0019	0.082
GOTERM_BP_FAT	organic acid transport	22	3.9	0.0019	0.082
GOTERM_BP_FAT	apoptotic signaling pathway	31	5.6	0.0019	0.082
GOTERM_BP_FAT	regulation of catabolic process	39	7	0.0021	0.088
GOTERM_BP_FAT	regulation of cell death	72	12.9	0.0021	0.089
GOTERM_BP_FAT	very long-chain fatty acid metabolic process	6	1.1	0.0021	0.089
GOTERM_BP_FAT	regulation of glycolytic process	7	1.3	0.0021	0.09
GOTERM_BP_FAT	isoprenoid metabolic process	11	2	0.0022	0.093
GOTERM_BP_FAT	regulation of programmed cell death	66	11.8	0.0023	0.095
GOTERM_BP_FAT	regulation of protein phosphorylation	61	11	0.0023	0.095
GOTERM_BP_FAT	cellular response to steroid hormone stimulus	17	3.1	0.0023	0.095
GOTERM_BP_FAT	regulation of apoptotic process	65	11.7	0.0024	0.095
GOTERM_BP_FAT	regulation of ATP metabolic process	10	1.8	0.0024	0.095
GOTERM_BP_FAT	positive regulation of ATP metabolic process	7	1.3	0.0024	0.095
GOTERM_BP_FAT	transmembrane receptor protein tyrosine kinase signaling pathway	30	5.4	0.0024	0.095
GOTERM_BP_FAT	autophagy	24	4.3	0.0024	0.097
GOTERM_BP_FAT	cell death	82	14.7	0.0025	0.097
GOTERM_BP_FAT	monosaccharide metabolic process	18	3.2	0.0025	0.097
GOTERM_BP_FAT	regulation of catalytic activity	89	16	0.0026	0.1
GOTERM_BP_FAT	regulation of transcription from RNA polymerase II promoter in response to stress	7	1.3	0.0026	0.1
GOTERM_BP_FAT	steroid metabolic process	20	3.6	0.0027	0.1
GOTERM_BP_FAT	rhythmic process	24	4.3	0.0027	0.1
GOTERM_BP_FAT	negative regulation of cell communication	59	10.6	0.0027	0.1
GOTERM_BP_FAT	negative regulation of signaling	59	10.6	0.0029	0.11
GOTERM_BP_FAT	negative regulation of response to stimulus	69	12.4	0.0029	0.11
GOTERM_BP_FAT	phosphate-containing compound metabolic process	112	20.1	0.0029	0.11
GOTERM_BP_FAT	regulation of cellular carbohydrate metabolic process	13	2.3	0.003	0.11
GOTERM_BP_FAT	regeneration	19	3.4	0.003	0.11
GOTERM_BP_FAT	macromolecule localization	106	19	0.0032	0.12
GOTERM_BP_FAT	cellular response to oxygen levels	16	2.9	0.0032	0.12
GOTERM_BP_FAT	pyruvate metabolic process	11	2	0.0033	0.12
GOTERM_BP_FAT	glutamine metabolic process	5	0.9	0.0033	0.12
GOTERM_BP_FAT	branched-chain amino acid metabolic process	5	0.9	0.0033	0.12
GOTERM_BP_FAT	positive regulation of fatty acid oxidation	5	0.9	0.0033	0.12
GOTERM_BP_FAT	positive regulation of cofactor metabolic process	5	0.9	0.0033	0.12
GOTERM_BP_FAT	positive regulation of lipid catabolic process	6	1.1	0.0034	0.12
GOTERM_BP_FAT	cellular response to corticosteroid stimulus	11	2	0.0034	0.12
GOTERM_BP_FAT	alcohol metabolic process	19	3.4	0.0035	0.12
GOTERM_BP_FAT	macroautophagy	16	2.9	0.0035	0.12
GOTERM_BP_FAT	negative regulation of phosphorylation	26	4.7	0.0036	0.12
GOTERM_BP_FAT	response to fatty acid	11	2	0.0036	0.12
GOTERM_BP_FAT	apoptotic process	72	12.9	0.0036	0.12
GOTERM_BP_FAT	positive regulation of cellular metabolic process	123	22.1	0.0036	0.12
GOTERM_BP_FAT	regulation of signal transduction	108	19.4	0.0037	0.12
GOTERM_BP_FAT	regulation of cellular ketone metabolic process	12	2.2	0.0037	0.12
GOTERM_BP_FAT	regulation of DNA-templated transcription in response to stress	7	1.3	0.0038	0.13
GOTERM_BP_FAT	secondary alcohol metabolic process	11	2	0.0038	0.13
GOTERM_BP_FAT	carboxylic acid transport	21	3.8	0.0038	0.13
GOTERM_BP_FAT	triglyceride biosynthetic process	6	1.1	0.0038	0.13
GOTERM_BP_FAT	positive regulation of carbohydrate metabolic process	9	1.6	0.0038	0.13
GOTERM_BP_FAT	aging	27	4.8	0.004	0.13
GOTERM_BP_FAT	regulation of molecular function	110	19.7	0.004	0.13
GOTERM_BP_FAT	histidine catabolic process to glutamate and formamide	3	0.5	0.004	0.13
GOTERM_BP_FAT	response to methionine	3	0.5	0.004	0.13
GOTERM_BP_FAT	methyl-branched fatty acid metabolic process	3	0.5	0.004	0.13
GOTERM_BP_FAT	formamide metabolic process	3	0.5	0.004	0.13
GOTERM_BP_FAT	ketone body biosynthetic process	3	0.5	0.004	0.13
GOTERM_BP_FAT	histidine catabolic process to glutamate and formate	3	0.5	0.004	0.13
GOTERM_BP_FAT	negative regulation of protein modification process	31	5.6	0.004	0.13
GOTERM_BP_FAT	regulation of hormone levels	30	5.4	0.004	0.13
GOTERM_BP_FAT	response to oxygen levels	27	4.8	0.0041	0.13
GOTERM_BP_FAT	regulation of lipid catabolic process	8	1.4	0.0042	0.13
GOTERM_BP_FAT	regulation of glucose metabolic process	11	2	0.0042	0.13
GOTERM_BP_FAT	cellular response to nitrogen starvation	4	0.7	0.0043	0.13
GOTERM_BP_FAT	positive regulation of fatty acid beta-oxidation	4	0.7	0.0043	0.13
GOTERM_BP_FAT	cellular response to nitrogen levels	4	0.7	0.0043	0.13
GOTERM_BP_FAT	cellular modified amino acid metabolic process	13	2.3	0.0043	0.13
GOTERM_BP_FAT	unsaturated fatty acid metabolic process	12	2.2	0.0044	0.13
GOTERM_BP_FAT	primary alcohol metabolic process	8	1.4	0.0045	0.13
GOTERM_BP_FAT	mitotic cell cycle	38	6.8	0.0048	0.14
GOTERM_BP_FAT	positive regulation of transcription from RNA polymerase II promoter in response to stress	5	0.9	0.0052	0.15
GOTERM_BP_FAT	regulation of cellular respiration	6	1.1	0.0053	0.15
GOTERM_BP_FAT	carnitine metabolic process	4	0.7	0.0053	0.16
GOTERM_BP_FAT	response to endoplasmic reticulum stress	16	2.9	0.0054	0.16
GOTERM_BP_FAT	cellular amino acid biosynthetic process	8	1.4	0.0055	0.16
GOTERM_BP_FAT	retinoid metabolic process	8	1.4	0.0055	0.16
GOTERM_BP_FAT	cellular response to oxidative stress	20	3.6	0.0055	0.16
GOTERM_BP_FAT	anion transmembrane transport	17	3.1	0.0057	0.16
GOTERM_BP_FAT	response to alcohol	19	3.4	0.0058	0.16
GOTERM_BP_FAT	modified amino acid transport	6	1.1	0.0058	0.16
GOTERM_BP_FAT	positive regulation of metabolic process	130	23.3	0.0059	0.16
GOTERM_BP_FAT	negative regulation of phosphate metabolic process	28	5	0.006	0.17
GOTERM_BP_FAT	negative regulation of phosphorus metabolic process	28	5	0.006	0.17
GOTERM_BP_FAT	positive regulation of transport	46	8.3	0.006	0.17
GOTERM_BP_FAT	negative regulation of transcription from RNA polymerase II promoter	40	7.2	0.0063	0.17
GOTERM_BP_FAT	cell surface receptor signaling pathway	93	16.7	0.0064	0.18
GOTERM_BP_FAT	short-chain fatty acid catabolic process	3	0.5	0.0066	0.18
GOTERM_BP_FAT	histidine catabolic process	3	0.5	0.0066	0.18
GOTERM_BP_FAT	formate metabolic process	3	0.5	0.0066	0.18
GOTERM_BP_FAT	positive regulation of fibroblast proliferation	8	1.4	0.0067	0.18
GOTERM_BP_FAT	cellular carbohydrate metabolic process	18	3.2	0.0067	0.18
GOTERM_BP_FAT	response to wounding	32	5.7	0.0068	0.18
GOTERM_BP_FAT	positive regulation of cell death	35	6.3	0.0068	0.18
GOTERM_BP_FAT	cellular monovalent inorganic cation homeostasis	10	1.8	0.0068	0.18
GOTERM_BP_FAT	regulation of cell cycle	45	8.1	0.0069	0.18
GOTERM_BP_FAT	regulation of carbohydrate catabolic process	7	1.3	0.0072	0.19
GOTERM_BP_FAT	regulation of cellular response to stress	35	6.3	0.0073	0.19
GOTERM_BP_FAT	positive regulation of apoptotic process	32	5.7	0.0073	0.19
GOTERM_BP_FAT	lipid transport	22	3.9	0.0074	0.19
GOTERM_BP_FAT	cell cycle G2/M phase transition	11	2	0.0074	0.19
GOTERM_BP_FAT	cholesterol metabolic process	10	1.8	0.0076	0.2
GOTERM_BP_FAT	cellular response to sterol	5	0.9	0.0076	0.2
GOTERM_BP_FAT	regulation of fatty acid oxidation	6	1.1	0.0077	0.2
GOTERM_BP_FAT	response to sterol	6	1.1	0.0077	0.2
GOTERM_BP_FAT	circadian rhythm	15	2.7	0.0077	0.2
GOTERM_BP_FAT	autophagic cell death	4	0.7	0.0079	0.2
GOTERM_BP_FAT	negative regulation of protein phosphorylation	23	4.1	0.008	0.2
GOTERM_BP_FAT	sodium ion transport	15	2.7	0.008	0.2
GOTERM_BP_FAT	positive regulation of programmed cell death	32	5.7	0.0082	0.2
GOTERM_BP_FAT	regulation of autophagy	17	3.1	0.0082	0.2
GOTERM_BP_FAT	positive regulation of lipid metabolic process	12	2.2	0.0084	0.21
GOTERM_BP_FAT	regulation of protein serine/threonine kinase activity	24	4.3	0.0085	0.21
GOTERM_BP_FAT	epithelial cell proliferation	25	4.5	0.0085	0.21
GOTERM_BP_FAT	mitotic cell cycle process	32	5.7	0.0086	0.21
GOTERM_BP_FAT	positive regulation of catalytic activity	49	8.8	0.0086	0.21
GOTERM_BP_FAT	glycerolipid biosynthetic process	12	2.2	0.0087	0.21
GOTERM_BP_FAT	G2/M transition of mitotic cell cycle	10	1.8	0.0087	0.21
GOTERM_BP_FAT	negative regulation of cellular metabolic process	99	17.8	0.009	0.22
GOTERM_BP_FAT	carbohydrate derivative transport	8	1.4	0.0091	0.22
GOTERM_BP_FAT	ammonium ion metabolic process	13	2.3	0.0093	0.22
GOTERM_BP_FAT	regulation of cellular response to growth factor stimulus	18	3.2	0.0094	0.22
GOTERM_BP_FAT	regulation of pH	9	1.6	0.0096	0.23
GOTERM_BP_FAT	regulation of mitochondrial membrane potential	8	1.4	0.0097	0.23
GOTERM_BP_FAT	diterpenoid metabolic process	8	1.4	0.0097	0.23
GOTERM_BP_FAT	monoterpenoid metabolic process	3	0.5	0.0097	0.23
GOTERM_BP_FAT	fatty acid omega-oxidation	3	0.5	0.0097	0.23
GOTERM_BP_FAT	imidazole-containing compound catabolic process	3	0.5	0.0097	0.23
GOTERM_BP_FAT	ethanol oxidation	3	0.5	0.0097	0.23
GOTERM_BP_FAT	fat cell differentiation	15	2.7	0.01	0.23
GOTERM_BP_FAT	regulation of lipid biosynthetic process	13	2.3	0.01	0.23
GOTERM_BP_FAT	regulation of cell communication	120	21.5	0.01	0.23
GOTERM_BP_FAT	glycerolipid catabolic process	7	1.3	0.01	0.24
GOTERM_BP_FAT	negative regulation of TOR signaling	6	1.1	0.011	0.25
GOTERM_BP_FAT	regulation of p38MAPK cascade	6	1.1	0.011	0.25
GOTERM_BP_FAT	transcription from RNA polymerase II promoter	74	13.3	0.011	0.25
GOTERM_BP_FAT	blood coagulation, fibrin clot formation	4	0.7	0.011	0.25
GOTERM_BP_FAT	amino-acid betaine metabolic process	4	0.7	0.011	0.25
GOTERM_BP_FAT	regulation of TOR signaling	9	1.6	0.011	0.25
GOTERM_BP_FAT	response to amino acid	15	2.7	0.011	0.25
GOTERM_BP_FAT	sterol metabolic process	10	1.8	0.011	0.25
GOTERM_BP_FAT	negative regulation of cellular protein metabolic process	51	9.2	0.011	0.25
GOTERM_BP_FAT	regulation of fatty acid biosynthetic process	6	1.1	0.012	0.26
GOTERM_BP_FAT	alpha-amino acid biosynthetic process	7	1.3	0.012	0.26
GOTERM_BP_FAT	cell cycle	57	10.2	0.012	0.27
GOTERM_BP_FAT	positive regulation of autophagy	11	2	0.013	0.28
GOTERM_BP_FAT	benzene-containing compound metabolic process	5	0.9	0.013	0.28
GOTERM_BP_FAT	regulation of epithelial cell differentiation	12	2.2	0.013	0.28
GOTERM_BP_FAT	regulation of signaling	120	21.5	0.013	0.28
GOTERM_BP_FAT	protein modification process	128	23	0.013	0.28
GOTERM_BP_FAT	cellular response to fatty acid	7	1.3	0.013	0.28
GOTERM_BP_FAT	histidine metabolic process	3	0.5	0.013	0.28
GOTERM_BP_FAT	lipid hydroxylation	3	0.5	0.013	0.28
GOTERM_BP_FAT	cellular protein modification process	128	23	0.013	0.29
GOTERM_BP_FAT	chemical homeostasis	52	9.3	0.014	0.29
GOTERM_BP_FAT	cellular response to amino acid starvation	6	1.1	0.014	0.29
GOTERM_BP_FAT	organelle fission	25	4.5	0.014	0.3
GOTERM_BP_FAT	negative regulation of metabolic process	106	19	0.014	0.3
GOTERM_BP_FAT	positive regulation of p38MAPK cascade	5	0.9	0.014	0.3
GOTERM_BP_FAT	regulation of reactive oxygen species metabolic process	14	2.5	0.015	0.31
GOTERM_BP_FAT	positive regulation of glycolytic process	4	0.7	0.015	0.31
GOTERM_BP_FAT	quaternary ammonium group transport	4	0.7	0.015	0.31
GOTERM_BP_FAT	maintenance of permeability of blood-brain barrier	4	0.7	0.015	0.31
GOTERM_BP_FAT	negative regulation of intracellular signal transduction	27	4.8	0.016	0.32
GOTERM_BP_FAT	regulation of cellular pH	8	1.4	0.016	0.32
GOTERM_BP_FAT	mitochondrion organization	26	4.7	0.016	0.32
GOTERM_BP_FAT	cellular response to dexamethasone stimulus	7	1.3	0.016	0.33
GOTERM_BP_FAT	autophagosome assembly	8	1.4	0.017	0.34
GOTERM_BP_FAT	positive regulation of multi-organism process	13	2.3	0.017	0.34
GOTERM_BP_FAT	mitochondrial transport	14	2.5	0.017	0.34
GOTERM_BP_FAT	negative regulation of neuron apoptotic process	12	2.2	0.017	0.34
GOTERM_BP_FAT	regulation of transferase activity	39	7	0.017	0.34
GOTERM_BP_FAT	retinol metabolic process	6	1.1	0.017	0.34
GOTERM_BP_FAT	organophosphate ester transport	9	1.6	0.017	0.34
GOTERM_BP_FAT	carboxylic acid transmembrane transport	9	1.6	0.017	0.34
GOTERM_BP_FAT	TOR signaling	9	1.6	0.017	0.34
GOTERM_BP_FAT	bile acid biosynthetic process	4	0.7	0.017	0.34
GOTERM_BP_FAT	phosphatidylinositol-mediated signaling	11	2	0.017	0.34
GOTERM_BP_FAT	regulation of kinase activity	35	6.3	0.017	0.34
GOTERM_BP_FAT	cellular hormone metabolic process	10	1.8	0.017	0.34
GOTERM_BP_FAT	regulation of maintenance of permeability of blood-brain barrier	3	0.5	0.017	0.34
GOTERM_BP_FAT	isoleucine metabolic process	3	0.5	0.017	0.34
GOTERM_BP_FAT	regulation of pro-B cell differentiation	3	0.5	0.017	0.34
GOTERM_BP_FAT	regulation of amacrine cell differentiation	3	0.5	0.017	0.34
GOTERM_BP_FAT	skeletal system development	25	4.5	0.018	0.34
GOTERM_BP_FAT	organic acid transmembrane transport	9	1.6	0.018	0.34
GOTERM_BP_FAT	cell cycle process	45	8.1	0.018	0.34
GOTERM_BP_FAT	cellular component disassembly	19	3.4	0.018	0.34
GOTERM_BP_FAT	negative regulation of protein metabolic process	52	9.3	0.018	0.35
GOTERM_BP_FAT	inositol lipid-mediated signaling	11	2	0.019	0.36
GOTERM_BP_FAT	glycolytic process	8	1.4	0.019	0.36
GOTERM_BP_FAT	positive regulation of coenzyme metabolic process	4	0.7	0.019	0.36
GOTERM_BP_FAT	organelle disassembly	9	1.6	0.019	0.36
GOTERM_BP_FAT	regulation of membrane permeability	7	1.3	0.02	0.38
GOTERM_BP_FAT	ATP generation from ADP	8	1.4	0.02	0.38
GOTERM_BP_FAT	monovalent inorganic cation homeostasis	11	2	0.021	0.38
GOTERM_BP_FAT	response to cholesterol	5	0.9	0.021	0.38
GOTERM_BP_FAT	development of primary sexual characteristics	17	3.1	0.021	0.38
GOTERM_BP_FAT	negative regulation of cellular carbohydrate metabolic process	6	1.1	0.021	0.38
GOTERM_BP_FAT	connective tissue development	16	2.9	0.021	0.39
GOTERM_BP_FAT	mitochondrion disassembly	7	1.3	0.021	0.39
GOTERM_BP_FAT	mitophagy	7	1.3	0.021	0.39
GOTERM_BP_FAT	positive regulation of response to stimulus	85	15.3	0.021	0.39
GOTERM_BP_FAT	cellular response to cholesterol	4	0.7	0.022	0.4
GOTERM_BP_FAT	activation of MAPKKK activity	3	0.5	0.022	0.4
GOTERM_BP_FAT	cellular ketone body metabolic process	3	0.5	0.022	0.4
GOTERM_BP_FAT	negative regulation of protein kinase B signaling	6	1.1	0.022	0.4
GOTERM_BP_FAT	positive regulation of leukocyte apoptotic process	5	0.9	0.022	0.4
GOTERM_BP_FAT	organophosphate metabolic process	42	7.5	0.023	0.41
GOTERM_BP_FAT	regulation of protein kinase activity	31	5.6	0.023	0.41
GOTERM_BP_FAT	positive regulation of transcription from RNA polymerase II promoter	49	8.8	0.024	0.43
GOTERM_BP_FAT	autophagosome organization	8	1.4	0.024	0.43
GOTERM_BP_FAT	cellular response to cadmium ion	5	0.9	0.024	0.43
GOTERM_BP_FAT	regulation of fatty acid beta-oxidation	4	0.7	0.024	0.43
GOTERM_BP_FAT	response to inorganic substance	34	6.1	0.025	0.44
GOTERM_BP_FAT	mitotic cytokinesis	6	1.1	0.025	0.44
GOTERM_BP_FAT	development of primary male sexual characteristics	12	2.2	0.025	0.44
GOTERM_BP_FAT	steroid hormone mediated signaling pathway	9	1.6	0.026	0.45
GOTERM_BP_FAT	positive regulation of macroautophagy	7	1.3	0.026	0.45
GOTERM_BP_FAT	regulation of epidermis development	7	1.3	0.026	0.45
GOTERM_BP_FAT	hormone metabolic process	13	2.3	0.027	0.46
GOTERM_BP_FAT	regulation of cellular protein metabolic process	97	17.4	0.027	0.46
GOTERM_BP_FAT	regulation of bone remodeling	6	1.1	0.027	0.46
GOTERM_BP_FAT	kynurenine metabolic process	3	0.5	0.027	0.46
GOTERM_BP_FAT	glutathione transport	3	0.5	0.027	0.46
GOTERM_BP_FAT	tripeptide transport	3	0.5	0.027	0.46
GOTERM_BP_FAT	imidazole-containing compound metabolic process	3	0.5	0.027	0.46
GOTERM_BP_FAT	positive regulation of establishment of protein localization	19	3.4	0.027	0.46
GOTERM_BP_FAT	positive regulation of lymphocyte apoptotic process	4	0.7	0.027	0.46
GOTERM_BP_FAT	positive regulation of RNA metabolic process	63	11.3	0.027	0.46
GOTERM_BP_FAT	regulation of cyclin-dependent protein serine/threonine kinase activity	7	1.3	0.027	0.46
GOTERM_BP_FAT	membrane depolarization	7	1.3	0.027	0.46
GOTERM_BP_FAT	sodium ion transmembrane transport	11	2	0.028	0.46
GOTERM_BP_FAT	wound healing	23	4.1	0.028	0.47
GOTERM_BP_FAT	positive regulation of cellular biosynthetic process	73	13.1	0.028	0.47
GOTERM_BP_FAT	aspartate family amino acid metabolic process	5	0.9	0.028	0.47
GOTERM_BP_FAT	regulation of intrinsic apoptotic signaling pathway	11	2	0.029	0.47
GOTERM_BP_FAT	generation of precursor metabolites and energy	20	3.6	0.029	0.47
GOTERM_BP_FAT	glucose import	7	1.3	0.029	0.47
GOTERM_BP_FAT	regulation of transport	71	12.7	0.029	0.48
GOTERM_BP_FAT	response to growth factor	34	6.1	0.029	0.48
GOTERM_BP_FAT	regulation of neuron death	19	3.4	0.029	0.48
GOTERM_BP_FAT	negative regulation of carbohydrate metabolic process	6	1.1	0.03	0.49
GOTERM_BP_FAT	intrinsic apoptotic signaling pathway in response to endoplasmic reticulum stress	6	1.1	0.03	0.49
GOTERM_BP_FAT	animal organ regeneration	10	1.8	0.03	0.49
GOTERM_BP_FAT	glutamine family amino acid catabolic process	4	0.7	0.03	0.49
GOTERM_BP_FAT	regulation of apoptotic signaling pathway	20	3.6	0.031	0.49
GOTERM_BP_FAT	reproductive structure development	25	4.5	0.031	0.5
GOTERM_BP_FAT	negative regulation of neuron death	14	2.5	0.031	0.5
GOTERM_BP_FAT	response to dexamethasone	8	1.4	0.031	0.5
GOTERM_BP_FAT	carbohydrate catabolic process	11	2	0.031	0.5
GOTERM_BP_FAT	positive regulation of purine nucleotide metabolic process	7	1.3	0.032	0.5
GOTERM_BP_FAT	positive regulation of nucleotide metabolic process	7	1.3	0.032	0.5
GOTERM_BP_FAT	positive regulation of transcription, DNA-templated	60	10.8	0.032	0.5
GOTERM_BP_FAT	positive regulation of nucleic acid-templated transcription	60	10.8	0.032	0.5
GOTERM_BP_FAT	protein phosphorylation	68	12.2	0.032	0.51
GOTERM_BP_FAT	positive regulation of biosynthetic process	74	13.3	0.032	0.51
GOTERM_BP_FAT	ketone body metabolic process	3	0.5	0.033	0.51
GOTERM_BP_FAT	regulation of neural retina development	3	0.5	0.033	0.51
GOTERM_BP_FAT	intrinsic apoptotic signaling pathway in response to hypoxia	3	0.5	0.033	0.51
GOTERM_BP_FAT	homeostatic process	71	12.7	0.033	0.51
GOTERM_BP_FAT	regulation of hydrolase activity	42	7.5	0.033	0.51
GOTERM_BP_FAT	protein kinase B signaling	12	2.2	0.033	0.51
GOTERM_BP_FAT	regulation of cyclin-dependent protein kinase activity	7	1.3	0.033	0.51
GOTERM_BP_FAT	reproductive system development	25	4.5	0.034	0.52
GOTERM_BP_FAT	detoxification	8	1.4	0.034	0.52
GOTERM_BP_FAT	regulation of MAPK cascade	31	5.6	0.034	0.52
GOTERM_BP_FAT	positive regulation of RNA biosynthetic process	60	10.8	0.034	0.52
GOTERM_BP_FAT	negative regulation of cell proliferation	32	5.7	0.034	0.52
GOTERM_BP_FAT	single-organism carbohydrate catabolic process	10	1.8	0.034	0.52
GOTERM_BP_FAT	negative regulation of macromolecule metabolic process	96	17.2	0.035	0.53
GOTERM_BP_FAT	positive regulation of sodium ion transport	5	0.9	0.035	0.53
GOTERM_BP_FAT	positive regulation of protein transport	18	3.2	0.035	0.53
GOTERM_BP_FAT	gonad development	16	2.9	0.035	0.53
GOTERM_BP_FAT	blood coagulation	11	2	0.036	0.54
GOTERM_BP_FAT	negative regulation of programmed cell death	39	7	0.036	0.54
GOTERM_BP_FAT	steroid biosynthetic process	10	1.8	0.037	0.55
GOTERM_BP_FAT	regulation of purine nucleotide metabolic process	10	1.8	0.037	0.55
GOTERM_BP_FAT	retinoic acid metabolic process	4	0.7	0.037	0.55
GOTERM_BP_FAT	ADP metabolic process	8	1.4	0.037	0.55
GOTERM_BP_FAT	demethylation	6	1.1	0.037	0.55
GOTERM_BP_FAT	intracellular receptor signaling pathway	13	2.3	0.038	0.55
GOTERM_BP_FAT	cellular response to amino acid stimulus	10	1.8	0.038	0.55
GOTERM_BP_FAT	regulation of glucose transport	7	1.3	0.038	0.55
GOTERM_BP_FAT	positive regulation of insulin secretion	8	1.4	0.038	0.55
GOTERM_BP_FAT	embryonic cleavage	3	0.5	0.038	0.55
GOTERM_BP_FAT	regulation of retina development in camera-type eye	3	0.5	0.038	0.55
GOTERM_BP_FAT	response to odorant	3	0.5	0.038	0.55
GOTERM_BP_FAT	indolalkylamine metabolic process	3	0.5	0.038	0.55
GOTERM_BP_FAT	cellular response to glucagon stimulus	3	0.5	0.038	0.55
GOTERM_BP_FAT	tryptophan metabolic process	3	0.5	0.038	0.55
GOTERM_BP_FAT	amino-acid betaine transport	3	0.5	0.038	0.55
GOTERM_BP_FAT	regulation of lymphoid progenitor cell differentiation	3	0.5	0.038	0.55
GOTERM_BP_FAT	fatty acid beta-oxidation using acyl-CoA dehydrogenase	3	0.5	0.038	0.55
GOTERM_BP_FAT	negative regulation of apoptotic process	38	6.8	0.038	0.55
GOTERM_BP_FAT	tissue homeostasis	14	2.5	0.039	0.55
GOTERM_BP_FAT	cellular response to reactive oxygen species	12	2.2	0.039	0.56
GOTERM_BP_FAT	regulation of protein metabolic process	101	18.1	0.039	0.56
GOTERM_BP_FAT	endocytosis	29	5.2	0.04	0.56
GOTERM_BP_FAT	protein activation cascade	8	1.4	0.04	0.56
GOTERM_BP_FAT	positive regulation of intracellular signal transduction	43	7.7	0.04	0.56
GOTERM_BP_FAT	positive regulation of glucose import	5	0.9	0.04	0.56
GOTERM_BP_FAT	serine family amino acid metabolic process	5	0.9	0.04	0.56
GOTERM_BP_FAT	cellular response to growth factor stimulus	32	5.7	0.04	0.56
GOTERM_BP_FAT	regulation of vascular endothelial growth factor signaling pathway	4	0.7	0.04	0.56
GOTERM_BP_FAT	epithelial cell proliferation involved in liver morphogenesis	4	0.7	0.04	0.56
GOTERM_BP_FAT	organic cation transport	4	0.7	0.04	0.56
GOTERM_BP_FAT	hepatocyte proliferation	4	0.7	0.04	0.56
GOTERM_BP_FAT	positive regulation of phosphorylation	42	7.5	0.041	0.57
GOTERM_BP_FAT	positive regulation of protein modification process	48	8.6	0.041	0.57
GOTERM_BP_FAT	cell division	21	3.8	0.041	0.57
GOTERM_BP_FAT	apoptotic mitochondrial changes	8	1.4	0.041	0.57
GOTERM_BP_FAT	negative regulation of lipid metabolic process	8	1.4	0.041	0.57
GOTERM_BP_FAT	nucleoside diphosphate phosphorylation	8	1.4	0.041	0.57
GOTERM_BP_FAT	regulation of establishment of protein localization	28	5	0.041	0.57
GOTERM_BP_FAT	regulation of nucleotide metabolic process	10	1.8	0.041	0.57
GOTERM_BP_FAT	negative regulation of kinase activity	13	2.3	0.042	0.57
GOTERM_BP_FAT	positive regulation of intracellular transport	14	2.5	0.042	0.57
GOTERM_BP_FAT	hemostasis	11	2	0.042	0.57
GOTERM_BP_FAT	response to organophosphorus	11	2	0.042	0.57
GOTERM_BP_FAT	regulation of membrane depolarization	5	0.9	0.042	0.58
GOTERM_BP_FAT	developmental process involved in reproduction	36	6.5	0.042	0.58
GOTERM_BP_FAT	positive regulation of nitrogen compound metabolic process	75	13.5	0.043	0.58
GOTERM_BP_FAT	regulation of protein transport	27	4.8	0.043	0.58
GOTERM_BP_FAT	response to leptin	4	0.7	0.044	0.59
GOTERM_BP_FAT	negative regulation of lipid catabolic process	4	0.7	0.044	0.59
GOTERM_BP_FAT	sex differentiation	18	3.2	0.044	0.59
GOTERM_BP_FAT	lymphocyte activation	32	5.7	0.044	0.59
GOTERM_BP_FAT	MAPK cascade	32	5.7	0.044	0.59
GOTERM_BP_FAT	signal transduction by protein phosphorylation	32	5.7	0.044	0.59
GOTERM_BP_FAT	phosphatidylcholine catabolic process	3	0.5	0.045	0.59
GOTERM_BP_FAT	positive regulation of oxidative phosphorylation	3	0.5	0.045	0.59
GOTERM_BP_FAT	regulation of intracellular signal transduction	64	11.5	0.045	0.59
GOTERM_BP_FAT	positive regulation of fatty acid metabolic process	5	0.9	0.045	0.59
GOTERM_BP_FAT	establishment of endothelial barrier	5	0.9	0.045	0.59
GOTERM_BP_FAT	organic cyclic compound catabolic process	18	3.2	0.045	0.6
GOTERM_BP_FAT	positive regulation of cellular component movement	27	4.8	0.046	0.6
GOTERM_BP_FAT	carbohydrate derivative metabolic process	43	7.7	0.047	0.61
GOTERM_BP_FAT	vitamin metabolic process	7	1.3	0.047	0.61
GOTERM_BP_FAT	positive regulation of macromolecule metabolic process	113	20.3	0.047	0.61
GOTERM_BP_FAT	regulation of cellular response to vascular endothelial growth factor stimulus	4	0.7	0.047	0.61
GOTERM_BP_FAT	liver morphogenesis	4	0.7	0.047	0.61
GOTERM_BP_FAT	purine nucleoside diphosphate metabolic process	8	1.4	0.048	0.61
GOTERM_BP_FAT	nucleotide phosphorylation	8	1.4	0.048	0.61
GOTERM_BP_FAT	purine ribonucleoside diphosphate metabolic process	8	1.4	0.048	0.61
GOTERM_BP_FAT	positive regulation of nucleobase-containing compound metabolic process	69	12.4	0.048	0.61
GOTERM_BP_FAT	regulation of TORC1 signaling	5	0.9	0.048	0.61
GOTERM_BP_FAT	positive regulation of intrinsic apoptotic signaling pathway	6	1.1	0.048	0.61
GOTERM_BP_FAT	bone resorption	6	1.1	0.048	0.61
GOTERM_BP_FAT	regulation of glucose import	6	1.1	0.048	0.61
GOTERM_BP_FAT	negative regulation of MAPK cascade	11	2	0.048	0.61
GOTERM_BP_FAT	actin filament-based movement	8	1.4	0.049	0.63
GOTERM_BP_FAT	coagulation	11	2	0.05	0.63
GOTERM_BP_FAT	monocarboxylic acid transport	11	2	0.05	0.63
GOTERM_BP_FAT	response to monosaccharide	15	2.7	0.05	0.63
GOTERM_BP_FAT	response to glucose	14	2.5	0.05	0.63
GOTERM_BP_FAT	response to gonadotropin	6	1.1	0.05	0.63
GOTERM_BP_FAT	TORC1 signaling	5	0.9	0.051	0.63
GOTERM_BP_FAT	regulation of bone resorption	5	0.9	0.051	0.63
GOTERM_BP_FAT	cell-cell junction organization	14	2.5	0.051	0.63
GOTERM_BP_FAT	neuron apoptotic process	15	2.7	0.051	0.63
GOTERM_BP_FAT	positive regulation of cell cycle	17	3.1	0.051	0.63
GOTERM_BP_FAT	regulation of histone phosphorylation	3	0.5	0.051	0.63
GOTERM_BP_FAT	membrane depolarization during cardiac muscle cell action potential	3	0.5	0.051	0.63
GOTERM_BP_FAT	ethanol metabolic process	3	0.5	0.051	0.63
GOTERM_BP_FAT	negative regulation of cellular response to hypoxia	3	0.5	0.051	0.63
GOTERM_BP_FAT	negative regulation of establishment of endothelial barrier	2	0.4	0.052	0.64
GOTERM_BP_FAT	negative regulation of endothelial cell development	2	0.4	0.052	0.64
GOTERM_BP_FAT	liver regeneration	6	1.1	0.053	0.65
GOTERM_BP_FAT	negative regulation of catalytic activity	32	5.7	0.053	0.65
GOTERM_BP_FAT	positive regulation of protein serine/threonine kinase activity	15	2.7	0.053	0.65
GOTERM_BP_FAT	male gonad development	11	2	0.054	0.65
GOTERM_BP_FAT	positive regulation of glucose metabolic process	5	0.9	0.054	0.65
GOTERM_BP_FAT	pyridine nucleotide metabolic process	10	1.8	0.054	0.65
GOTERM_BP_FAT	nicotinamide nucleotide metabolic process	10	1.8	0.054	0.65
GOTERM_BP_FAT	response to cAMP	9	1.6	0.055	0.66
GOTERM_BP_FAT	positive regulation of leukocyte chemotaxis	7	1.3	0.055	0.66
GOTERM_BP_FAT	organic hydroxy compound catabolic process	6	1.1	0.055	0.66
GOTERM_BP_FAT	regulation of neuron apoptotic process	14	2.5	0.056	0.67
GOTERM_BP_FAT	nitrogen compound transport	71	12.7	0.056	0.67
GOTERM_BP_FAT	regulation of microtubule-based process	13	2.3	0.056	0.68
GOTERM_BP_FAT	positive regulation of phosphate metabolic process	44	7.9	0.056	0.68
GOTERM_BP_FAT	positive regulation of phosphorus metabolic process	44	7.9	0.056	0.68
GOTERM_BP_FAT	cardiac muscle cell contraction	5	0.9	0.057	0.68
GOTERM_BP_FAT	response to oxidative stress	23	4.1	0.057	0.68
GOTERM_BP_FAT	regulation of protein localization	38	6.8	0.057	0.68
GOTERM_BP_FAT	response to ethanol	13	2.3	0.058	0.68
GOTERM_BP_FAT	male sex differentiation	12	2.2	0.058	0.69
GOTERM_BP_FAT	positive regulation of membrane depolarization	3	0.5	0.058	0.69
GOTERM_BP_FAT	response to carbohydrate	16	2.9	0.058	0.69
GOTERM_BP_FAT	negative regulation of transferase activity	14	2.5	0.059	0.7
GOTERM_BP_FAT	triglyceride catabolic process	4	0.7	0.06	0.7
GOTERM_BP_FAT	cofactor transport	4	0.7	0.06	0.7
GOTERM_BP_FAT	collagen catabolic process	4	0.7	0.06	0.7
GOTERM_BP_FAT	positive regulation of transferase activity	26	4.7	0.06	0.7
GOTERM_BP_FAT	regulation of response to reactive oxygen species	5	0.9	0.06	0.7
GOTERM_BP_FAT	phagocytosis	13	2.3	0.06	0.7
GOTERM_BP_FAT	positive regulation of gene expression	74	13.3	0.061	0.71
GOTERM_BP_FAT	regulation of sodium ion transport	7	1.3	0.061	0.71
GOTERM_BP_FAT	bone remodeling	7	1.3	0.061	0.71
GOTERM_BP_FAT	positive regulation of signal transduction	58	10.4	0.062	0.72
GOTERM_BP_FAT	signal transduction in response to DNA damage	6	1.1	0.063	0.72
GOTERM_BP_FAT	p38MAPK cascade	5	0.9	0.063	0.73
GOTERM_BP_FAT	multicellular organismal catabolic process	4	0.7	0.064	0.73
GOTERM_BP_FAT	mitochondrial genome maintenance	4	0.7	0.064	0.73
GOTERM_BP_FAT	regulation of oxidative phosphorylation	4	0.7	0.064	0.73
GOTERM_BP_FAT	ribonucleoside diphosphate metabolic process	8	1.4	0.064	0.73
GOTERM_BP_FAT	regulation of fibroblast proliferation	8	1.4	0.064	0.73
GOTERM_BP_FAT	aminoglycan metabolic process	8	1.4	0.064	0.73
GOTERM_BP_FAT	regulation of macroautophagy	8	1.4	0.064	0.73
GOTERM_BP_FAT	phosphorylation	78	14	0.065	0.74
GOTERM_BP_FAT	regulation of sequestering of triglyceride	3	0.5	0.065	0.74
GOTERM_BP_FAT	gluconeogenesis	6	1.1	0.065	0.74
GOTERM_BP_FAT	mitotic DNA damage checkpoint	6	1.1	0.065	0.74
GOTERM_BP_FAT	response to hexose	14	2.5	0.065	0.74
GOTERM_BP_FAT	cellular response to estradiol stimulus	5	0.9	0.066	0.75
GOTERM_BP_FAT	positive regulation of glucose transport	5	0.9	0.066	0.75
GOTERM_BP_FAT	regulation of protein stability	14	2.5	0.067	0.75
GOTERM_BP_FAT	positive regulation of macromolecule biosynthetic process	66	11.8	0.067	0.75
GOTERM_BP_FAT	regulation of fat cell differentiation	9	1.6	0.067	0.75
GOTERM_BP_FAT	neuron death	19	3.4	0.067	0.75
GOTERM_BP_FAT	endothelial cell development	6	1.1	0.068	0.76
GOTERM_BP_FAT	negative regulation of RNA biosynthetic process	47	8.4	0.068	0.76
GOTERM_BP_FAT	protein processing	13	2.3	0.068	0.76
GOTERM_BP_FAT	cell activation	41	7.4	0.068	0.76
GOTERM_BP_FAT	cell communication involved in cardiac conduction	4	0.7	0.068	0.76
GOTERM_BP_FAT	sulfur amino acid metabolic process	4	0.7	0.068	0.76
GOTERM_BP_FAT	cellular response to ketone	11	2	0.069	0.76
GOTERM_BP_FAT	regulation of response to stress	55	9.9	0.069	0.76
GOTERM_BP_FAT	regulation of immune system process	53	9.5	0.07	0.77
GOTERM_BP_FAT	cellular response to glucose starvation	5	0.9	0.07	0.77
GOTERM_BP_FAT	mitotic cell cycle phase transition	18	3.2	0.07	0.77
GOTERM_BP_FAT	pyridine-containing compound metabolic process	10	1.8	0.07	0.77
GOTERM_BP_FAT	phosphatidylinositol 3-kinase signaling	8	1.4	0.071	0.77
GOTERM_BP_FAT	negative regulation of intrinsic apoptotic signaling pathway	7	1.3	0.071	0.77
GOTERM_BP_FAT	regulation of MAP kinase activity	14	2.5	0.072	0.78
GOTERM_BP_FAT	cellular response to inorganic substance	15	2.7	0.072	0.78
GOTERM_BP_FAT	glycerophospholipid metabolic process	13	2.3	0.072	0.78
GOTERM_BP_FAT	negative regulation of lipase activity	3	0.5	0.073	0.78
GOTERM_BP_FAT	mitotic chromosome condensation	3	0.5	0.073	0.78
GOTERM_BP_FAT	regulation of triglyceride catabolic process	3	0.5	0.073	0.78
GOTERM_BP_FAT	sodium ion export	3	0.5	0.073	0.78
GOTERM_BP_FAT	sodium ion export from cell	3	0.5	0.073	0.78
GOTERM_BP_FAT	amacrine cell differentiation	3	0.5	0.073	0.78
GOTERM_BP_FAT	oligopeptide transport	3	0.5	0.073	0.78
GOTERM_BP_FAT	nucleotide transport	4	0.7	0.073	0.78
GOTERM_BP_FAT	acetyl-CoA metabolic process	4	0.7	0.073	0.78
GOTERM_BP_FAT	regulation of heart rate by cardiac conduction	4	0.7	0.073	0.78
GOTERM_BP_FAT	pigmentation	7	1.3	0.073	0.78
GOTERM_BP_FAT	intrinsic apoptotic signaling pathway in response to DNA damage	7	1.3	0.073	0.78
GOTERM_BP_FAT	regulation of epidermal cell differentiation	5	0.9	0.073	0.78
GOTERM_BP_FAT	negative regulation of epithelial cell differentiation	5	0.9	0.073	0.78
GOTERM_BP_FAT	response to lipopolysaccharide	21	3.8	0.073	0.78
GOTERM_BP_FAT	cartilage development	11	2	0.074	0.78
GOTERM_BP_FAT	negative regulation of reactive oxygen species metabolic process	6	1.1	0.074	0.78
GOTERM_BP_FAT	hexose biosynthetic process	6	1.1	0.074	0.78
GOTERM_BP_FAT	negative regulation of cellular response to growth factor stimulus	10	1.8	0.074	0.78
GOTERM_BP_FAT	positive regulation of apoptotic signaling pathway	10	1.8	0.076	0.79
GOTERM_BP_FAT	nerve development	7	1.3	0.076	0.79
GOTERM_BP_FAT	negative regulation of molecular function	43	7.7	0.076	0.79
GOTERM_BP_FAT	membrane lipid metabolic process	10	1.8	0.077	0.79
GOTERM_BP_FAT	mitotic DNA integrity checkpoint	6	1.1	0.077	0.79
GOTERM_BP_FAT	sulfur compound transport	5	0.9	0.077	0.79
GOTERM_BP_FAT	regulation of gluconeogenesis	5	0.9	0.077	0.79
GOTERM_BP_FAT	cellular response to arsenite(3-)	2	0.4	0.077	0.79
GOTERM_BP_FAT	membrane depolarization during Purkinje myocyte cell action potential	2	0.4	0.077	0.79
GOTERM_BP_FAT	glucocorticoid mediated signaling pathway	2	0.4	0.077	0.79
GOTERM_BP_FAT	isoleucine biosynthetic process	2	0.4	0.077	0.79
GOTERM_BP_FAT	unsaturated monocarboxylic acid metabolic process	2	0.4	0.077	0.79
GOTERM_BP_FAT	response to arsenite(3-)	2	0.4	0.077	0.79
GOTERM_BP_FAT	Purkinje myocyte action potential	2	0.4	0.077	0.79
GOTERM_BP_FAT	saturated monocarboxylic acid metabolic process	2	0.4	0.077	0.79
GOTERM_BP_FAT	regulation of circadian rhythm	8	1.4	0.077	0.79
GOTERM_BP_FAT	peroxisome organization	4	0.7	0.078	0.79
GOTERM_BP_FAT	ovulation	4	0.7	0.078	0.79
GOTERM_BP_FAT	positive regulation of mesenchymal cell proliferation	4	0.7	0.078	0.79
GOTERM_BP_FAT	positive regulation of protein deacetylation	4	0.7	0.078	0.79
GOTERM_BP_FAT	heparan sulfate proteoglycan metabolic process	4	0.7	0.078	0.79
GOTERM_BP_FAT	positive regulation of protein phosphorylation	38	6.8	0.078	0.79
GOTERM_BP_FAT	plasma membrane invagination	7	1.3	0.078	0.79
GOTERM_BP_FAT	regulation of body fluid levels	18	3.2	0.079	0.79
GOTERM_BP_FAT	negative regulation of nucleic acid-templated transcription	46	8.3	0.079	0.79
GOTERM_BP_FAT	reproductive process	59	10.6	0.079	0.8
GOTERM_BP_FAT	negative regulation of apoptotic signaling pathway	12	2.2	0.08	0.8
GOTERM_BP_FAT	response to ischemia	6	1.1	0.08	0.8
GOTERM_BP_FAT	head development	37	6.6	0.08	0.8
GOTERM_BP_FAT	reproduction	59	10.6	0.08	0.8
GOTERM_BP_FAT	negative regulation of glycolytic process	3	0.5	0.08	0.8
GOTERM_BP_FAT	CD4-positive, alpha-beta T cell lineage commitment	3	0.5	0.08	0.8
GOTERM_BP_FAT	2-oxoglutarate metabolic process	3	0.5	0.08	0.8
GOTERM_BP_FAT	reticulophagy	3	0.5	0.08	0.8
GOTERM_BP_FAT	oxidative demethylation	3	0.5	0.08	0.8
GOTERM_BP_FAT	regulation of attachment of spindle microtubules to kinetochore	3	0.5	0.08	0.8
GOTERM_BP_FAT	regulation of mitochondrial membrane permeability	5	0.9	0.081	0.8
GOTERM_BP_FAT	regulation of insulin secretion	11	2	0.081	0.8
GOTERM_BP_FAT	female gamete generation	9	1.6	0.081	0.8
GOTERM_BP_FAT	positive regulation of cell communication	66	11.8	0.082	0.8
GOTERM_BP_FAT	regulation of peptide transport	27	4.8	0.082	0.8
GOTERM_BP_FAT	negative regulation of multicellular organismal process	50	9	0.082	0.8
GOTERM_BP_FAT	glycosyl compound catabolic process	4	0.7	0.083	0.81
GOTERM_BP_FAT	bile acid metabolic process	4	0.7	0.083	0.81
GOTERM_BP_FAT	positive regulation of cell motility	25	4.5	0.083	0.81
GOTERM_BP_FAT	oxidoreduction coenzyme metabolic process	10	1.8	0.083	0.81
GOTERM_BP_FAT	mitochondrial membrane organization	7	1.3	0.084	0.81
GOTERM_BP_FAT	transition metal ion transport	7	1.3	0.084	0.81
GOTERM_BP_FAT	positive regulation of cellular protein metabolic process	57	10.2	0.084	0.82
GOTERM_BP_FAT	neuromuscular junction development	5	0.9	0.084	0.82
GOTERM_BP_FAT	signal transduction by p53 class mediator	8	1.4	0.084	0.82
GOTERM_BP_FAT	cell junction organization	14	2.5	0.086	0.83
GOTERM_BP_FAT	response to cadmium ion	6	1.1	0.086	0.83
GOTERM_BP_FAT	negative regulation of catabolic process	13	2.3	0.087	0.83
GOTERM_BP_FAT	regulation of cellular component movement	42	7.5	0.087	0.83
GOTERM_BP_FAT	mammary gland development	10	1.8	0.087	0.83
GOTERM_BP_FAT	response to reactive oxygen species	14	2.5	0.087	0.83
GOTERM_BP_FAT	positive regulation of signaling	66	11.8	0.087	0.83
GOTERM_BP_FAT	placenta development	10	1.8	0.087	0.83
GOTERM_BP_FAT	regulation of protein kinase B signaling	10	1.8	0.087	0.83
GOTERM_BP_FAT	release of cytochrome c from mitochondria	5	0.9	0.088	0.84
GOTERM_BP_FAT	negative regulation of bone resorption	3	0.5	0.088	0.84
GOTERM_BP_FAT	sequestering of triglyceride	3	0.5	0.088	0.84
GOTERM_BP_FAT	mitochondrial depolarization	3	0.5	0.088	0.84
GOTERM_BP_FAT	negative regulation of RNA metabolic process	48	8.6	0.088	0.84
GOTERM_BP_FAT	transmembrane receptor protein serine/threonine kinase signaling pathway	17	3.1	0.089	0.84
GOTERM_BP_FAT	negative regulation of cellular component organization	32	5.7	0.089	0.84
GOTERM_BP_FAT	glycosaminoglycan metabolic process	7	1.3	0.089	0.84
GOTERM_BP_FAT	mitotic spindle organization	7	1.3	0.089	0.84
GOTERM_BP_FAT	positive regulation of cell migration	24	4.3	0.09	0.85
GOTERM_BP_FAT	cellular nitrogen compound catabolic process	15	2.7	0.092	0.86
GOTERM_BP_FAT	microtubule cytoskeleton organization involved in mitosis	7	1.3	0.092	0.86
GOTERM_BP_FAT	protein localization to organelle	34	6.1	0.092	0.86
GOTERM_BP_FAT	regulation of sodium ion transmembrane transporter activity	5	0.9	0.092	0.86
GOTERM_BP_FAT	regulation of intracellular pH	6	1.1	0.092	0.86
GOTERM_BP_FAT	monosaccharide biosynthetic process	6	1.1	0.092	0.86
GOTERM_BP_FAT	nucleobase metabolic process	4	0.7	0.093	0.86
GOTERM_BP_FAT	positive regulation of mitochondrial membrane permeability involved in apoptotic process	4	0.7	0.093	0.86
GOTERM_BP_FAT	C21-steroid hormone metabolic process	4	0.7	0.093	0.86
GOTERM_BP_FAT	activin receptor signaling pathway	4	0.7	0.093	0.86
GOTERM_BP_FAT	regulation of GTPase activity	15	2.7	0.094	0.87
GOTERM_BP_FAT	regulation of response to oxidative stress	7	1.3	0.095	0.87
GOTERM_BP_FAT	multicellular organismal macromolecule metabolic process	7	1.3	0.095	0.87
GOTERM_BP_FAT	collagen metabolic process	7	1.3	0.095	0.87
GOTERM_BP_FAT	response to mechanical stimulus	15	2.7	0.095	0.87
GOTERM_BP_FAT	negative regulation of lipid biosynthetic process	5	0.9	0.096	0.88
GOTERM_BP_FAT	adipose tissue development	5	0.9	0.096	0.88
GOTERM_BP_FAT	alpha-beta T cell lineage commitment	3	0.5	0.096	0.88
GOTERM_BP_FAT	negative regulation of cofactor metabolic process	3	0.5	0.096	0.88
GOTERM_BP_FAT	negative regulation of coenzyme metabolic process	3	0.5	0.096	0.88
GOTERM_BP_FAT	positive regulation of cellular respiration	3	0.5	0.096	0.88
GOTERM_BP_FAT	branched-chain amino acid catabolic process	3	0.5	0.096	0.88
GOTERM_BP_FAT	organic hydroxy compound biosynthetic process	11	2	0.096	0.88
GOTERM_BP_FAT	regulation of hematopoietic progenitor cell differentiation	4	0.7	0.098	0.89
GOTERM_BP_FAT	T cell activation	21	3.8	0.099	0.89
GOTERM_BP_FAT	hormone transport	17	3.1	0.099	0.89
GOTERM_BP_FAT	negative regulation of ERK1 and ERK2 cascade	6	1.1	0.099	0.89
GOTERM_BP_FAT	cellular response to alcohol	6	1.1	0.099	0.89
GOTERM_BP_FAT	positive regulation of protein metabolic process	59	10.6	0.099	0.89
GOTERM_BP_FAT	positive regulation of protein kinase activity	20	3.6	0.099	0.89
GOTERM_BP_FAT	response to molecule of bacterial origin	21	3.8	0.1	0.89
GOTERM_CC_FAT	mitochondrion	80	14.4	2.5e-05	0.011
GOTERM_CC_FAT	microbody	16	2.9	5.4e-05	0.011
GOTERM_CC_FAT	peroxisome	16	2.9	5.4e-05	0.011
GOTERM_CC_FAT	cell-cell junction	28	5	0.00032	0.051
GOTERM_CC_FAT	cell junction	42	7.5	0.00059	0.07
GOTERM_CC_FAT	vacuole	34	6.1	0.00066	0.07
GOTERM_CC_FAT	cell-cell contact zone	10	1.8	0.0011	0.096
GOTERM_CC_FAT	lysosome	28	5	0.0025	0.17
GOTERM_CC_FAT	lytic vacuole	28	5	0.0025	0.17
GOTERM_CC_FAT	endoplasmic reticulum	72	12.9	0.0035	0.21
GOTERM_CC_FAT	basolateral plasma membrane	19	3.4	0.0036	0.21
GOTERM_CC_FAT	integral component of organelle membrane	16	2.9	0.0043	0.22
GOTERM_CC_FAT	mitotic spindle	13	2.3	0.0054	0.26
GOTERM_CC_FAT	autophagosome membrane	6	1.1	0.01	0.45
GOTERM_CC_FAT	intrinsic component of organelle membrane	16	2.9	0.011	0.45
GOTERM_CC_FAT	vacuolar membrane	17	3.1	0.012	0.45
GOTERM_CC_FAT	vacuolar part	18	3.2	0.012	0.45
GOTERM_CC_FAT	cyclin-dependent protein kinase holoenzyme complex	6	1.1	0.017	0.59
GOTERM_CC_FAT	endoplasmic reticulum membrane	41	7.4	0.018	0.61
GOTERM_CC_FAT	endoplasmic reticulum part	44	7.9	0.024	0.71
GOTERM_CC_FAT	lateral plasma membrane	7	1.3	0.024	0.71
GOTERM_CC_FAT	melanosome	8	1.4	0.026	0.71
GOTERM_CC_FAT	pigment granule	8	1.4	0.026	0.71
GOTERM_CC_FAT	nuclear outer membrane-endoplasmic reticulum membrane network	41	7.4	0.027	0.72
GOTERM_CC_FAT	serine/threonine protein kinase complex	8	1.4	0.03	0.73
GOTERM_CC_FAT	extracellular space	62	11.1	0.03	0.73
GOTERM_CC_FAT	desmosome	4	0.7	0.034	0.8
GOTERM_CC_FAT	spindle	19	3.4	0.045	1
GOTERM_CC_FAT	mitochondrial part	39	7	0.052	1
GOTERM_CC_FAT	anchoring junction	18	3.2	0.056	1
GOTERM_CC_FAT	IgM immunoglobulin complex, circulating	2	0.4	0.057	1
GOTERM_CC_FAT	pentameric IgM immunoglobulin complex	2	0.4	0.057	1
GOTERM_CC_FAT	IgM immunoglobulin complex	2	0.4	0.057	1
GOTERM_CC_FAT	adherens junction	16	2.9	0.058	1
GOTERM_CC_FAT	protein kinase complex	8	1.4	0.061	1
GOTERM_CC_FAT	apical plasma membrane	19	3.4	0.061	1
GOTERM_CC_FAT	endocytic vesicle	11	2	0.072	1
GOTERM_CC_FAT	lytic vacuole membrane	12	2.2	0.073	1
GOTERM_CC_FAT	lysosomal membrane	12	2.2	0.073	1
GOTERM_CC_FAT	apical part of cell	22	3.9	0.082	1
GOTERM_CC_FAT	nuclear transcription factor complex	12	2.2	0.085	1
GOTERM_CC_FAT	autophagosome	7	1.3	0.096	1
GOTERM_CC_FAT	immunoglobulin complex, circulating	4	0.7	0.096	1
GOTERM_MF_FAT	coenzyme binding	24	4.3	7.9e-08	9.5e-05
GOTERM_MF_FAT	aromatase activity	10	1.8	7.7e-07	0.00025
GOTERM_MF_FAT	anion binding	118	21.2	7.8e-07	0.00025
GOTERM_MF_FAT	cofactor binding	26	4.7	8.2e-07	0.00025
GOTERM_MF_FAT	oxidoreductase activity, acting on paired donors, with incorporation or reduction of molecular oxygen, reduced flavin or flavoprotein as one donor, and incorporation of one atom of oxygen	11	2	2.1e-06	0.00052
GOTERM_MF_FAT	monooxygenase activity	17	3.1	3.6e-06	0.00066
GOTERM_MF_FAT	tetrapyrrole binding	19	3.4	3.8e-06	0.00066
GOTERM_MF_FAT	transition metal ion binding	56	10.1	4.5e-06	0.00068
GOTERM_MF_FAT	flavin adenine dinucleotide binding	13	2.3	8.4e-06	0.0011
GOTERM_MF_FAT	iron ion binding	20	3.6	1.1e-05	0.0012
GOTERM_MF_FAT	steroid hydroxylase activity	11	2	1.1e-05	0.0012
GOTERM_MF_FAT	ion binding	198	35.5	1.6e-05	0.0016
GOTERM_MF_FAT	heme binding	17	3.1	3.1e-05	0.0029
GOTERM_MF_FAT	small molecule binding	101	18.1	5e-05	0.004
GOTERM_MF_FAT	identical protein binding	92	16.5	5e-05	0.004
GOTERM_MF_FAT	enzyme binding	89	16	0.00016	0.012
GOTERM_MF_FAT	oxidoreductase activity, acting on the CH-CH group of donors	9	1.6	0.00019	0.014
GOTERM_MF_FAT	carboxylic acid binding	17	3.1	0.00038	0.026
GOTERM_MF_FAT	protein homodimerization activity	36	6.5	0.00052	0.033
GOTERM_MF_FAT	organic anion transmembrane transporter activity	16	2.9	0.00059	0.035
GOTERM_MF_FAT	organic acid binding	17	3.1	0.00064	0.037
GOTERM_MF_FAT	alcohol dehydrogenase (NAD) activity	4	0.7	0.00093	0.048
GOTERM_MF_FAT	sulfur compound binding	18	3.2	0.00095	0.048
GOTERM_MF_FAT	nucleoside phosphate binding	81	14.5	0.00099	0.048
GOTERM_MF_FAT	nucleotide binding	81	14.5	0.00099	0.048
GOTERM_MF_FAT	kinase binding	40	7.2	0.001	0.049
GOTERM_MF_FAT	carboxylic acid transmembrane transporter activity	13	2.3	0.0013	0.06
GOTERM_MF_FAT	organic acid transmembrane transporter activity	13	2.3	0.0017	0.074
GOTERM_MF_FAT	anion transmembrane transporter activity	19	3.4	0.0022	0.09
GOTERM_MF_FAT	acyl-CoA dehydrogenase activity	4	0.7	0.0026	0.1
GOTERM_MF_FAT	glycosaminoglycan binding	15	2.7	0.0027	0.11
GOTERM_MF_FAT	protein kinase binding	35	6.3	0.0032	0.12
GOTERM_MF_FAT	acid-thiol ligase activity	5	0.9	0.0034	0.12
GOTERM_MF_FAT	carbohydrate derivative binding	80	14.4	0.0039	0.14
GOTERM_MF_FAT	vitamin binding	11	2	0.0041	0.14
GOTERM_MF_FAT	arachidonic acid monooxygenase activity	6	1.1	0.0048	0.16
GOTERM_MF_FAT	oxidoreductase activity, acting on the aldehyde or oxo group of donors	8	1.4	0.0052	0.17
GOTERM_MF_FAT	molecular function regulator	58	10.4	0.0057	0.18
GOTERM_MF_FAT	FAD binding	6	1.1	0.0059	0.18
GOTERM_MF_FAT	ammonia-lyase activity	3	0.5	0.0066	0.2
GOTERM_MF_FAT	NAD binding	8	1.4	0.0072	0.21
GOTERM_MF_FAT	modified amino acid transmembrane transporter activity	5	0.9	0.0076	0.22
GOTERM_MF_FAT	growth factor binding	11	2	0.0079	0.22
GOTERM_MF_FAT	cyclin-dependent protein serine/threonine kinase regulator activity	6	1.1	0.0085	0.23
GOTERM_MF_FAT	cation binding	122	21.9	0.0087	0.23
GOTERM_MF_FAT	alcohol dehydrogenase activity, zinc-dependent	3	0.5	0.0097	0.25
GOTERM_MF_FAT	carnitine O-acyltransferase activity	3	0.5	0.0097	0.25
GOTERM_MF_FAT	aldehyde oxidase activity	3	0.5	0.0097	0.25
GOTERM_MF_FAT	lipid binding	35	6.3	0.01	0.26
GOTERM_MF_FAT	oxidoreductase activity, acting on paired donors, with incorporation or reduction of molecular oxygen, NAD(P)H as one donor, and incorporation of one atom of oxygen	6	1.1	0.012	0.29
GOTERM_MF_FAT	oxidoreductase activity, acting on the aldehyde or oxo group of donors, oxygen as acceptor	3	0.5	0.013	0.31
GOTERM_MF_FAT	metal ion binding	118	21.2	0.013	0.31
GOTERM_MF_FAT	active transmembrane transporter activity	19	3.4	0.014	0.32
GOTERM_MF_FAT	protein dimerization activity	42	7.5	0.014	0.32
GOTERM_MF_FAT	lipid transporter activity	10	1.8	0.016	0.34
GOTERM_MF_FAT	oxidoreductase activity, acting on the CH-OH group of donors, NAD or NADP as acceptor	10	1.8	0.016	0.35
GOTERM_MF_FAT	fatty acid ligase activity	4	0.7	0.017	0.36
GOTERM_MF_FAT	guanyl-nucleotide exchange factor activity	13	2.3	0.02	0.42
GOTERM_MF_FAT	magnesium ion binding	13	2.3	0.021	0.44
GOTERM_MF_FAT	carbon-nitrogen lyase activity	3	0.5	0.022	0.45
GOTERM_MF_FAT	ligase activity, forming carbon-sulfur bonds	5	0.9	0.024	0.48
GOTERM_MF_FAT	enzyme regulator activity	42	7.5	0.025	0.48
GOTERM_MF_FAT	oxidoreductase activity, acting on CH-OH group of donors	10	1.8	0.026	0.49
GOTERM_MF_FAT	transferase activity, transferring acyl groups	14	2.5	0.026	0.49
GOTERM_MF_FAT	copper ion binding	6	1.1	0.028	0.53
GOTERM_MF_FAT	protein kinase regulator activity	13	2.3	0.03	0.55
GOTERM_MF_FAT	lipase activity	8	1.4	0.03	0.55
GOTERM_MF_FAT	heparin binding	10	1.8	0.031	0.55
GOTERM_MF_FAT	oxidoreductase activity, acting on NAD(P)H	7	1.3	0.032	0.55
GOTERM_MF_FAT	secondary active transmembrane transporter activity	13	2.3	0.032	0.55
GOTERM_MF_FAT	organophosphate ester transmembrane transporter activity	4	0.7	0.037	0.6
GOTERM_MF_FAT	fatty-acyl-CoA binding	4	0.7	0.037	0.6
GOTERM_MF_FAT	ubiquitin-like protein ligase binding	16	2.9	0.037	0.6
GOTERM_MF_FAT	organic cyclic compound binding	175	31.4	0.037	0.6
GOTERM_MF_FAT	nucleoside-triphosphatase regulator activity	15	2.7	0.037	0.6
GOTERM_MF_FAT	adenylate cyclase activity	3	0.5	0.039	0.61
GOTERM_MF_FAT	NAD(P)H oxidase activity	3	0.5	0.039	0.61
GOTERM_MF_FAT	transferase activity, transferring acyl groups other than amino-acyl groups	12	2.2	0.044	0.66
GOTERM_MF_FAT	organic cation transmembrane transporter activity	4	0.7	0.044	0.66
GOTERM_MF_FAT	acyl-CoA hydrolase activity	4	0.7	0.044	0.66
GOTERM_MF_FAT	heterocyclic compound binding	172	30.9	0.046	0.68
GOTERM_MF_FAT	adenyl nucleotide binding	52	9.3	0.047	0.69
GOTERM_MF_FAT	isomerase activity	10	1.8	0.05	0.72
GOTERM_MF_FAT	CoA hydrolase activity	4	0.7	0.052	0.72
GOTERM_MF_FAT	carboxylic ester hydrolase activity	9	1.6	0.052	0.72
GOTERM_MF_FAT	S-(hydroxymethyl)glutathione dehydrogenase activity	2	0.4	0.052	0.72
GOTERM_MF_FAT	cholate-CoA ligase activity	2	0.4	0.052	0.72
GOTERM_MF_FAT	short-branched-chain-acyl-CoA dehydrogenase activity	2	0.4	0.052	0.72
GOTERM_MF_FAT	O-acyltransferase activity	5	0.9	0.054	0.73
GOTERM_MF_FAT	ATP binding	50	9	0.055	0.73
GOTERM_MF_FAT	protein tyrosine kinase binding	8	1.4	0.055	0.73
GOTERM_MF_FAT	transferase activity, transferring sulfur-containing groups	6	1.1	0.055	0.73
GOTERM_MF_FAT	adenyl ribonucleotide binding	51	9.2	0.057	0.74
GOTERM_MF_FAT	xenobiotic-transporting ATPase activity	3	0.5	0.058	0.75
GOTERM_MF_FAT	histone deacetylase binding	8	1.4	0.059	0.75
GOTERM_MF_FAT	binding, bridging	17	3.1	0.061	0.76
GOTERM_MF_FAT	protein binding, bridging	10	1.8	0.064	0.79
GOTERM_MF_FAT	organic acid:sodium symporter activity	4	0.7	0.064	0.79
GOTERM_MF_FAT	kinase regulator activity	13	2.3	0.065	0.79
GOTERM_MF_FAT	NAD+ binding	3	0.5	0.065	0.79
GOTERM_MF_FAT	amino acid binding	6	1.1	0.066	0.79
GOTERM_MF_FAT	zinc ion binding	28	5	0.073	0.83
GOTERM_MF_FAT	quaternary ammonium group transmembrane transporter activity	3	0.5	0.073	0.83
GOTERM_MF_FAT	microtubule binding	13	2.3	0.073	0.83
GOTERM_MF_FAT	lipopolysaccharide binding	4	0.7	0.074	0.83
GOTERM_MF_FAT	monocarboxylic acid transmembrane transporter activity	5	0.9	0.074	0.83
GOTERM_MF_FAT	phosphoric diester hydrolase activity	6	1.1	0.074	0.83
GOTERM_MF_FAT	preprotein binding	2	0.4	0.077	0.83
GOTERM_MF_FAT	O-octanoyltransferase activity	2	0.4	0.077	0.83
GOTERM_MF_FAT	carnitine O-octanoyltransferase activity	2	0.4	0.077	0.83
GOTERM_MF_FAT	oxidoreductase activity, acting on the CH-CH group of donors, with a flavin as acceptor	2	0.4	0.077	0.83
GOTERM_MF_FAT	octanoyltransferase activity	2	0.4	0.077	0.83
GOTERM_MF_FAT	transcriptional activator activity, RNA polymerase II transcription regulatory region sequence-specific binding	20	3.6	0.08	0.83
GOTERM_MF_FAT	alcohol binding	6	1.1	0.08	0.83
GOTERM_MF_FAT	lamin binding	3	0.5	0.081	0.83
GOTERM_MF_FAT	acidic amino acid transmembrane transporter activity	3	0.5	0.081	0.83
GOTERM_MF_FAT	oxidoreductase activity, acting on NAD(P)H, oxygen as acceptor	3	0.5	0.081	0.83
GOTERM_MF_FAT	fatty acid binding	5	0.9	0.081	0.83
GOTERM_MF_FAT	ubiquitin protein ligase binding	14	2.5	0.083	0.85
GOTERM_MF_FAT	proteoglycan binding	4	0.7	0.088	0.87
GOTERM_MF_FAT	purine nucleotide binding	60	10.8	0.088	0.87
GOTERM_MF_FAT	thiolester hydrolase activity	5	0.9	0.089	0.87
GOTERM_MF_FAT	anion:cation symporter activity	5	0.9	0.089	0.87
GOTERM_MF_FAT	ribonucleotide binding	60	10.8	0.091	0.89
GOTERM_MF_FAT	antioxidant activity	6	1.1	0.093	0.9
GOTERM_MF_FAT	purine ribonucleoside triphosphate binding	58	10.4	0.096	0.9
GOTERM_MF_FAT	macromolecular complex binding	51	9.2	0.096	0.9
GOTERM_MF_FAT	demethylase activity	4	0.7	0.099	0.9
KEGG_PATHWAY	FoxO signaling pathway	19	3.4	5.8e-08	1.6e-05
KEGG_PATHWAY	Fatty acid degradation	12	2.2	1.2e-07	1.6e-05
KEGG_PATHWAY	PPAR signaling pathway	15	2.7	1.6e-07	1.6e-05
KEGG_PATHWAY	Metabolic pathways	81	14.5	3e-07	2.2e-05
KEGG_PATHWAY	Colorectal cancer	11	2	0.00025	0.015
KEGG_PATHWAY	Bile secretion	11	2	0.00039	0.017
KEGG_PATHWAY	Autophagy - animal	14	2.5	0.0004	0.017
KEGG_PATHWAY	Thyroid cancer	7	1.3	0.00073	0.027
KEGG_PATHWAY	Peroxisome	10	1.8	0.00094	0.027
KEGG_PATHWAY	Butanoate metabolism	6	1.1	0.00097	0.027
KEGG_PATHWAY	Chemical carcinogenesis - receptor activation	17	3.1	0.001	0.027
KEGG_PATHWAY	Melanoma	9	1.6	0.0012	0.029
KEGG_PATHWAY	Breast cancer	13	2.3	0.0013	0.029
KEGG_PATHWAY	Ovarian steroidogenesis	8	1.4	0.0014	0.029
KEGG_PATHWAY	Pancreatic cancer	9	1.6	0.0015	0.029
KEGG_PATHWAY	Endometrial cancer	8	1.4	0.0016	0.029
KEGG_PATHWAY	Chronic myeloid leukemia	9	1.6	0.0019	0.032
KEGG_PATHWAY	Alcoholic liver disease	12	2.2	0.0019	0.032
KEGG_PATHWAY	Hepatocellular carcinoma	14	2.5	0.0022	0.033
KEGG_PATHWAY	mTOR signaling pathway	13	2.3	0.0022	0.033
KEGG_PATHWAY	Steroid hormone biosynthesis	9	1.6	0.003	0.043
KEGG_PATHWAY	Tryptophan metabolism	7	1.3	0.0032	0.043
KEGG_PATHWAY	AMPK signaling pathway	11	2	0.0035	0.045
KEGG_PATHWAY	Mitophagy - animal	8	1.4	0.0042	0.051
KEGG_PATHWAY	Gastric cancer	12	2.2	0.0046	0.055
KEGG_PATHWAY	p53 signaling pathway	8	1.4	0.0053	0.058
KEGG_PATHWAY	Drug metabolism - cytochrome P450	8	1.4	0.0053	0.058
KEGG_PATHWAY	Valine, leucine and isoleucine degradation	7	1.3	0.0056	0.059
KEGG_PATHWAY	PI3K-Akt signaling pathway	20	3.6	0.0058	0.06
KEGG_PATHWAY	Cellular senescence	13	2.3	0.0078	0.078
KEGG_PATHWAY	Propanoate metabolism	5	0.9	0.012	0.11
KEGG_PATHWAY	MAPK signaling pathway	17	3.1	0.012	0.11
KEGG_PATHWAY	Selenocompound metabolism	4	0.7	0.012	0.11
KEGG_PATHWAY	Retinol metabolism	8	1.4	0.013	0.12
KEGG_PATHWAY	Acute myeloid leukemia	7	1.3	0.014	0.12
KEGG_PATHWAY	Cysteine and methionine metabolism	6	1.1	0.015	0.12
KEGG_PATHWAY	Insulin resistance	9	1.6	0.015	0.12
KEGG_PATHWAY	GABAergic synapse	8	1.4	0.017	0.13
KEGG_PATHWAY	Non-small cell lung cancer	7	1.3	0.019	0.15
KEGG_PATHWAY	Glioma	7	1.3	0.021	0.15
KEGG_PATHWAY	Proximal tubule bicarbonate reclamation	4	0.7	0.025	0.18
KEGG_PATHWAY	Transcriptional misregulation in cancer	12	2.2	0.026	0.19
KEGG_PATHWAY	Linoleic acid metabolism	5	0.9	0.028	0.2
KEGG_PATHWAY	EGFR tyrosine kinase inhibitor resistance	7	1.3	0.029	0.2
KEGG_PATHWAY	Bladder cancer	5	0.9	0.031	0.2
KEGG_PATHWAY	Fatty acid metabolism	6	1.1	0.032	0.21
KEGG_PATHWAY	Hepatitis B	10	1.8	0.04	0.25
KEGG_PATHWAY	Pathways in cancer	24	4.3	0.042	0.26
KEGG_PATHWAY	Pyruvate metabolism	5	0.9	0.044	0.27
KEGG_PATHWAY	Longevity regulating pathway	7	1.3	0.047	0.28
KEGG_PATHWAY	Progesterone-mediated oocyte maturation	7	1.3	0.052	0.3
KEGG_PATHWAY	Small cell lung cancer	7	1.3	0.052	0.3
KEGG_PATHWAY	Endocrine resistance	7	1.3	0.057	0.32
KEGG_PATHWAY	Cholesterol metabolism	5	0.9	0.057	0.32
KEGG_PATHWAY	TGF-beta signaling pathway	7	1.3	0.059	0.32
KEGG_PATHWAY	beta-Alanine metabolism	4	0.7	0.061	0.32
KEGG_PATHWAY	Drug metabolism - other enzymes	7	1.3	0.061	0.32
KEGG_PATHWAY	Epstein-Barr virus infection	12	2.2	0.066	0.34
KEGG_PATHWAY	Metabolism of xenobiotics by cytochrome P450	6	1.1	0.071	0.36
KEGG_PATHWAY	AGE-RAGE signaling pathway in diabetic complications	7	1.3	0.075	0.37
KEGG_PATHWAY	Biosynthesis of unsaturated fatty acids	4	0.7	0.076	0.37
KEGG_PATHWAY	Cell cycle	8	1.4	0.078	0.37
KEGG_PATHWAY	Relaxin signaling pathway	8	1.4	0.08	0.38
KEGG_PATHWAY	MicroRNAs in cancer	14	2.5	0.087	0.41
KEGG_PATHWAY	Platinum drug resistance	6	1.1	0.095	0.43
KEGG_PATHWAY	Primary bile acid biosynthesis	3	0.5	0.096	0.43
KEGG_PATHWAY	Aldosterone-regulated sodium reabsorption	4	0.7	0.098	0.43
KEGG_PATHWAY	Tyrosine metabolism	4	0.7	0.098	0.43

## Sheet: Flutamide_Vs_DHT_up-DEGs
Category	Term	Count	%	P-Value	Benjamini
GOTERM_BP_FAT	cofactor metabolic process	61	9.2	1.2e-19	7.6e-16
GOTERM_BP_FAT	coenzyme metabolic process	52	7.8	1.1e-17	3.4e-14
GOTERM_BP_FAT	protein folding	34	5.1	8.9e-15	1.8e-11
GOTERM_BP_FAT	proteasomal ubiquitin-independent protein catabolic process	14	2.1	7.5e-14	1.1e-10
GOTERM_BP_FAT	organophosphate metabolic process	85	12.8	8.2e-13	1e-09
GOTERM_BP_FAT	carboxylic acid metabolic process	79	11.9	1.4e-12	1.4e-09
GOTERM_BP_FAT	nucleobase-containing small molecule metabolic process	62	9.3	3.7e-12	3.2e-09
GOTERM_BP_FAT	organic acid metabolic process	83	12.5	4.8e-12	3.6e-09
GOTERM_BP_FAT	nucleotide metabolic process	59	8.9	6e-12	4.1e-09
GOTERM_BP_FAT	nucleoside phosphate metabolic process	59	8.9	8.6e-12	5.3e-09
GOTERM_BP_FAT	oxoacid metabolic process	81	12.2	1.3e-11	7e-09
GOTERM_BP_FAT	small molecule biosynthetic process	53	8	1.5e-11	7.4e-09
GOTERM_BP_FAT	oxidoreduction coenzyme metabolic process	30	4.5	1.6e-11	7.4e-09
GOTERM_BP_FAT	ER to Golgi vesicle-mediated transport	24	3.6	2.4e-11	1e-08
GOTERM_BP_FAT	monocarboxylic acid metabolic process	58	8.7	2.3e-10	9.4e-08
GOTERM_BP_FAT	pyridine nucleotide metabolic process	27	4.1	2.8e-10	1e-07
GOTERM_BP_FAT	nicotinamide nucleotide metabolic process	27	4.1	2.8e-10	1e-07
GOTERM_BP_FAT	ribose phosphate metabolic process	50	7.5	3e-10	1e-07
GOTERM_BP_FAT	pyridine-containing compound metabolic process	27	4.1	9.1e-10	2.9e-07
GOTERM_BP_FAT	thioester metabolic process	19	2.9	1e-09	3e-07
GOTERM_BP_FAT	acyl-CoA metabolic process	19	2.9	1e-09	3e-07
GOTERM_BP_FAT	carbohydrate derivative metabolic process	81	12.2	1.6e-09	4.5e-07
GOTERM_BP_FAT	sulfur compound metabolic process	38	5.7	2.3e-09	6e-07
GOTERM_BP_FAT	single-organism catabolic process	70	10.5	2.4e-09	6e-07
GOTERM_BP_FAT	coenzyme biosynthetic process	20	3	4.9e-09	1.2e-06
GOTERM_BP_FAT	cofactor biosynthetic process	24	3.6	7e-09	1.6e-06
GOTERM_BP_FAT	thioester biosynthetic process	12	1.8	8.3e-09	1.8e-06
GOTERM_BP_FAT	acyl-CoA biosynthetic process	12	1.8	8.3e-09	1.8e-06
GOTERM_BP_FAT	purine-containing compound metabolic process	48	7.2	8.4e-09	1.8e-06
GOTERM_BP_FAT	proteasome-mediated ubiquitin-dependent protein catabolic process	40	6	1.7e-08	3.5e-06
GOTERM_BP_FAT	response to endoplasmic reticulum stress	30	4.5	1.8e-08	3.6e-06
GOTERM_BP_FAT	proteasomal protein catabolic process	42	6.3	2.5e-08	4.8e-06
GOTERM_BP_FAT	establishment of protein localization	105	15.8	4.4e-08	8.1e-06
GOTERM_BP_FAT	small molecule catabolic process	35	5.3	6e-08	1.1e-05
GOTERM_BP_FAT	response to nutrient levels	56	8.4	9e-08	1.6e-05
GOTERM_BP_FAT	intracellular transport	97	14.6	1.2e-07	2.1e-05
GOTERM_BP_FAT	organonitrogen compound biosynthetic process	101	15.2	1.2e-07	2.1e-05
GOTERM_BP_FAT	response to extracellular stimulus	57	8.6	1.3e-07	2.1e-05
GOTERM_BP_FAT	purine nucleotide metabolic process	43	6.5	1.4e-07	2.2e-05
GOTERM_BP_FAT	macromolecule localization	151	22.7	1.7e-07	2.6e-05
GOTERM_BP_FAT	cellular ketone metabolic process	27	4.1	1.9e-07	2.8e-05
GOTERM_BP_FAT	acetyl-CoA metabolic process	11	1.7	2e-07	2.9e-05
GOTERM_BP_FAT	single-organism carbohydrate metabolic process	42	6.3	2.1e-07	2.9e-05
GOTERM_BP_FAT	peptide transport	100	15	2.1e-07	3e-05
GOTERM_BP_FAT	purine ribonucleoside triphosphate metabolic process	33	5	2.3e-07	3.1e-05
GOTERM_BP_FAT	Golgi vesicle transport	29	4.4	2.6e-07	3.5e-05
GOTERM_BP_FAT	cellular protein catabolic process	57	8.6	2.9e-07	3.7e-05
GOTERM_BP_FAT	purine nucleoside triphosphate metabolic process	33	5	3.3e-07	4.2e-05
GOTERM_BP_FAT	carbohydrate metabolic process	48	7.2	3.6e-07	4.5e-05
GOTERM_BP_FAT	ribonucleoside triphosphate metabolic process	33	5	3.8e-07	4.6e-05
GOTERM_BP_FAT	fatty acid metabolic process	38	5.7	4e-07	4.7e-05
GOTERM_BP_FAT	lipid metabolic process	84	12.6	4.2e-07	4.9e-05
GOTERM_BP_FAT	nucleoside monophosphate metabolic process	35	5.3	4.3e-07	5e-05
GOTERM_BP_FAT	carboxylic acid biosynthetic process	30	4.5	4.8e-07	5.3e-05
GOTERM_BP_FAT	organic acid biosynthetic process	30	4.5	4.8e-07	5.3e-05
GOTERM_BP_FAT	ribonucleotide metabolic process	42	6.3	5.1e-07	5.5e-05
GOTERM_BP_FAT	amide transport	100	15	5.2e-07	5.5e-05
GOTERM_BP_FAT	NADH metabolic process	11	1.7	5.7e-07	6e-05
GOTERM_BP_FAT	intracellular protein transport	66	9.9	7.2e-07	7.5e-05
GOTERM_BP_FAT	protein transport	95	14.3	8.5e-07	8.6e-05
GOTERM_BP_FAT	peptide metabolic process	79	11.9	1e-06	0.0001
GOTERM_BP_FAT	nitrogen compound transport	113	17	1.1e-06	0.0001
GOTERM_BP_FAT	organic hydroxy compound metabolic process	41	6.2	1.1e-06	0.00011
GOTERM_BP_FAT	nucleoside triphosphate metabolic process	33	5	1.2e-06	0.00011
GOTERM_BP_FAT	cellular lipid metabolic process	67	10.1	1.2e-06	0.00011
GOTERM_BP_FAT	purine ribonucleotide metabolic process	40	6	1.3e-06	0.00012
GOTERM_BP_FAT	cellular response to stress	111	16.7	1.3e-06	0.00012
GOTERM_BP_FAT	response to topologically incorrect protein	19	2.9	1.3e-06	0.00012
GOTERM_BP_FAT	glyceraldehyde-3-phosphate metabolic process	8	1.2	1.4e-06	0.00012
GOTERM_BP_FAT	ribonucleoside monophosphate metabolic process	33	5	1.4e-06	0.00012
GOTERM_BP_FAT	purine nucleoside monophosphate metabolic process	32	4.8	1.4e-06	0.00012
GOTERM_BP_FAT	NADP metabolic process	11	1.7	1.4e-06	0.00012
GOTERM_BP_FAT	proteolysis involved in cellular protein catabolic process	52	7.8	2e-06	0.00017
GOTERM_BP_FAT	response to fructose	8	1.2	2e-06	0.00017
GOTERM_BP_FAT	oxidation-reduction process	38	5.7	2.2e-06	0.00018
GOTERM_BP_FAT	fatty acid biosynthetic process	20	3	2.3e-06	0.00019
GOTERM_BP_FAT	chaperone-mediated protein folding	13	2	2.9e-06	0.00023
GOTERM_BP_FAT	sulfur compound biosynthetic process	18	2.7	2.9e-06	0.00023
GOTERM_BP_FAT	protein localization	130	19.5	3.1e-06	0.00024
GOTERM_BP_FAT	establishment of localization in cell	113	17	3.2e-06	0.00024
GOTERM_BP_FAT	monocarboxylic acid biosynthetic process	23	3.5	3.6e-06	0.00027
GOTERM_BP_FAT	NAD metabolic process	12	1.8	3.9e-06	0.00028
GOTERM_BP_FAT	purine ribonucleoside monophosphate metabolic process	31	4.7	3.9e-06	0.00028
GOTERM_BP_FAT	ATP metabolic process	29	4.4	4e-06	0.00029
GOTERM_BP_FAT	protein localization to organelle	60	9	4.6e-06	0.00033
GOTERM_BP_FAT	generation of precursor metabolites and energy	35	5.3	4.9e-06	0.00035
GOTERM_BP_FAT	alcohol metabolic process	29	4.4	5.3e-06	0.00037
GOTERM_BP_FAT	monosaccharide metabolic process	27	4.1	5.6e-06	0.00039
GOTERM_BP_FAT	cellular aldehyde metabolic process	14	2.1	6e-06	0.00041
GOTERM_BP_FAT	phosphorus metabolic process	154	23.1	6.8e-06	0.00046
GOTERM_BP_FAT	cellular amide metabolic process	85	12.8	6.9e-06	0.00047
GOTERM_BP_FAT	protein catabolic process	62	9.3	7.1e-06	0.00047
GOTERM_BP_FAT	modification-dependent protein catabolic process	45	6.8	8.6e-06	0.00057
GOTERM_BP_FAT	lipid biosynthetic process	44	6.6	8.9e-06	0.00057
GOTERM_BP_FAT	cellular response to topologically incorrect protein	16	2.4	9.4e-06	0.0006
GOTERM_BP_FAT	pyruvate metabolic process	17	2.6	9.4e-06	0.0006
GOTERM_BP_FAT	single-organism carbohydrate catabolic process	19	2.9	1e-05	0.00062
GOTERM_BP_FAT	cellular macromolecule catabolic process	63	9.5	1e-05	0.00062
GOTERM_BP_FAT	response to unfolded protein	16	2.4	1e-05	0.00064
GOTERM_BP_FAT	ubiquitin-dependent protein catabolic process	44	6.6	1.2e-05	0.00073
GOTERM_BP_FAT	modification-dependent macromolecule catabolic process	45	6.8	1.4e-05	0.00082
GOTERM_BP_FAT	cellular protein localization	99	14.9	2.1e-05	0.0013
GOTERM_BP_FAT	cellular localization	141	21.2	2.7e-05	0.0016
GOTERM_BP_FAT	cellular macromolecule localization	99	14.9	2.7e-05	0.0016
GOTERM_BP_FAT	proteolysis	95	14.3	3.7e-05	0.0021
GOTERM_BP_FAT	macromolecule catabolic process	71	10.7	4.8e-05	0.0027
GOTERM_BP_FAT	intracellular protein transmembrane transport	12	1.8	4.9e-05	0.0028
GOTERM_BP_FAT	hexose metabolic process	23	3.5	4.9e-05	0.0028
GOTERM_BP_FAT	regulation of catabolic process	52	7.8	5.3e-05	0.003
GOTERM_BP_FAT	response to organic substance	170	25.5	5.5e-05	0.0031
GOTERM_BP_FAT	pentose-phosphate shunt	6	0.9	5.7e-05	0.0031
GOTERM_BP_FAT	carbohydrate catabolic process	19	2.9	6e-05	0.0033
GOTERM_BP_FAT	macromolecular complex assembly	87	13.1	6.1e-05	0.0033
GOTERM_BP_FAT	lipid homeostasis	18	2.7	7.1e-05	0.0038
GOTERM_BP_FAT	glucose 6-phosphate metabolic process	7	1.1	7.4e-05	0.0039
GOTERM_BP_FAT	RNA splicing	29	4.4	7.7e-05	0.004
GOTERM_BP_FAT	monosaccharide catabolic process	9	1.4	7.7e-05	0.004
GOTERM_BP_FAT	regulation of fatty acid metabolic process	14	2.1	8.1e-05	0.0042
GOTERM_BP_FAT	isoprenoid metabolic process	15	2.3	8.2e-05	0.0042
GOTERM_BP_FAT	cellular response to unfolded protein	13	2	9.1e-05	0.0046
GOTERM_BP_FAT	cholesterol biosynthetic process	10	1.5	0.0001	0.005
GOTERM_BP_FAT	secondary alcohol biosynthetic process	10	1.5	0.0001	0.005
GOTERM_BP_FAT	protein transmembrane transport	12	1.8	0.00011	0.0054
GOTERM_BP_FAT	mitochondrial transmembrane transport	13	2	0.00011	0.0054
GOTERM_BP_FAT	response to organophosphorus	19	2.9	0.00012	0.0057
GOTERM_BP_FAT	establishment of protein localization to organelle	34	5.1	0.00013	0.0063
GOTERM_BP_FAT	regulation of cellular catabolic process	43	6.5	0.00013	0.0065
GOTERM_BP_FAT	hexose catabolic process	8	1.2	0.00014	0.0066
GOTERM_BP_FAT	mitochondrion organization	38	5.7	0.00015	0.0069
GOTERM_BP_FAT	nucleoside diphosphate metabolic process	16	2.4	0.00015	0.007
GOTERM_BP_FAT	ribose phosphate biosynthetic process	20	3	0.00015	0.0072
GOTERM_BP_FAT	regulation of protein catabolic process	30	4.5	0.00016	0.0073
GOTERM_BP_FAT	response to xenobiotic stimulus	43	6.5	0.00017	0.0077
GOTERM_BP_FAT	glutathione metabolic process	11	1.7	0.00017	0.0079
GOTERM_BP_FAT	positive regulation of lipid biosynthetic process	13	2	0.00018	0.0079
GOTERM_BP_FAT	sterol biosynthetic process	10	1.5	0.00019	0.0087
GOTERM_BP_FAT	endoplasmic reticulum unfolded protein response	11	1.7	0.00019	0.0087
GOTERM_BP_FAT	regulation of establishment of protein localization	43	6.5	0.0002	0.0087
GOTERM_BP_FAT	telomere maintenance via telomere lengthening	11	1.7	0.00022	0.0094
GOTERM_BP_FAT	cellular response to interleukin-7	6	0.9	0.00022	0.0094
GOTERM_BP_FAT	acetyl-CoA biosynthetic process	6	0.9	0.00022	0.0094
GOTERM_BP_FAT	response to interleukin-7	6	0.9	0.00022	0.0094
GOTERM_BP_FAT	response to organic cyclic compound	76	11.4	0.00022	0.0094
GOTERM_BP_FAT	response to hormone	63	9.5	0.00022	0.0094
GOTERM_BP_FAT	nucleotide phosphorylation	14	2.1	0.00023	0.0094
GOTERM_BP_FAT	positive regulation of fatty acid metabolic process	9	1.4	0.00023	0.0094
GOTERM_BP_FAT	toxin transport	9	1.4	0.00023	0.0094
GOTERM_BP_FAT	triglyceride metabolic process	13	2	0.00023	0.0094
GOTERM_BP_FAT	regulation of cellular ketone metabolic process	16	2.4	0.00026	0.011
GOTERM_BP_FAT	phosphate-containing compound metabolic process	142	21.3	0.00027	0.011
GOTERM_BP_FAT	macromolecular complex subunit organization	93	14	0.00028	0.011
GOTERM_BP_FAT	regulation of ER to Golgi vesicle-mediated transport	6	0.9	0.00029	0.012
GOTERM_BP_FAT	regulation of cellular protein catabolic process	21	3.2	0.00029	0.012
GOTERM_BP_FAT	response to oxygen-containing compound	108	16.2	0.0003	0.012
GOTERM_BP_FAT	peptide biosynthetic process	62	9.3	0.00031	0.012
GOTERM_BP_FAT	translation	61	9.2	0.00032	0.012
GOTERM_BP_FAT	RNA processing	50	7.5	0.00033	0.013
GOTERM_BP_FAT	response to drug	40	6	0.00033	0.013
GOTERM_BP_FAT	programmed cell death	96	14.4	0.00036	0.014
GOTERM_BP_FAT	response to carbohydrate	26	3.9	0.0004	0.015
GOTERM_BP_FAT	cellular macromolecular complex assembly	62	9.3	0.00041	0.016
GOTERM_BP_FAT	protein exit from endoplasmic reticulum	8	1.2	0.00044	0.017
GOTERM_BP_FAT	ribonucleoside diphosphate metabolic process	14	2.1	0.00045	0.017
GOTERM_BP_FAT	response to monosaccharide	24	3.6	0.00045	0.017
GOTERM_BP_FAT	positive regulation of RNA polymerase II transcriptional preinitiation complex assembly	5	0.8	0.00045	0.017
GOTERM_BP_FAT	terpenoid metabolic process	12	1.8	0.00045	0.017
GOTERM_BP_FAT	protein localization to mitochondrion	14	2.1	0.00048	0.017
GOTERM_BP_FAT	negative regulation of response to endoplasmic reticulum stress	9	1.4	0.00049	0.018
GOTERM_BP_FAT	glycosyl compound metabolic process	15	2.3	0.0005	0.018
GOTERM_BP_FAT	response to hexose	23	3.5	0.00052	0.019
GOTERM_BP_FAT	mRNA processing	30	4.5	0.00053	0.019
GOTERM_BP_FAT	carbohydrate derivative biosynthetic process	40	6	0.00053	0.019
GOTERM_BP_FAT	glucose metabolic process	19	2.9	0.00054	0.019
GOTERM_BP_FAT	regulation of lipid biosynthetic process	18	2.7	0.00055	0.019
GOTERM_BP_FAT	amide biosynthetic process	65	9.8	0.00055	0.019
GOTERM_BP_FAT	regulation of nucleotide metabolic process	16	2.4	0.0006	0.021
GOTERM_BP_FAT	nucleoside diphosphate phosphorylation	13	2	0.0006	0.021
GOTERM_BP_FAT	response to cAMP	15	2.3	0.0006	0.021
GOTERM_BP_FAT	organophosphate biosynthetic process	33	5	0.00062	0.021
GOTERM_BP_FAT	mitochondrial translation	9	1.4	0.00063	0.021
GOTERM_BP_FAT	protein N-linked glycosylation	9	1.4	0.00063	0.021
GOTERM_BP_FAT	sterol metabolic process	14	2.1	0.00063	0.021
GOTERM_BP_FAT	fatty acid elongation	5	0.8	0.00063	0.021
GOTERM_BP_FAT	response to endogenous stimulus	101	15.2	0.00064	0.021
GOTERM_BP_FAT	protein ufmylation	4	0.6	0.00064	0.021
GOTERM_BP_FAT	cellular response to chemical stimulus	148	22.2	0.00064	0.021
GOTERM_BP_FAT	RNA localization	17	2.6	0.00064	0.021
GOTERM_BP_FAT	positive regulation of protein localization to nucleus	13	2	0.00069	0.023
GOTERM_BP_FAT	regulation of lipid metabolic process	28	4.2	0.0007	0.023
GOTERM_BP_FAT	protein localization to endoplasmic reticulum	10	1.5	0.0008	0.026
GOTERM_BP_FAT	carboxylic acid catabolic process	20	3	0.00081	0.026
GOTERM_BP_FAT	organic acid catabolic process	20	3	0.00081	0.026
GOTERM_BP_FAT	very long-chain fatty acid metabolic process	7	1.1	0.00085	0.027
GOTERM_BP_FAT	very long-chain fatty acid biosynthetic process	5	0.8	0.00086	0.027
GOTERM_BP_FAT	regulation of ATP metabolic process	12	1.8	0.00087	0.027
GOTERM_BP_FAT	regulation of telomere maintenance via telomere lengthening	9	1.4	0.00088	0.027
GOTERM_BP_FAT	cell death	101	15.2	0.0009	0.028
GOTERM_BP_FAT	mRNA splicing, via spliceosome	22	3.3	0.00093	0.028
GOTERM_BP_FAT	RNA splicing, via transesterification reactions	22	3.3	0.00093	0.028
GOTERM_BP_FAT	RNA splicing, via transesterification reactions with bulged adenosine as nucleophile	22	3.3	0.00093	0.028
GOTERM_BP_FAT	response to purine-containing compound	19	2.9	0.00098	0.03
GOTERM_BP_FAT	establishment of protein localization to mitochondrion	13	2	0.00099	0.03
GOTERM_BP_FAT	protein complex assembly	60	9	0.0011	0.032
GOTERM_BP_FAT	protein complex biogenesis	60	9	0.0011	0.032
GOTERM_BP_FAT	ribosome assembly	11	1.7	0.0011	0.032
GOTERM_BP_FAT	energy derivation by oxidation of organic compounds	21	3.2	0.0011	0.033
GOTERM_BP_FAT	cholesterol metabolic process	13	2	0.0011	0.033
GOTERM_BP_FAT	regulation of RNA polymerase II transcriptional preinitiation complex assembly	5	0.8	0.0011	0.034
GOTERM_BP_FAT	regulation of response to endoplasmic reticulum stress	11	1.7	0.0012	0.034
GOTERM_BP_FAT	response to hypoxia	29	4.4	0.0013	0.037
GOTERM_BP_FAT	steroid metabolic process	24	3.6	0.0013	0.038
GOTERM_BP_FAT	nucleotide biosynthetic process	20	3	0.0013	0.038
GOTERM_BP_FAT	response to toxic substance	21	3.2	0.0013	0.039
GOTERM_BP_FAT	regulation of purine nucleotide metabolic process	15	2.3	0.0014	0.04
GOTERM_BP_FAT	response to oxidative stress	34	5.1	0.0014	0.041
GOTERM_BP_FAT	nucleoside phosphate biosynthetic process	20	3	0.0014	0.041
GOTERM_BP_FAT	protein N-linked glycosylation via asparagine	5	0.8	0.0015	0.042
GOTERM_BP_FAT	protein stabilization	16	2.4	0.0015	0.043
GOTERM_BP_FAT	cellular oxidant detoxification	11	1.7	0.0016	0.044
GOTERM_BP_FAT	response to decreased oxygen levels	30	4.5	0.0016	0.044
GOTERM_BP_FAT	regulation of triglyceride biosynthetic process	6	0.9	0.0016	0.045
GOTERM_BP_FAT	ADP metabolic process	12	1.8	0.0017	0.046
GOTERM_BP_FAT	response to inorganic substance	46	6.9	0.0018	0.048
GOTERM_BP_FAT	acylglycerol metabolic process	13	2	0.0018	0.048
GOTERM_BP_FAT	peptidyl-asparagine modification	5	0.8	0.0019	0.052
GOTERM_BP_FAT	positive regulation of fatty acid biosynthetic process	6	0.9	0.0019	0.052
GOTERM_BP_FAT	positive regulation of cellular catabolic process	26	3.9	0.0019	0.052
GOTERM_BP_FAT	glycolytic process	11	1.7	0.002	0.053
GOTERM_BP_FAT	protein targeting to ER	7	1.1	0.002	0.053
GOTERM_BP_FAT	neutral lipid metabolic process	13	2	0.002	0.053
GOTERM_BP_FAT	secondary alcohol metabolic process	13	2	0.002	0.053
GOTERM_BP_FAT	protein complex subunit organization	65	9.8	0.0021	0.054
GOTERM_BP_FAT	regulation of signal transduction by p53 class mediator	10	1.5	0.0021	0.055
GOTERM_BP_FAT	ATP generation from ADP	11	1.7	0.0021	0.055
GOTERM_BP_FAT	multi-multicellular organism process	23	3.5	0.0021	0.055
GOTERM_BP_FAT	regulation of protein transport	38	5.7	0.0021	0.055
GOTERM_BP_FAT	regulation of peptide transport	40	6	0.0022	0.055
GOTERM_BP_FAT	regulation of oxidative stress-induced intrinsic apoptotic signaling pathway	6	0.9	0.0023	0.058
GOTERM_BP_FAT	positive regulation of lipid metabolic process	15	2.3	0.0024	0.061
GOTERM_BP_FAT	quinone metabolic process	7	1.1	0.0026	0.065
GOTERM_BP_FAT	purine nucleoside diphosphate metabolic process	12	1.8	0.0026	0.066
GOTERM_BP_FAT	purine ribonucleoside diphosphate metabolic process	12	1.8	0.0026	0.066
GOTERM_BP_FAT	diterpenoid metabolic process	10	1.5	0.0027	0.067
GOTERM_BP_FAT	apoptotic process	87	13.1	0.0027	0.068
GOTERM_BP_FAT	cellular carbohydrate metabolic process	22	3.3	0.0028	0.069
GOTERM_BP_FAT	cellular detoxification	11	1.7	0.0028	0.069
GOTERM_BP_FAT	nucleoside metabolic process	12	1.8	0.0028	0.069
GOTERM_BP_FAT	monosaccharide biosynthetic process	10	1.5	0.0029	0.071
GOTERM_BP_FAT	positive regulation of triglyceride biosynthetic process	5	0.8	0.0029	0.072
GOTERM_BP_FAT	cargo loading into vesicle	5	0.8	0.0029	0.072
GOTERM_BP_FAT	regulation of protein stability	21	3.2	0.0029	0.072
GOTERM_BP_FAT	unsaturated fatty acid metabolic process	14	2.1	0.003	0.073
GOTERM_BP_FAT	protein localization to chromosome, telomeric region	6	0.9	0.0031	0.074
GOTERM_BP_FAT	regulation of proteasomal protein catabolic process	15	2.3	0.0031	0.074
GOTERM_BP_FAT	mRNA metabolic process	37	5.6	0.0031	0.074
GOTERM_BP_FAT	response to oxygen levels	32	4.8	0.0031	0.075
GOTERM_BP_FAT	establishment of protein localization to endoplasmic reticulum	7	1.1	0.0032	0.076
GOTERM_BP_FAT	substantia nigra development	7	1.1	0.0032	0.076
GOTERM_BP_FAT	retrograde vesicle-mediated transport, Golgi to ER	7	1.1	0.0032	0.076
GOTERM_BP_FAT	protein transmembrane import into intracellular organelle	8	1.2	0.0033	0.077
GOTERM_BP_FAT	positive regulation of establishment of protein localization to telomere	4	0.6	0.0035	0.082
GOTERM_BP_FAT	citrate metabolic process	6	0.9	0.0035	0.082
GOTERM_BP_FAT	COPII-coated vesicle budding	6	0.9	0.0035	0.082
GOTERM_BP_FAT	cellular modified amino acid metabolic process	15	2.3	0.0035	0.082
GOTERM_BP_FAT	establishment of protein localization to mitochondrial membrane	5	0.8	0.0036	0.082
GOTERM_BP_FAT	protein localization to nucleus	24	3.6	0.0038	0.088
GOTERM_BP_FAT	steroid biosynthetic process	14	2.1	0.0039	0.089
GOTERM_BP_FAT	mitochondrial transport	18	2.7	0.0039	0.089
GOTERM_BP_FAT	ribonucleoprotein complex biogenesis	31	4.7	0.0039	0.089
GOTERM_BP_FAT	ribosome biogenesis	23	3.5	0.004	0.09
GOTERM_BP_FAT	response to metal ion	31	4.7	0.0041	0.093
GOTERM_BP_FAT	cellular component biogenesis	137	20.6	0.0042	0.093
GOTERM_BP_FAT	purine ribonucleoside triphosphate biosynthetic process	9	1.4	0.0042	0.093
GOTERM_BP_FAT	telomere maintenance via telomerase	8	1.2	0.0043	0.096
GOTERM_BP_FAT	regulation of protein localization	52	7.8	0.0045	0.099
GOTERM_BP_FAT	purine nucleoside triphosphate biosynthetic process	9	1.4	0.0045	0.1
GOTERM_BP_FAT	detoxification	11	1.7	0.0047	0.1
GOTERM_BP_FAT	nucleoside monophosphate biosynthetic process	11	1.7	0.0047	0.1
GOTERM_BP_FAT	cellular amino acid metabolic process	20	3	0.0047	0.1
GOTERM_BP_FAT	acetyl-CoA biosynthetic process from pyruvate	4	0.6	0.0047	0.1
GOTERM_BP_FAT	regulation of establishment of protein localization to telomere	4	0.6	0.0047	0.1
GOTERM_BP_FAT	positive regulation of protein localization to Cajal body	4	0.6	0.0047	0.1
GOTERM_BP_FAT	regulation of protein localization to Cajal body	4	0.6	0.0047	0.1
GOTERM_BP_FAT	posttranslational protein targeting to membrane, translocation	4	0.6	0.0047	0.1
GOTERM_BP_FAT	RNA-dependent DNA biosynthetic process	8	1.2	0.0047	0.1
GOTERM_BP_FAT	alcohol biosynthetic process	12	1.8	0.0047	0.1
GOTERM_BP_FAT	retinoid metabolic process	9	1.4	0.0049	0.1
GOTERM_BP_FAT	cellular response to cAMP	9	1.4	0.0049	0.1
GOTERM_BP_FAT	positive regulation of establishment of protein localization	25	3.8	0.0051	0.11
GOTERM_BP_FAT	positive regulation of catabolic process	28	4.2	0.0051	0.11
GOTERM_BP_FAT	cellular respiration	15	2.3	0.0051	0.11
GOTERM_BP_FAT	chaperone-mediated protein complex assembly	5	0.8	0.0051	0.11
GOTERM_BP_FAT	ribonucleotide biosynthetic process	16	2.4	0.0054	0.11
GOTERM_BP_FAT	purine-containing compound biosynthetic process	16	2.4	0.0056	0.12
GOTERM_BP_FAT	protein targeting to mitochondrion	10	1.5	0.0057	0.12
GOTERM_BP_FAT	mRNA transport	10	1.5	0.0057	0.12
GOTERM_BP_FAT	ribonucleoprotein complex subunit organization	20	3	0.006	0.12
GOTERM_BP_FAT	regulation of establishment of protein localization to chromosome	4	0.6	0.0061	0.12
GOTERM_BP_FAT	protein localization to Cajal body	4	0.6	0.0061	0.12
GOTERM_BP_FAT	protein localization to nuclear body	4	0.6	0.0061	0.12
GOTERM_BP_FAT	regulation of proteolysis involved in cellular protein catabolic process	16	2.4	0.0061	0.12
GOTERM_BP_FAT	regulation of generation of precursor metabolites and energy	12	1.8	0.0065	0.13
GOTERM_BP_FAT	homeostatic process	91	13.7	0.0066	0.13
GOTERM_BP_FAT	liver development	18	2.7	0.0066	0.13
GOTERM_BP_FAT	tricarboxylic acid metabolic process	6	0.9	0.0067	0.13
GOTERM_BP_FAT	DNA-templated transcriptional preinitiation complex assembly	7	1.1	0.0067	0.13
GOTERM_BP_FAT	regulation of fatty acid biosynthetic process	7	1.1	0.0067	0.13
GOTERM_BP_FAT	response to copper ion	7	1.1	0.0067	0.13
GOTERM_BP_FAT	ribonucleoprotein complex assembly	19	2.9	0.0069	0.14
GOTERM_BP_FAT	ribonucleoside triphosphate biosynthetic process	9	1.4	0.007	0.14
GOTERM_BP_FAT	regulation of fatty acid beta-oxidation	5	0.8	0.0071	0.14
GOTERM_BP_FAT	hepaticobiliary system development	18	2.7	0.0074	0.14
GOTERM_BP_FAT	positive regulation of telomere maintenance via telomere lengthening	6	0.9	0.0075	0.15
GOTERM_BP_FAT	carbohydrate biosynthetic process	16	2.4	0.0075	0.15
GOTERM_BP_FAT	positive regulation of protein localization to chromosome, telomeric region	4	0.6	0.0077	0.15
GOTERM_BP_FAT	regulation of protein complex stability	4	0.6	0.0077	0.15
GOTERM_BP_FAT	regulation of organelle organization	66	9.9	0.0081	0.16
GOTERM_BP_FAT	regulation of cellular component organization	122	18.3	0.0081	0.16
GOTERM_BP_FAT	protein targeting	30	4.5	0.0082	0.16
GOTERM_BP_FAT	white fat cell differentiation	5	0.8	0.0082	0.16
GOTERM_BP_FAT	cellular response to oxygen radical	5	0.8	0.0082	0.16
GOTERM_BP_FAT	glucose catabolic process	5	0.8	0.0082	0.16
GOTERM_BP_FAT	cellular response to superoxide	5	0.8	0.0082	0.16
GOTERM_BP_FAT	response to organonitrogen compound	62	9.3	0.0083	0.16
GOTERM_BP_FAT	long-chain fatty acid metabolic process	11	1.7	0.0083	0.16
GOTERM_BP_FAT	RNA polymerase II transcriptional preinitiation complex assembly	6	0.9	0.0084	0.16
GOTERM_BP_FAT	monocarboxylic acid transport	15	2.3	0.0085	0.16
GOTERM_BP_FAT	organic anion transport	29	4.4	0.0086	0.16
GOTERM_BP_FAT	aerobic respiration	7	1.1	0.0088	0.16
GOTERM_BP_FAT	ribonucleoside monophosphate biosynthetic process	10	1.5	0.0088	0.16
GOTERM_BP_FAT	ERAD pathway	10	1.5	0.0088	0.16
GOTERM_BP_FAT	response to nutrient	20	3	0.0091	0.17
GOTERM_BP_FAT	positive regulation of nucleotide metabolic process	9	1.4	0.0091	0.17
GOTERM_BP_FAT	positive regulation of purine nucleotide metabolic process	9	1.4	0.0091	0.17
GOTERM_BP_FAT	purine nucleotide biosynthetic process	15	2.3	0.0092	0.17
GOTERM_BP_FAT	regulation of intrinsic apoptotic signaling pathway	14	2.1	0.0093	0.17
GOTERM_BP_FAT	response to steroid hormone	29	4.4	0.0093	0.17
GOTERM_BP_FAT	positive regulation of cellular protein catabolic process	12	1.8	0.0093	0.17
GOTERM_BP_FAT	triglyceride biosynthetic process	6	0.9	0.0093	0.17
GOTERM_BP_FAT	protein localization to nucleoplasm	4	0.6	0.0096	0.17
GOTERM_BP_FAT	secondary metabolic process	8	1.2	0.0096	0.17
GOTERM_BP_FAT	carboxylic acid transport	23	3.5	0.0097	0.17
GOTERM_BP_FAT	protein K69-linked ufmylation	3	0.5	0.0099	0.18
GOTERM_BP_FAT	pentose-phosphate shunt, non-oxidative branch	3	0.5	0.0099	0.18
GOTERM_BP_FAT	protein import into mitochondrial outer membrane	3	0.5	0.0099	0.18
GOTERM_BP_FAT	protein polyufmylation	3	0.5	0.0099	0.18
GOTERM_BP_FAT	response to heat	12	1.8	0.01	0.18
GOTERM_BP_FAT	isoprenoid biosynthetic process	6	0.9	0.01	0.18
GOTERM_BP_FAT	cellular response to fatty acid	8	1.2	0.01	0.18
GOTERM_BP_FAT	cellular component assembly	123	18.5	0.01	0.18
GOTERM_BP_FAT	retinol metabolic process	7	1.1	0.01	0.18
GOTERM_BP_FAT	cellular response to hormone stimulus	38	5.7	0.011	0.18
GOTERM_BP_FAT	organic acid transport	23	3.5	0.011	0.18
GOTERM_BP_FAT	regulation of mitochondrial translation	5	0.8	0.011	0.19
GOTERM_BP_FAT	positive regulation of transcription initiation from RNA polymerase II promoter	7	1.1	0.011	0.19
GOTERM_BP_FAT	single-organism intracellular transport	41	6.2	0.011	0.2
GOTERM_BP_FAT	nuclear transport	23	3.5	0.012	0.2
GOTERM_BP_FAT	SRP-dependent cotranslational protein targeting to membrane	4	0.6	0.012	0.2
GOTERM_BP_FAT	negative regulation of endoplasmic reticulum unfolded protein response	4	0.6	0.012	0.2
GOTERM_BP_FAT	regulation of protein localization to chromosome, telomeric region	4	0.6	0.012	0.2
GOTERM_BP_FAT	positive regulation of telomerase RNA localization to Cajal body	4	0.6	0.012	0.2
GOTERM_BP_FAT	pentose metabolic process	4	0.6	0.012	0.2
GOTERM_BP_FAT	unsaturated fatty acid biosynthetic process	8	1.2	0.012	0.2
GOTERM_BP_FAT	female pregnancy	19	2.9	0.012	0.2
GOTERM_BP_FAT	cellular response to organic substance	116	17.4	0.012	0.2
GOTERM_BP_FAT	cellular response to extracellular stimulus	20	3	0.012	0.2
GOTERM_BP_FAT	negative regulation of mRNA splicing, via spliceosome	5	0.8	0.012	0.2
GOTERM_BP_FAT	response to superoxide	5	0.8	0.012	0.2
GOTERM_BP_FAT	'de novo' protein folding	6	0.9	0.013	0.21
GOTERM_BP_FAT	regulation of apoptotic process	73	11	0.013	0.21
GOTERM_BP_FAT	mitochondrial membrane organization	10	1.5	0.013	0.21
GOTERM_BP_FAT	primary alcohol metabolic process	8	1.2	0.014	0.22
GOTERM_BP_FAT	regulation of programmed cell death	74	11.1	0.014	0.22
GOTERM_BP_FAT	telomere maintenance	11	1.7	0.014	0.22
GOTERM_BP_FAT	neurotransmitter metabolic process	5	0.8	0.014	0.22
GOTERM_BP_FAT	response to oxygen radical	5	0.8	0.014	0.22
GOTERM_BP_FAT	nucleoside triphosphate biosynthetic process	9	1.4	0.014	0.22
GOTERM_BP_FAT	telomerase RNA localization to Cajal body	4	0.6	0.014	0.22
GOTERM_BP_FAT	telomerase RNA localization	4	0.6	0.014	0.22
GOTERM_BP_FAT	cargo loading into COPII-coated vesicle	4	0.6	0.014	0.22
GOTERM_BP_FAT	RNA localization to Cajal body	4	0.6	0.014	0.22
GOTERM_BP_FAT	cotranslational protein targeting to membrane	4	0.6	0.014	0.22
GOTERM_BP_FAT	regulation of ubiquitin-protein transferase activity	7	1.1	0.014	0.23
GOTERM_BP_FAT	response to peptide hormone	32	4.8	0.014	0.23
GOTERM_BP_FAT	nucleobase-containing compound transport	15	2.3	0.014	0.23
GOTERM_BP_FAT	negative regulation of IRE1-mediated unfolded protein response	3	0.5	0.015	0.23
GOTERM_BP_FAT	outer mitochondrial membrane organization	3	0.5	0.015	0.23
GOTERM_BP_FAT	regulation of telomere maintenance	9	1.4	0.015	0.23
GOTERM_BP_FAT	response to fatty acid	11	1.7	0.015	0.24
GOTERM_BP_FAT	purine ribonucleotide biosynthetic process	14	2.1	0.015	0.24
GOTERM_BP_FAT	symbiosis, encompassing mutualism through parasitism	35	5.3	0.015	0.24
GOTERM_BP_FAT	response to nitrogen compound	66	9.9	0.016	0.24
GOTERM_BP_FAT	positive regulation of proteolysis	22	3.3	0.016	0.25
GOTERM_BP_FAT	nucleic acid transport	12	1.8	0.016	0.25
GOTERM_BP_FAT	RNA transport	12	1.8	0.016	0.25
GOTERM_BP_FAT	protein export from nucleus	11	1.7	0.017	0.25
GOTERM_BP_FAT	establishment of protein localization to telomere	4	0.6	0.017	0.26
GOTERM_BP_FAT	aging	29	4.4	0.017	0.26
GOTERM_BP_FAT	DNA biosynthetic process	13	2	0.017	0.26
GOTERM_BP_FAT	telomere organization	11	1.7	0.017	0.26
GOTERM_BP_FAT	regulation of cell death	80	12	0.017	0.26
GOTERM_BP_FAT	sterol homeostasis	9	1.4	0.017	0.26
GOTERM_BP_FAT	regulation of ubiquitin protein ligase activity	5	0.8	0.018	0.26
GOTERM_BP_FAT	positive regulation of triglyceride metabolic process	5	0.8	0.018	0.26
GOTERM_BP_FAT	tricarboxylic acid cycle	5	0.8	0.018	0.26
GOTERM_BP_FAT	acylglycerol biosynthetic process	6	0.9	0.018	0.27
GOTERM_BP_FAT	regulation of fatty acid oxidation	6	0.9	0.018	0.27
GOTERM_BP_FAT	neutral lipid biosynthetic process	6	0.9	0.018	0.27
GOTERM_BP_FAT	intrinsic apoptotic signaling pathway in response to oxidative stress	6	0.9	0.018	0.27
GOTERM_BP_FAT	protein glycosylation	16	2.4	0.018	0.27
GOTERM_BP_FAT	macromolecule glycosylation	16	2.4	0.018	0.27
GOTERM_BP_FAT	establishment of RNA localization	12	1.8	0.018	0.27
GOTERM_BP_FAT	protein localization to chromosome	9	1.4	0.018	0.27
GOTERM_BP_FAT	cellular response to oxygen-containing compound	67	10.1	0.018	0.27
GOTERM_BP_FAT	fatty acid transport	10	1.5	0.018	0.27
GOTERM_BP_FAT	positive regulation of DNA-templated transcription, initiation	7	1.1	0.019	0.28
GOTERM_BP_FAT	anion transport	33	5	0.019	0.28
GOTERM_BP_FAT	positive regulation of mitochondrial translation	4	0.6	0.02	0.28
GOTERM_BP_FAT	nucleotide-sugar biosynthetic process	4	0.6	0.02	0.28
GOTERM_BP_FAT	regulation of telomerase RNA localization to Cajal body	4	0.6	0.02	0.28
GOTERM_BP_FAT	regulation of cellular localization	51	7.7	0.02	0.29
GOTERM_BP_FAT	monocarboxylic acid catabolic process	11	1.7	0.02	0.29
GOTERM_BP_FAT	positive regulation of DNA biosynthetic process	8	1.2	0.02	0.29
GOTERM_BP_FAT	response to lipid	62	9.3	0.02	0.29
GOTERM_BP_FAT	positive regulation of binding	14	2.1	0.02	0.29
GOTERM_BP_FAT	regulation of RNA splicing	12	1.8	0.02	0.29
GOTERM_BP_FAT	response to estrogen	11	1.7	0.021	0.29
GOTERM_BP_FAT	interspecies interaction between organisms	35	5.3	0.021	0.3
GOTERM_BP_FAT	ubiquitin-dependent ERAD pathway	8	1.2	0.021	0.3
GOTERM_BP_FAT	nucleocytoplasmic transport	22	3.3	0.021	0.3
GOTERM_BP_FAT	protein import	18	2.7	0.021	0.3
GOTERM_BP_FAT	chemical homeostasis	61	9.2	0.021	0.3
GOTERM_BP_FAT	mitochondrial respiratory chain complex assembly	9	1.4	0.022	0.3
GOTERM_BP_FAT	regulation of mitochondrial fission	5	0.8	0.022	0.3
GOTERM_BP_FAT	negative regulation of RNA splicing	5	0.8	0.022	0.3
GOTERM_BP_FAT	cellular response to interleukin-4	5	0.8	0.022	0.3
GOTERM_BP_FAT	regulation of transcription initiation from RNA polymerase II promoter	7	1.1	0.022	0.3
GOTERM_BP_FAT	ATP biosynthetic process	7	1.1	0.022	0.3
GOTERM_BP_FAT	cellular response to oxidative stress	21	3.2	0.023	0.32
GOTERM_BP_FAT	organic hydroxy compound biosynthetic process	15	2.3	0.023	0.32
GOTERM_BP_FAT	positive regulation of telomere maintenance via telomerase	5	0.8	0.024	0.33
GOTERM_BP_FAT	regulation of mRNA processing	11	1.7	0.024	0.34
GOTERM_BP_FAT	cellular hormone metabolic process	11	1.7	0.024	0.34
GOTERM_BP_FAT	establishment of protein localization to membrane	16	2.4	0.025	0.34
GOTERM_BP_FAT	membrane budding	8	1.2	0.025	0.34
GOTERM_BP_FAT	positive regulation of telomere maintenance	7	1.1	0.025	0.34
GOTERM_BP_FAT	ribonucleoside metabolic process	9	1.4	0.025	0.34
GOTERM_BP_FAT	negative regulation of protein ubiquitination	9	1.4	0.025	0.34
GOTERM_BP_FAT	regulation of protein localization to nucleus	14	2.1	0.025	0.34
GOTERM_BP_FAT	regulation of protein ubiquitination	16	2.4	0.025	0.34
GOTERM_BP_FAT	positive regulation of homeostatic process	18	2.7	0.026	0.35
GOTERM_BP_FAT	posttranslational protein targeting to membrane	4	0.6	0.026	0.35
GOTERM_BP_FAT	receptor-mediated endocytosis involved in cholesterol transport	3	0.5	0.026	0.35
GOTERM_BP_FAT	positive regulation of proteasomal protein catabolic process	9	1.4	0.026	0.35
GOTERM_BP_FAT	regulation of oxidative phosphorylation	5	0.8	0.026	0.35
GOTERM_BP_FAT	positive regulation of signal transduction by p53 class mediator	5	0.8	0.026	0.35
GOTERM_BP_FAT	nucleotide-sugar metabolic process	5	0.8	0.026	0.35
GOTERM_BP_FAT	Golgi organization	10	1.5	0.027	0.36
GOTERM_BP_FAT	positive regulation of ATP metabolic process	6	0.9	0.027	0.36
GOTERM_BP_FAT	regulation of telomere maintenance via telomerase	6	0.9	0.027	0.36
GOTERM_BP_FAT	response to activity	11	1.7	0.027	0.36
GOTERM_BP_FAT	neural nucleus development	7	1.1	0.028	0.37
GOTERM_BP_FAT	long-chain fatty acid transport	7	1.1	0.028	0.37
GOTERM_BP_FAT	protein K63-linked deubiquitination	5	0.8	0.029	0.38
GOTERM_BP_FAT	amyloid fibril formation	5	0.8	0.029	0.38
GOTERM_BP_FAT	negative regulation of mRNA processing	5	0.8	0.029	0.38
GOTERM_BP_FAT	interaction with symbiont	10	1.5	0.029	0.38
GOTERM_BP_FAT	intrinsic apoptotic signaling pathway	18	2.7	0.029	0.38
GOTERM_BP_FAT	membrane organization	46	6.9	0.03	0.38
GOTERM_BP_FAT	positive regulation of mitochondrial fission	4	0.6	0.03	0.39
GOTERM_BP_FAT	ncRNA metabolic process	27	4.1	0.03	0.39
GOTERM_BP_FAT	cellular amino acid catabolic process	9	1.4	0.03	0.39
GOTERM_BP_FAT	regulation of triglyceride metabolic process	6	0.9	0.031	0.4
GOTERM_BP_FAT	regulation of mRNA splicing, via spliceosome	9	1.4	0.032	0.41
GOTERM_BP_FAT	positive regulation of translation	12	1.8	0.032	0.41
GOTERM_BP_FAT	purine ribonucleoside monophosphate biosynthetic process	8	1.2	0.032	0.41
GOTERM_BP_FAT	purine nucleoside monophosphate biosynthetic process	8	1.2	0.032	0.41
GOTERM_BP_FAT	cellular response to nutrient levels	17	2.6	0.032	0.41
GOTERM_BP_FAT	positive regulation of plasminogen activation	3	0.5	0.033	0.42
GOTERM_BP_FAT	protein poly-ADP-ribosylation	3	0.5	0.033	0.42
GOTERM_BP_FAT	malate metabolic process	3	0.5	0.033	0.42
GOTERM_BP_FAT	glycosylation	16	2.4	0.033	0.42
GOTERM_BP_FAT	cellular response to steroid hormone stimulus	16	2.4	0.033	0.42
GOTERM_BP_FAT	regulation of systemic arterial blood pressure mediated by a chemical signal	6	0.9	0.033	0.42
GOTERM_BP_FAT	removal of superoxide radicals	4	0.6	0.034	0.42
GOTERM_BP_FAT	vasodilation	7	1.1	0.034	0.42
GOTERM_BP_FAT	response to starvation	16	2.4	0.034	0.42
GOTERM_BP_FAT	negative regulation of organelle organization	24	3.6	0.034	0.43
GOTERM_BP_FAT	response to interleukin-4	5	0.8	0.034	0.43
GOTERM_BP_FAT	positive regulation of protein processing	5	0.8	0.034	0.43
GOTERM_BP_FAT	lipid localization	25	3.8	0.035	0.43
GOTERM_BP_FAT	single-organism membrane organization	39	5.9	0.035	0.43
GOTERM_BP_FAT	regulation of intracellular transport	29	4.4	0.035	0.43
GOTERM_BP_FAT	regulation of blood pressure	14	2.1	0.035	0.43
GOTERM_BP_FAT	ncRNA processing	21	3.2	0.035	0.44
GOTERM_BP_FAT	alcohol catabolic process	6	0.9	0.035	0.44
GOTERM_BP_FAT	fatty acid beta-oxidation	7	1.1	0.036	0.44
GOTERM_BP_FAT	response to acid chemical	30	4.5	0.036	0.44
GOTERM_BP_FAT	positive regulation of metabolic process	150	22.5	0.036	0.44
GOTERM_BP_FAT	regulation of proteolysis	38	5.7	0.037	0.45
GOTERM_BP_FAT	regulation of insulin secretion	14	2.1	0.037	0.45
GOTERM_BP_FAT	positive regulation of protein transport	21	3.2	0.037	0.45
GOTERM_BP_FAT	positive regulation of protein maturation	5	0.8	0.037	0.45
GOTERM_BP_FAT	midbrain development	8	1.2	0.037	0.45
GOTERM_BP_FAT	regulation of DNA-templated transcription, initiation	7	1.1	0.038	0.45
GOTERM_BP_FAT	reactive oxygen species metabolic process	18	2.7	0.038	0.45
GOTERM_BP_FAT	pore complex assembly	4	0.6	0.038	0.45
GOTERM_BP_FAT	negative regulation of inflammatory response to antigenic stimulus	4	0.6	0.038	0.45
GOTERM_BP_FAT	positive regulation of blood pressure	6	0.9	0.038	0.45
GOTERM_BP_FAT	response to abiotic stimulus	65	9.8	0.038	0.46
GOTERM_BP_FAT	cellular response to insulin stimulus	16	2.4	0.039	0.46
GOTERM_BP_FAT	cellular response to monosaccharide stimulus	13	2	0.039	0.47
GOTERM_BP_FAT	nuclear export	11	1.7	0.04	0.47
GOTERM_BP_FAT	long-chain fatty-acyl-CoA biosynthetic process	3	0.5	0.04	0.48
GOTERM_BP_FAT	peroxisome fission	3	0.5	0.04	0.48
GOTERM_BP_FAT	regulation of IRE1-mediated unfolded protein response	3	0.5	0.04	0.48
GOTERM_BP_FAT	response to vitamin	12	1.8	0.04	0.48
GOTERM_BP_FAT	ammonium ion metabolic process	13	2	0.041	0.48
GOTERM_BP_FAT	regulation of response to oxidative stress	9	1.4	0.041	0.48
GOTERM_BP_FAT	negative regulation of protein modification by small protein conjugation or removal	9	1.4	0.041	0.48
GOTERM_BP_FAT	regulation of protein processing	8	1.2	0.041	0.48
GOTERM_BP_FAT	mitotic cell cycle	40	6	0.041	0.48
GOTERM_BP_FAT	regulation of cellular protein localization	31	4.7	0.041	0.48
GOTERM_BP_FAT	organic hydroxy compound catabolic process	7	1.1	0.042	0.49
GOTERM_BP_FAT	positive regulation of fatty acid oxidation	4	0.6	0.042	0.49
GOTERM_BP_FAT	regulation of cholesterol biosynthetic process	4	0.6	0.042	0.49
GOTERM_BP_FAT	lipid particle organization	4	0.6	0.042	0.49
GOTERM_BP_FAT	polyol metabolic process	9	1.4	0.043	0.49
GOTERM_BP_FAT	regulation of lipid storage	6	0.9	0.043	0.5
GOTERM_BP_FAT	gland development	31	4.7	0.043	0.5
GOTERM_BP_FAT	protein maturation	18	2.7	0.043	0.5
GOTERM_BP_FAT	cellular response to external stimulus	23	3.5	0.044	0.5
GOTERM_BP_FAT	nucleobase metabolic process	5	0.8	0.044	0.5
GOTERM_BP_FAT	'de novo' posttranslational protein folding	5	0.8	0.044	0.5
GOTERM_BP_FAT	regulation of cholesterol metabolic process	5	0.8	0.044	0.5
GOTERM_BP_FAT	regulation of homeostatic process	28	4.2	0.044	0.5
GOTERM_BP_FAT	response to insulin	20	3	0.044	0.5
GOTERM_BP_FAT	oxidative phosphorylation	9	1.4	0.045	0.51
GOTERM_BP_FAT	signal transduction by p53 class mediator	10	1.5	0.045	0.51
GOTERM_BP_FAT	regulation of protein maturation	8	1.2	0.045	0.51
GOTERM_BP_FAT	regulation of lipid localization	13	2	0.046	0.52
GOTERM_BP_FAT	negative regulation of chromosome organization	11	1.7	0.046	0.52
GOTERM_BP_FAT	cellular response to organic cyclic compound	36	5.4	0.046	0.52
GOTERM_BP_FAT	glycerolipid metabolic process	20	3	0.046	0.52
GOTERM_BP_FAT	pyrimidine ribonucleoside biosynthetic process	4	0.6	0.047	0.52
GOTERM_BP_FAT	pyrimidine ribonucleotide biosynthetic process	4	0.6	0.047	0.52
GOTERM_BP_FAT	fatty-acyl-CoA metabolic process	4	0.6	0.047	0.52
GOTERM_BP_FAT	inclusion body assembly	4	0.6	0.047	0.52
GOTERM_BP_FAT	transmembrane transport	64	9.6	0.047	0.53
GOTERM_BP_FAT	positive regulation of protein catabolic process	14	2.1	0.048	0.53
GOTERM_BP_FAT	doxorubicin metabolic process	3	0.5	0.048	0.53
GOTERM_BP_FAT	vesicle fusion with Golgi apparatus	3	0.5	0.048	0.53
GOTERM_BP_FAT	polyketide metabolic process	3	0.5	0.048	0.53
GOTERM_BP_FAT	oxaloacetate metabolic process	3	0.5	0.048	0.53
GOTERM_BP_FAT	daunorubicin metabolic process	3	0.5	0.048	0.53
GOTERM_BP_FAT	zinc II ion transmembrane import	3	0.5	0.048	0.53
GOTERM_BP_FAT	fatty-acyl-CoA biosynthetic process	3	0.5	0.048	0.53
GOTERM_BP_FAT	regulation of cellular response to stress	37	5.6	0.049	0.53
GOTERM_BP_FAT	organonitrogen compound catabolic process	18	2.7	0.05	0.54
GOTERM_BP_FAT	positive regulation of cellular protein localization	20	3	0.05	0.54
GOTERM_BP_FAT	apoptotic signaling pathway	30	4.5	0.05	0.54
GOTERM_BP_FAT	regulation of protein secretion	19	2.9	0.05	0.54
GOTERM_BP_FAT	ER-nucleus signaling pathway	5	0.8	0.051	0.55
GOTERM_BP_FAT	base-excision repair	5	0.8	0.051	0.55
GOTERM_BP_FAT	pyrimidine nucleoside metabolic process	5	0.8	0.051	0.55
GOTERM_BP_FAT	cellular response to endogenous stimulus	66	9.9	0.051	0.55
GOTERM_BP_FAT	gluconeogenesis	7	1.1	0.051	0.55
GOTERM_BP_FAT	dicarboxylic acid metabolic process	8	1.2	0.051	0.55
GOTERM_BP_FAT	positive regulation of systemic arterial blood pressure	4	0.6	0.051	0.55
GOTERM_BP_FAT	phosphate ion transport	4	0.6	0.051	0.55
GOTERM_BP_FAT	carbohydrate phosphorylation	4	0.6	0.051	0.55
GOTERM_BP_FAT	zinc II ion transmembrane transport	4	0.6	0.051	0.55
GOTERM_BP_FAT	pyrimidine nucleoside biosynthetic process	4	0.6	0.051	0.55
GOTERM_BP_FAT	single-organism cellular localization	47	7.1	0.052	0.55
GOTERM_BP_FAT	hormone metabolic process	14	2.1	0.053	0.56
GOTERM_BP_FAT	ribonucleoprotein complex export from nucleus	7	1.1	0.054	0.57
GOTERM_BP_FAT	purine ribonucleoside metabolic process	7	1.1	0.054	0.57
GOTERM_BP_FAT	viral process	30	4.5	0.054	0.57
GOTERM_BP_FAT	regulation of intracellular protein transport	17	2.6	0.054	0.57
GOTERM_BP_FAT	positive regulation of proteolysis involved in cellular protein catabolic process	9	1.4	0.054	0.57
GOTERM_BP_FAT	response to peptide	33	5	0.054	0.57
GOTERM_BP_FAT	regulation of hormone levels	30	4.5	0.055	0.57
GOTERM_BP_FAT	organophosphate catabolic process	10	1.5	0.055	0.58
GOTERM_BP_FAT	response to corticosteroid	18	2.7	0.056	0.58
GOTERM_BP_FAT	organelle disassembly	9	1.4	0.056	0.58
GOTERM_BP_FAT	regulation of intracellular steroid hormone receptor signaling pathway	7	1.1	0.056	0.58
GOTERM_BP_FAT	endoplasmic reticulum organization	7	1.1	0.056	0.58
GOTERM_BP_FAT	neurotransmitter catabolic process	3	0.5	0.056	0.58
GOTERM_BP_FAT	response to sucrose	3	0.5	0.056	0.58
GOTERM_BP_FAT	aminoglycoside antibiotic metabolic process	3	0.5	0.056	0.58
GOTERM_BP_FAT	response to disaccharide	3	0.5	0.056	0.58
GOTERM_BP_FAT	protein auto-ADP-ribosylation	3	0.5	0.056	0.58
GOTERM_BP_FAT	tRNA splicing, via endonucleolytic cleavage and ligation	3	0.5	0.056	0.58
GOTERM_BP_FAT	positive regulation of cellular amine metabolic process	3	0.5	0.056	0.58
GOTERM_BP_FAT	regulation of endoplasmic reticulum unfolded protein response	4	0.6	0.057	0.58
GOTERM_BP_FAT	plasminogen activation	4	0.6	0.057	0.58
GOTERM_BP_FAT	establishment of protein localization to chromosome	4	0.6	0.057	0.58
GOTERM_BP_FAT	retrograde protein transport, ER to cytosol	4	0.6	0.057	0.58
GOTERM_BP_FAT	endoplasmic reticulum to cytosol transport	4	0.6	0.057	0.58
GOTERM_BP_FAT	mitochondrial respiratory chain complex I biogenesis	6	0.9	0.057	0.58
GOTERM_BP_FAT	NADH dehydrogenase complex assembly	6	0.9	0.057	0.58
GOTERM_BP_FAT	mitochondrial respiratory chain complex I assembly	6	0.9	0.057	0.58
GOTERM_BP_FAT	release of cytochrome c from mitochondria	6	0.9	0.057	0.58
GOTERM_BP_FAT	positive regulation of DNA binding	6	0.9	0.057	0.58
GOTERM_BP_FAT	regulation of systemic arterial blood pressure by hormone	5	0.8	0.058	0.59
GOTERM_BP_FAT	hexose biosynthetic process	7	1.1	0.059	0.6
GOTERM_BP_FAT	cellular response to carbohydrate stimulus	13	2	0.061	0.61
GOTERM_BP_FAT	response to glucose	16	2.4	0.061	0.61
GOTERM_BP_FAT	response to vitamin E	4	0.6	0.062	0.62
GOTERM_BP_FAT	zinc II ion transport	4	0.6	0.062	0.62
GOTERM_BP_FAT	regulation of protein modification by small protein conjugation or removal	16	2.4	0.062	0.62
GOTERM_BP_FAT	reactive oxygen species biosynthetic process	10	1.5	0.063	0.63
GOTERM_BP_FAT	alpha-amino acid metabolic process	13	2	0.064	0.63
GOTERM_BP_FAT	cellular response to heat	6	0.9	0.064	0.63
GOTERM_BP_FAT	regulation of coenzyme metabolic process	6	0.9	0.064	0.63
GOTERM_BP_FAT	spontaneous exocytosis of neurotransmitter	2	0.3	0.064	0.63
GOTERM_BP_FAT	malonyl-CoA biosynthetic process	2	0.3	0.064	0.63
GOTERM_BP_FAT	pentose biosynthetic process	2	0.3	0.064	0.63
GOTERM_BP_FAT	response to ischemia	7	1.1	0.065	0.64
GOTERM_BP_FAT	cellular response to nerve growth factor stimulus	7	1.1	0.065	0.64
GOTERM_BP_FAT	regulation of binding	21	3.2	0.065	0.64
GOTERM_BP_FAT	ER-associated misfolded protein catabolic process	3	0.5	0.065	0.64
GOTERM_BP_FAT	negative regulation of amyloid fibril formation	3	0.5	0.065	0.64
GOTERM_BP_FAT	RNA splicing, via endonucleolytic cleavage and ligation	3	0.5	0.065	0.64
GOTERM_BP_FAT	positive regulation of fatty acid beta-oxidation	3	0.5	0.065	0.64
GOTERM_BP_FAT	regulation of protein folding	3	0.5	0.065	0.64
GOTERM_BP_FAT	ribosomal small subunit biogenesis	8	1.2	0.066	0.64
GOTERM_BP_FAT	regulation of cellular response to oxidative stress	8	1.2	0.066	0.64
GOTERM_BP_FAT	vesicle targeting	5	0.8	0.066	0.64
GOTERM_BP_FAT	response to sterol	5	0.8	0.066	0.64
GOTERM_BP_FAT	negative regulation of ubiquitin-protein transferase activity	4	0.6	0.067	0.65
GOTERM_BP_FAT	polyol catabolic process	4	0.6	0.067	0.65
GOTERM_BP_FAT	purine nucleoside metabolic process	7	1.1	0.068	0.65
GOTERM_BP_FAT	ribonucleoprotein complex localization	7	1.1	0.068	0.65
GOTERM_BP_FAT	positive regulation of blood vessel diameter	7	1.1	0.068	0.65
GOTERM_BP_FAT	regulation of cell cycle process	31	4.7	0.068	0.65
GOTERM_BP_FAT	regulation of DNA biosynthetic process	9	1.4	0.07	0.67
GOTERM_BP_FAT	vesicle-mediated transport	63	9.5	0.071	0.67
GOTERM_BP_FAT	carbohydrate derivative transport	7	1.1	0.071	0.67
GOTERM_BP_FAT	positive regulation of viral life cycle	7	1.1	0.071	0.67
GOTERM_BP_FAT	ribonucleoside biosynthetic process	5	0.8	0.071	0.67
GOTERM_BP_FAT	cellular response to hexose stimulus	12	1.8	0.071	0.68
GOTERM_BP_FAT	brain development	43	6.5	0.071	0.68
GOTERM_BP_FAT	steroid hormone mediated signaling pathway	9	1.4	0.072	0.68
GOTERM_BP_FAT	multi-organism cellular process	30	4.5	0.072	0.68
GOTERM_BP_FAT	protein localization to membrane	28	4.2	0.073	0.69
GOTERM_BP_FAT	low-density lipoprotein particle clearance	4	0.6	0.073	0.69
GOTERM_BP_FAT	cellular metabolic compound salvage	4	0.6	0.073	0.69
GOTERM_BP_FAT	intra-Golgi vesicle-mediated transport	4	0.6	0.073	0.69
GOTERM_BP_FAT	intracellular receptor signaling pathway	14	2.1	0.074	0.69
GOTERM_BP_FAT	transcription initiation from RNA polymerase II promoter	7	1.1	0.074	0.69
GOTERM_BP_FAT	IRE1-mediated unfolded protein response	3	0.5	0.075	0.7
GOTERM_BP_FAT	cellular response to epinephrine stimulus	3	0.5	0.075	0.7
GOTERM_BP_FAT	serotonin metabolic process	3	0.5	0.075	0.7
GOTERM_BP_FAT	DNA-templated transcription, initiation	9	1.4	0.075	0.7
GOTERM_BP_FAT	regulation of clathrin-dependent endocytosis	5	0.8	0.075	0.7
GOTERM_BP_FAT	nucleoside biosynthetic process	5	0.8	0.075	0.7
GOTERM_BP_FAT	protein processing	15	2.3	0.076	0.7
GOTERM_BP_FAT	regulation of peptide hormone secretion	15	2.3	0.076	0.7
GOTERM_BP_FAT	regulation of peptide secretion	20	3	0.077	0.71
GOTERM_BP_FAT	response to nerve growth factor	7	1.1	0.077	0.71
GOTERM_BP_FAT	regulation of DNA binding	9	1.4	0.077	0.71
GOTERM_BP_FAT	cellular response to hypoxia	12	1.8	0.077	0.71
GOTERM_BP_FAT	organelle fusion	11	1.7	0.077	0.71
GOTERM_BP_FAT	sperm capacitation	4	0.6	0.079	0.73
GOTERM_BP_FAT	macroautophagy	14	2.1	0.079	0.73
GOTERM_BP_FAT	cellular response to starvation	12	1.8	0.079	0.73
GOTERM_BP_FAT	cellular carbohydrate catabolic process	5	0.8	0.08	0.73
GOTERM_BP_FAT	cellular response to decreased oxygen levels	13	2	0.08	0.73
GOTERM_BP_FAT	DNA metabolic process	43	6.5	0.081	0.73
GOTERM_BP_FAT	negative regulation of defense response	15	2.3	0.081	0.74
GOTERM_BP_FAT	cellular protein complex assembly	31	4.7	0.081	0.74
GOTERM_BP_FAT	positive regulation of cellular amide metabolic process	12	1.8	0.081	0.74
GOTERM_BP_FAT	cytoplasmic translation	11	1.7	0.082	0.74
GOTERM_BP_FAT	regulation of cofactor metabolic process	6	0.9	0.082	0.74
GOTERM_BP_FAT	cell death in response to oxidative stress	8	1.2	0.082	0.74
GOTERM_BP_FAT	negative regulation of catalytic activity	37	5.6	0.083	0.75
GOTERM_BP_FAT	endomembrane system organization	33	5	0.084	0.75
GOTERM_BP_FAT	response to external stimulus	113	17	0.084	0.75
GOTERM_BP_FAT	regulation of alcohol biosynthetic process	5	0.8	0.084	0.75
GOTERM_BP_FAT	protein localization to nucleolus	3	0.5	0.084	0.75
GOTERM_BP_FAT	regulation of plasminogen activation	3	0.5	0.084	0.75
GOTERM_BP_FAT	NADH regeneration	3	0.5	0.084	0.75
GOTERM_BP_FAT	glucose catabolic process to pyruvate	3	0.5	0.084	0.75
GOTERM_BP_FAT	canonical glycolysis	3	0.5	0.084	0.75
GOTERM_BP_FAT	regulation of synaptic vesicle endocytosis	4	0.6	0.085	0.76
GOTERM_BP_FAT	hormone-mediated signaling pathway	11	1.7	0.086	0.77
GOTERM_BP_FAT	intracellular steroid hormone receptor signaling pathway	8	1.2	0.088	0.78
GOTERM_BP_FAT	cellular response to metal ion	14	2.1	0.088	0.78
GOTERM_BP_FAT	regulation of mitochondrion organization	11	1.7	0.089	0.78
GOTERM_BP_FAT	protein secretion	21	3.2	0.089	0.78
GOTERM_BP_FAT	peptidyl-proline modification	5	0.8	0.089	0.78
GOTERM_BP_FAT	glycosyl compound biosynthetic process	5	0.8	0.089	0.78
GOTERM_BP_FAT	positive regulation of protein dephosphorylation	5	0.8	0.089	0.78
GOTERM_BP_FAT	peptidyl-glutamic acid modification	4	0.6	0.092	0.8
GOTERM_BP_FAT	protein peptidyl-prolyl isomerization	4	0.6	0.092	0.8
GOTERM_BP_FAT	lipid transport	21	3.2	0.092	0.81
GOTERM_BP_FAT	head development	44	6.6	0.094	0.81
GOTERM_BP_FAT	guanosine-containing compound metabolic process	5	0.8	0.094	0.81
GOTERM_BP_FAT	aldehyde catabolic process	3	0.5	0.094	0.81
GOTERM_BP_FAT	quinone biosynthetic process	3	0.5	0.094	0.81
GOTERM_BP_FAT	ubiquinone biosynthetic process	3	0.5	0.094	0.81
GOTERM_BP_FAT	primary amino compound metabolic process	3	0.5	0.094	0.81
GOTERM_BP_FAT	positive regulation of insulin secretion	8	1.2	0.095	0.81
GOTERM_BP_FAT	negative regulation of cargo loading into COPII-coated vesicle	2	0.3	0.095	0.81
GOTERM_BP_FAT	U2-type prespliceosome assembly	2	0.3	0.095	0.81
GOTERM_BP_FAT	fructose catabolic process to hydroxyacetone phosphate and glyceraldehyde-3-phosphate	2	0.3	0.095	0.81
GOTERM_BP_FAT	peptidyl-glutamic acid carboxylation	2	0.3	0.095	0.81
GOTERM_BP_FAT	glial cell fate determination	2	0.3	0.095	0.81
GOTERM_BP_FAT	aldonic acid metabolic process	2	0.3	0.095	0.81
GOTERM_BP_FAT	protein carboxylation	2	0.3	0.095	0.81
GOTERM_BP_FAT	peptidyl-serine ADP-ribosylation	2	0.3	0.095	0.81
GOTERM_BP_FAT	RNA (guanine-N7)-methylation	2	0.3	0.095	0.81
GOTERM_BP_FAT	D-gluconate metabolic process	2	0.3	0.095	0.81
GOTERM_BP_FAT	actin filament bundle distribution	2	0.3	0.095	0.81
GOTERM_BP_FAT	DNA ADP-ribosylation	2	0.3	0.095	0.81
GOTERM_BP_FAT	positive regulation of cellular component organization	63	9.5	0.096	0.82
GOTERM_BP_FAT	negative regulation of intracellular transport	8	1.2	0.098	0.83
GOTERM_BP_FAT	pyrimidine ribonucleotide metabolic process	4	0.6	0.098	0.83
GOTERM_BP_FAT	chaperone mediated protein folding requiring cofactor	4	0.6	0.098	0.83
GOTERM_BP_FAT	cGMP metabolic process	4	0.6	0.098	0.83
GOTERM_BP_FAT	pyrimidine nucleotide biosynthetic process	4	0.6	0.098	0.83
GOTERM_BP_FAT	cell redox homeostasis	4	0.6	0.098	0.83
GOTERM_BP_FAT	icosanoid metabolic process	9	1.4	0.099	0.84
GOTERM_CC_FAT	endoplasmic reticulum part	112	16.8	4.5e-22	3.6e-19
GOTERM_CC_FAT	proteasome complex	27	4.1	2.9e-19	1.1e-16
GOTERM_CC_FAT	nuclear outer membrane-endoplasmic reticulum membrane network	101	15.2	5.3e-19	1.4e-16
GOTERM_CC_FAT	endoplasmic reticulum	144	21.6	1.6e-18	3.1e-16
GOTERM_CC_FAT	endoplasmic reticulum membrane	98	14.7	2.3e-18	3.7e-16
GOTERM_CC_FAT	mitochondrial part	94	14.1	9.5e-16	1.3e-13
GOTERM_CC_FAT	endopeptidase complex	27	4.1	2.5e-15	2.8e-13
GOTERM_CC_FAT	mitochondrion	133	20	3.4e-15	3.4e-13
GOTERM_CC_FAT	peptidase complex	30	4.5	1.1e-14	9.8e-13
GOTERM_CC_FAT	mitochondrial matrix	46	6.9	8.6e-14	6.9e-12
GOTERM_CC_FAT	proteasome core complex	14	2.1	1.2e-12	8.2e-11
GOTERM_CC_FAT	mitochondrial ribosome	23	3.5	1.3e-12	8.2e-11
GOTERM_CC_FAT	organellar ribosome	23	3.5	1.3e-12	8.2e-11
GOTERM_CC_FAT	cytosol	236	35.4	1.9e-11	1.1e-09
GOTERM_CC_FAT	proteasome regulatory particle	11	1.7	1.5e-09	8.2e-08
GOTERM_CC_FAT	endoplasmic reticulum chaperone complex	9	1.4	1.9e-09	9.6e-08
GOTERM_CC_FAT	proteasome accessory complex	11	1.7	1.9e-08	9.1e-07
GOTERM_CC_FAT	proteasome regulatory particle, base subcomplex	8	1.2	3.4e-08	1.5e-06
GOTERM_CC_FAT	organelle envelope	84	12.6	8.8e-08	3.6e-06
GOTERM_CC_FAT	envelope	84	12.6	9e-08	3.6e-06
GOTERM_CC_FAT	endoplasmic reticulum lumen	17	2.6	1.7e-07	6.4e-06
GOTERM_CC_FAT	intracellular ribonucleoprotein complex	87	13.1	2.9e-07	1e-05
GOTERM_CC_FAT	ribonucleoprotein complex	92	13.8	3.6e-07	1.2e-05
GOTERM_CC_FAT	proteasome core complex, alpha-subunit complex	7	1.1	5.7e-07	1.9e-05
GOTERM_CC_FAT	mitochondrial envelope	58	8.7	6e-07	1.9e-05
GOTERM_CC_FAT	ER to Golgi transport vesicle	14	2.1	6.1e-07	1.9e-05
GOTERM_CC_FAT	organellar small ribosomal subunit	10	1.5	8.5e-07	2.3e-05
GOTERM_CC_FAT	mitochondrial small ribosomal subunit	10	1.5	8.5e-07	2.3e-05
GOTERM_CC_FAT	ribosomal subunit	41	6.2	8.7e-07	2.3e-05
GOTERM_CC_FAT	rough endoplasmic reticulum membrane	13	2	8.8e-07	2.3e-05
GOTERM_CC_FAT	mitochondrial membrane	54	8.1	9.3e-07	2.4e-05
GOTERM_CC_FAT	melanosome	17	2.6	1.2e-06	2.9e-05
GOTERM_CC_FAT	pigment granule	17	2.6	1.2e-06	2.9e-05
GOTERM_CC_FAT	smooth endoplasmic reticulum	11	1.7	1.9e-06	4.5e-05
GOTERM_CC_FAT	mitochondrial large ribosomal subunit	13	2	2.3e-06	5.2e-05
GOTERM_CC_FAT	organellar large ribosomal subunit	13	2	2.3e-06	5.2e-05
GOTERM_CC_FAT	proteasome core complex, beta-subunit complex	7	1.1	4.2e-06	9.1e-05
GOTERM_CC_FAT	chaperone complex	10	1.5	6.3e-06	0.00013
GOTERM_CC_FAT	ribosome	46	6.9	7.4e-06	0.00015
GOTERM_CC_FAT	rough endoplasmic reticulum	18	2.7	2.1e-05	0.00043
GOTERM_CC_FAT	coated vesicle membrane	15	2.3	5.8e-05	0.0011
GOTERM_CC_FAT	coated vesicle	23	3.5	6e-05	0.0011
GOTERM_CC_FAT	mitochondrial pyruvate dehydrogenase complex	5	0.8	6.8e-05	0.0013
GOTERM_CC_FAT	ER to Golgi transport vesicle membrane	8	1.2	0.00011	0.002
GOTERM_CC_FAT	mitochondrial inner membrane	35	5.3	0.00012	0.0022
GOTERM_CC_FAT	integral component of endoplasmic reticulum membrane	17	2.6	0.00013	0.0023
GOTERM_CC_FAT	organelle inner membrane	38	5.7	0.00013	0.0023
GOTERM_CC_FAT	endoplasmic reticulum-Golgi intermediate compartment	14	2.1	0.00015	0.0025
GOTERM_CC_FAT	large ribosomal subunit	26	3.9	0.00019	0.0031
GOTERM_CC_FAT	pyruvate dehydrogenase complex	5	0.8	0.00023	0.0036
GOTERM_CC_FAT	cytosolic proteasome complex	5	0.8	0.00023	0.0036
GOTERM_CC_FAT	intrinsic component of endoplasmic reticulum membrane	17	2.6	0.00024	0.0037
GOTERM_CC_FAT	lipid particle	14	2.1	0.00027	0.0041
GOTERM_CC_FAT	small ribosomal subunit	17	2.6	0.00061	0.0091
GOTERM_CC_FAT	cytoplasmic side of rough endoplasmic reticulum membrane	7	1.1	0.00069	0.01
GOTERM_CC_FAT	COPI-coated vesicle membrane	6	0.9	0.00078	0.011
GOTERM_CC_FAT	organelle outer membrane	19	2.9	0.00079	0.011
GOTERM_CC_FAT	outer membrane	19	2.9	0.00079	0.011
GOTERM_CC_FAT	sarcoplasmic reticulum lumen	4	0.6	0.001	0.014
GOTERM_CC_FAT	oxidoreductase complex	15	2.3	0.001	0.014
GOTERM_CC_FAT	COPI-coated vesicle	7	1.1	0.0014	0.019
GOTERM_CC_FAT	perichromatin fibrils	4	0.6	0.0027	0.035
GOTERM_CC_FAT	cytoplasmic side of endoplasmic reticulum membrane	7	1.1	0.003	0.038
GOTERM_CC_FAT	organelle envelope lumen	12	1.8	0.0033	0.041
GOTERM_CC_FAT	catalytic step 2 spliceosome	11	1.7	0.0037	0.046
GOTERM_CC_FAT	tRNA-splicing ligase complex	4	0.6	0.004	0.048
GOTERM_CC_FAT	mitochondrial membrane part	22	3.3	0.0043	0.052
GOTERM_CC_FAT	microtubule	29	4.4	0.0045	0.053
GOTERM_CC_FAT	cytosolic part	35	5.3	0.0046	0.053
GOTERM_CC_FAT	chaperonin-containing T-complex	4	0.6	0.0055	0.062
GOTERM_CC_FAT	translocon complex	4	0.6	0.0055	0.062
GOTERM_CC_FAT	spliceosomal complex	17	2.6	0.0059	0.066
GOTERM_CC_FAT	mitochondrial outer membrane	15	2.3	0.0072	0.079
GOTERM_CC_FAT	peroxisome	14	2.1	0.0078	0.084
GOTERM_CC_FAT	microbody	14	2.1	0.0078	0.084
GOTERM_CC_FAT	apical part of cell	32	4.8	0.011	0.12
GOTERM_CC_FAT	COPI vesicle coat	4	0.6	0.012	0.12
GOTERM_CC_FAT	zona pellucida receptor complex	4	0.6	0.012	0.12
GOTERM_CC_FAT	endoplasmic reticulum-Golgi intermediate compartment membrane	6	0.9	0.013	0.13
GOTERM_CC_FAT	mitochondrial protein complex	16	2.4	0.014	0.14
GOTERM_CC_FAT	inclusion body	9	1.4	0.015	0.15
GOTERM_CC_FAT	transport vesicle	29	4.4	0.017	0.17
GOTERM_CC_FAT	endoplasmic reticulum exit site	5	0.8	0.019	0.18
GOTERM_CC_FAT	perinuclear region of cytoplasm	43	6.5	0.02	0.19
GOTERM_CC_FAT	Sec61 translocon complex	3	0.5	0.02	0.19
GOTERM_CC_FAT	site of DNA damage	10	1.5	0.021	0.19
GOTERM_CC_FAT	vesicle coat	7	1.1	0.023	0.21
GOTERM_CC_FAT	polysome	9	1.4	0.023	0.21
GOTERM_CC_FAT	nucleolus	49	7.4	0.025	0.22
GOTERM_CC_FAT	polymeric cytoskeletal fiber	39	5.9	0.025	0.23
GOTERM_CC_FAT	MHC class I peptide loading complex	3	0.5	0.027	0.24
GOTERM_CC_FAT	oligosaccharyltransferase complex	4	0.6	0.03	0.26
GOTERM_CC_FAT	nuclear envelope	28	4.2	0.03	0.26
GOTERM_CC_FAT	Golgi-associated vesicle membrane	6	0.9	0.031	0.26
GOTERM_CC_FAT	microtubule cytoskeleton	66	9.9	0.032	0.27
GOTERM_CC_FAT	apical plasma membrane	25	3.8	0.033	0.27
GOTERM_CC_FAT	mitochondrial intermembrane space	9	1.4	0.036	0.3
GOTERM_CC_FAT	inner mitochondrial membrane protein complex	13	2	0.037	0.3
GOTERM_CC_FAT	ER-mitochondrion membrane contact site	4	0.6	0.039	0.32
GOTERM_CC_FAT	myelin sheath	7	1.1	0.046	0.37
GOTERM_CC_FAT	nuclear matrix	9	1.4	0.046	0.37
GOTERM_CC_FAT	kinetochore	11	1.7	0.05	0.4
GOTERM_CC_FAT	spliceosomal snRNP complex	7	1.1	0.051	0.4
GOTERM_CC_FAT	peroxisomal matrix	4	0.6	0.056	0.43
GOTERM_CC_FAT	microbody lumen	4	0.6	0.056	0.43
GOTERM_CC_FAT	germ cell nucleus	9	1.4	0.058	0.44
GOTERM_CC_FAT	supramolecular fiber	47	7.1	0.058	0.44
GOTERM_CC_FAT	nuclear periphery	10	1.5	0.06	0.44
GOTERM_CC_FAT	nuclear envelope lumen	3	0.5	0.064	0.47
GOTERM_CC_FAT	apical cortex	3	0.5	0.064	0.47
GOTERM_CC_FAT	supramolecular complex	47	7.1	0.065	0.47
GOTERM_CC_FAT	supramolecular polymer	47	7.1	0.065	0.47
GOTERM_CC_FAT	aggresome	5	0.8	0.066	0.47
GOTERM_CC_FAT	small nuclear ribonucleoprotein complex	7	1.1	0.068	0.47
GOTERM_CC_FAT	Golgi-associated vesicle	8	1.2	0.072	0.49
GOTERM_CC_FAT	germinal vesicle	3	0.5	0.075	0.49
GOTERM_CC_FAT	proton-transporting ATP synthase, stator stalk	2	0.3	0.075	0.49
GOTERM_CC_FAT	PCSK9-LDLR complex	2	0.3	0.075	0.49
GOTERM_CC_FAT	cleavage body	2	0.3	0.075	0.49
GOTERM_CC_FAT	mitochondrial proton-transporting ATP synthase, stator stalk	2	0.3	0.075	0.49
GOTERM_CC_FAT	VCP-NSFL1C complex	2	0.3	0.075	0.49
GOTERM_CC_FAT	PCSK9-AnxA2 complex	2	0.3	0.075	0.49
GOTERM_CC_FAT	U2 snRNP	4	0.6	0.076	0.49
GOTERM_CC_FAT	nuclear replisome	4	0.6	0.083	0.54
GOTERM_CC_FAT	nuclear chromatin	6	0.9	0.089	0.57
GOTERM_CC_FAT	replisome	4	0.6	0.091	0.57
GOTERM_CC_FAT	nucleoplasm	154	23.1	0.091	0.57
GOTERM_CC_FAT	nuclear outer membrane	4	0.6	0.098	0.61
GOTERM_CC_FAT	mitochondrial proton-transporting ATP synthase complex, coupling factor F(o)	3	0.5	0.099	0.61
GOTERM_CC_FAT	outer mitochondrial membrane protein complex	3	0.5	0.099	0.61
GOTERM_MF_FAT	small molecule binding	136	20.4	8.9e-09	1.3e-05
GOTERM_MF_FAT	cofactor binding	32	4.8	3e-08	2.2e-05
GOTERM_MF_FAT	threonine-type endopeptidase activity	8	1.2	1e-07	3.7e-05
GOTERM_MF_FAT	threonine-type peptidase activity	8	1.2	1e-07	3.7e-05
GOTERM_MF_FAT	ribonucleoprotein complex binding	23	3.5	1.8e-07	4.2e-05
GOTERM_MF_FAT	proteasome-activating ATPase activity	6	0.9	2.1e-07	4.2e-05
GOTERM_MF_FAT	nucleotide binding	113	17	2.4e-07	4.2e-05
GOTERM_MF_FAT	nucleoside phosphate binding	113	17	2.4e-07	4.2e-05
GOTERM_MF_FAT	macromolecular complex binding	89	13.4	2.7e-07	4.3e-05
GOTERM_MF_FAT	coenzyme binding	25	3.8	8.2e-07	0.00012
GOTERM_MF_FAT	identical protein binding	115	17.3	2.4e-06	0.00031
GOTERM_MF_FAT	NADP binding	12	1.8	8.2e-06	0.00098
GOTERM_MF_FAT	oxidoreductase activity, acting on the aldehyde or oxo group of donors	13	2	9.9e-06	0.0011
GOTERM_MF_FAT	oxidoreductase activity, acting on the aldehyde or oxo group of donors, NAD or NADP as acceptor	12	1.8	1.3e-05	0.0013
GOTERM_MF_FAT	unfolded protein binding	14	2.1	1.3e-05	0.0013
GOTERM_MF_FAT	oxidoreductase activity, acting on CH-OH group of donors	18	2.7	1.7e-05	0.0015
GOTERM_MF_FAT	NAD binding	13	2	1.9e-05	0.0016
GOTERM_MF_FAT	oxidoreductase activity, acting on the CH-OH group of donors, NAD or NADP as acceptor	17	2.6	2.4e-05	0.0018
GOTERM_MF_FAT	isomerase activity	19	2.9	2.4e-05	0.0018
GOTERM_MF_FAT	structural constituent of ribosome	35	5.3	3.7e-05	0.0026
GOTERM_MF_FAT	ribonucleotide binding	93	14	3.8e-05	0.0026
GOTERM_MF_FAT	ribosome binding	12	1.8	4.2e-05	0.0027
GOTERM_MF_FAT	ATPase activity	32	4.8	6e-05	0.0037
GOTERM_MF_FAT	RNA binding	78	11.7	8.7e-05	0.0052
GOTERM_MF_FAT	anion binding	129	19.4	0.00011	0.0063
GOTERM_MF_FAT	carboxylic acid binding	20	3	0.00017	0.0094
GOTERM_MF_FAT	nucleoside-triphosphatase activity	49	7.4	0.00018	0.0094
GOTERM_MF_FAT	purine ribonucleotide binding	89	13.4	0.00019	0.0094
GOTERM_MF_FAT	protein binding involved in protein folding	9	1.4	0.00019	0.0094
GOTERM_MF_FAT	carbohydrate derivative binding	103	15.5	0.0002	0.0096
GOTERM_MF_FAT	purine ribonucleoside triphosphate binding	87	13.1	0.00021	0.0098
GOTERM_MF_FAT	pyrophosphatase activity	51	7.7	0.00023	0.01
GOTERM_MF_FAT	hydrolase activity, acting on acid anhydrides	51	7.7	0.00024	0.01
GOTERM_MF_FAT	hydrolase activity, acting on acid anhydrides, in phosphorus-containing anhydrides	51	7.7	0.00024	0.01
GOTERM_MF_FAT	purine nucleotide binding	89	13.4	0.00025	0.01
GOTERM_MF_FAT	chaperone binding	13	2	0.00028	0.011
GOTERM_MF_FAT	organic acid binding	20	3	0.00032	0.012
GOTERM_MF_FAT	enzyme binding	104	15.6	0.00033	0.012
GOTERM_MF_FAT	ribonucleoside binding	27	4.1	0.00041	0.015
GOTERM_MF_FAT	disulfide oxidoreductase activity	8	1.2	0.00043	0.015
GOTERM_MF_FAT	ADP binding	8	1.2	0.0005	0.017
GOTERM_MF_FAT	nucleoside binding	27	4.1	0.00053	0.018
GOTERM_MF_FAT	monosaccharide binding	11	1.7	0.00056	0.019
GOTERM_MF_FAT	structural molecule activity	53	8	0.0006	0.02
GOTERM_MF_FAT	pyruvate dehydrogenase (NAD+) activity	4	0.6	0.00063	0.02
GOTERM_MF_FAT	pyruvate dehydrogenase [NAD(P)+] activity	4	0.6	0.00063	0.02
GOTERM_MF_FAT	oxidoreductase activity, acting on a sulfur group of donors	9	1.4	0.00068	0.021
GOTERM_MF_FAT	purine ribonucleoside binding	26	3.9	0.00079	0.023
GOTERM_MF_FAT	monocarboxylic acid binding	11	1.7	0.0008	0.023
GOTERM_MF_FAT	5S rRNA binding	5	0.8	0.00085	0.024
GOTERM_MF_FAT	purine nucleoside binding	26	3.9	0.00088	0.025
GOTERM_MF_FAT	carbon-carbon lyase activity	8	1.2	0.00097	0.027
GOTERM_MF_FAT	pyruvate dehydrogenase activity	4	0.6	0.0011	0.029
GOTERM_MF_FAT	intramolecular oxidoreductase activity	9	1.4	0.0012	0.031
GOTERM_MF_FAT	GTP binding	25	3.8	0.0014	0.036
GOTERM_MF_FAT	guanyl ribonucleotide binding	26	3.9	0.0014	0.036
GOTERM_MF_FAT	guanyl nucleotide binding	26	3.9	0.0015	0.036
GOTERM_MF_FAT	magnesium ion binding	18	2.7	0.0017	0.041
GOTERM_MF_FAT	prenyltransferase activity	5	0.8	0.0019	0.045
GOTERM_MF_FAT	protein disulfide oxidoreductase activity	6	0.9	0.0022	0.053
GOTERM_MF_FAT	adenyl ribonucleotide binding	70	10.5	0.0024	0.056
GOTERM_MF_FAT	adenyl nucleotide binding	70	10.5	0.0029	0.065
GOTERM_MF_FAT	protein disulfide isomerase activity	5	0.8	0.0029	0.065
GOTERM_MF_FAT	intramolecular oxidoreductase activity, transposing S-S bonds	5	0.8	0.0029	0.065
GOTERM_MF_FAT	ATP binding	68	10.2	0.003	0.066
GOTERM_MF_FAT	oxidoreductase activity, acting on peroxide as acceptor	8	1.2	0.0032	0.069
GOTERM_MF_FAT	hydro-lyase activity	8	1.2	0.0035	0.075
GOTERM_MF_FAT	transferase activity, transferring one-carbon groups	16	2.4	0.0055	0.11
GOTERM_MF_FAT	carbon-oxygen lyase activity	9	1.4	0.0055	0.11
GOTERM_MF_FAT	bile acid binding	4	0.6	0.006	0.12
GOTERM_MF_FAT	vitamin binding	12	1.8	0.006	0.12
GOTERM_MF_FAT	transferase activity, transferring alkyl or aryl (other than methyl) groups	8	1.2	0.0075	0.15
GOTERM_MF_FAT	ATPase activity, coupled	17	2.6	0.0079	0.15
GOTERM_MF_FAT	rRNA binding	10	1.5	0.0081	0.16
GOTERM_MF_FAT	methyltransferase activity	15	2.3	0.0082	0.16
GOTERM_MF_FAT	structural constituent of cytoskeleton	8	1.2	0.0088	0.17
GOTERM_MF_FAT	glutathione peroxidase activity	5	0.8	0.0093	0.17
GOTERM_MF_FAT	antioxidant activity	9	1.4	0.0095	0.17
GOTERM_MF_FAT	amide binding	22	3.3	0.0095	0.17
GOTERM_MF_FAT	peroxidase activity	7	1.1	0.01	0.18
GOTERM_MF_FAT	misfolded protein binding	5	0.8	0.012	0.21
GOTERM_MF_FAT	heat shock protein binding	12	1.8	0.013	0.22
GOTERM_MF_FAT	carboxy-lyase activity	5	0.8	0.014	0.24
GOTERM_MF_FAT	active transmembrane transporter activity	22	3.3	0.014	0.24
GOTERM_MF_FAT	fructose binding	3	0.5	0.014	0.24
GOTERM_MF_FAT	acyl-CoA desaturase activity	3	0.5	0.014	0.24
GOTERM_MF_FAT	alcohol dehydrogenase (NADP+) activity	5	0.8	0.015	0.25
GOTERM_MF_FAT	ubiquitin-like protein ligase binding	20	3	0.016	0.26
GOTERM_MF_FAT	amino acid binding	8	1.2	0.017	0.28
GOTERM_MF_FAT	ubiquitin protein ligase binding	19	2.9	0.017	0.28
GOTERM_MF_FAT	active ion transmembrane transporter activity	11	1.7	0.018	0.28
GOTERM_MF_FAT	protein dimerization activity	49	7.4	0.019	0.3
GOTERM_MF_FAT	malate dehydrogenase activity	3	0.5	0.02	0.3
GOTERM_MF_FAT	carbohydrate binding	17	2.6	0.02	0.3
GOTERM_MF_FAT	peptide transporter activity	8	1.2	0.021	0.31
GOTERM_MF_FAT	alditol:NADP+ 1-oxidoreductase activity	4	0.6	0.022	0.33
GOTERM_MF_FAT	protein transporter activity	7	1.1	0.024	0.36
GOTERM_MF_FAT	Hsp90 protein binding	6	0.9	0.024	0.36
GOTERM_MF_FAT	nitric-oxide synthase regulator activity	3	0.5	0.026	0.37
GOTERM_MF_FAT	aldo-keto reductase (NADP) activity	5	0.8	0.026	0.37
GOTERM_MF_FAT	peptidase activity	34	5.1	0.027	0.38
GOTERM_MF_FAT	scaffold protein binding	8	1.2	0.027	0.38
GOTERM_MF_FAT	protein N-terminus binding	10	1.5	0.031	0.43
GOTERM_MF_FAT	sodium:phosphate symporter activity	3	0.5	0.033	0.45
GOTERM_MF_FAT	organic cyclic compound binding	213	32	0.035	0.48
GOTERM_MF_FAT	protein homodimerization activity	34	5.1	0.035	0.48
GOTERM_MF_FAT	D-threo-aldose 1-dehydrogenase activity	4	0.6	0.037	0.5
GOTERM_MF_FAT	oxidoreductase activity, acting on paired donors, with oxidation of a pair of donors resulting in the reduction of molecular oxygen to two molecules of water	3	0.5	0.04	0.52
GOTERM_MF_FAT	mitochondrial ribosome binding	3	0.5	0.04	0.52
GOTERM_MF_FAT	carbohydrate derivative transporter activity	6	0.9	0.042	0.55
GOTERM_MF_FAT	ion binding	210	31.5	0.045	0.58
GOTERM_MF_FAT	zinc ion transmembrane transporter activity	4	0.6	0.046	0.59
GOTERM_MF_FAT	heterocyclic compound binding	209	31.4	0.047	0.59
GOTERM_MF_FAT	protein domain specific binding	37	5.6	0.047	0.59
GOTERM_MF_FAT	intramolecular transferase activity, phosphotransferases	3	0.5	0.048	0.59
GOTERM_MF_FAT	oxidoreductase activity, acting on the CH-CH group of donors	6	0.9	0.048	0.59
GOTERM_MF_FAT	fatty acid binding	6	0.9	0.051	0.62
GOTERM_MF_FAT	single-stranded DNA binding	9	1.4	0.051	0.62
GOTERM_MF_FAT	steroid dehydrogenase activity	5	0.8	0.054	0.65
GOTERM_MF_FAT	fatty acid synthase activity	3	0.5	0.056	0.66
GOTERM_MF_FAT	U6 snRNA binding	3	0.5	0.056	0.66
GOTERM_MF_FAT	thiolester hydrolase activity	6	0.9	0.057	0.66
GOTERM_MF_FAT	peptidase activity, acting on L-amino acid peptides	31	4.7	0.06	0.69
GOTERM_MF_FAT	macromolecule transmembrane transporter activity	4	0.6	0.061	0.69
GOTERM_MF_FAT	oxidoreductase activity, acting on the CH-CH group of donors, NAD or NADP as acceptor	4	0.6	0.061	0.69
GOTERM_MF_FAT	snRNA binding	5	0.8	0.062	0.69
GOTERM_MF_FAT	damaged DNA binding	6	0.9	0.063	0.69
GOTERM_MF_FAT	phosphogluconate dehydrogenase (decarboxylating) activity	2	0.3	0.064	0.69
GOTERM_MF_FAT	acetyl-CoA carboxylase activity	2	0.3	0.064	0.69
GOTERM_MF_FAT	UFM1 transferase activity	2	0.3	0.064	0.69
GOTERM_MF_FAT	trans-permethrin hydrolase activity	2	0.3	0.064	0.69
GOTERM_MF_FAT	linoleoyl-CoA desaturase activity	2	0.3	0.064	0.69
GOTERM_MF_FAT	exopeptidase activity	8	1.2	0.07	0.75
GOTERM_MF_FAT	MHC class I protein binding	4	0.6	0.073	0.77
GOTERM_MF_FAT	P-P-bond-hydrolysis-driven transmembrane transporter activity	9	1.4	0.073	0.77
GOTERM_MF_FAT	aldehyde-lyase activity	3	0.5	0.074	0.77
GOTERM_MF_FAT	glucose binding	3	0.5	0.074	0.77
GOTERM_MF_FAT	S-adenosylmethionine-dependent methyltransferase activity	10	1.5	0.075	0.78
GOTERM_MF_FAT	primary active transmembrane transporter activity	9	1.4	0.076	0.78
GOTERM_MF_FAT	metalloexopeptidase activity	6	0.9	0.077	0.79
GOTERM_MF_FAT	ligase activity	10	1.5	0.085	0.85
GOTERM_MF_FAT	lipid binding	36	5.4	0.087	0.85
GOTERM_MF_FAT	oxidoreductase activity, acting on paired donors, with incorporation or reduction of molecular oxygen, NAD(P)H as one donor, and incorporation of one atom of oxygen	5	0.8	0.088	0.85
GOTERM_MF_FAT	oxidoreductase activity, acting on paired donors, with incorporation or reduction of molecular oxygen, NAD(P)H as one donor, and incorporation of one atom of oxygen	5	0.8	0.088	0.85
GOTERM_MF_FAT	organic anion transmembrane transporter activity	12	1.8	0.091	0.85
GOTERM_MF_FAT	snoRNA binding	4	0.6	0.091	0.85
GOTERM_MF_FAT	mRNA 5'-UTR binding	4	0.6	0.091	0.85
GOTERM_MF_FAT	phosphate transmembrane transporter activity	3	0.5	0.094	0.85
GOTERM_MF_FAT	FMN binding	3	0.5	0.094	0.85
GOTERM_MF_FAT	protein ADP-ribosylase activity	3	0.5	0.094	0.85
GOTERM_MF_FAT	phosphate ion transmembrane transporter activity	3	0.5	0.094	0.85
GOTERM_MF_FAT	glutathione binding	3	0.5	0.094	0.85
GOTERM_MF_FAT	aldehyde dehydrogenase (NADP+) activity	2	0.3	0.094	0.85
GOTERM_MF_FAT	protein farnesyltransferase activity	2	0.3	0.094	0.85
GOTERM_MF_FAT	nitric-oxide synthase activity	2	0.3	0.094	0.85
GOTERM_MF_FAT	L-malate dehydrogenase activity	2	0.3	0.094	0.85
GOTERM_MF_FAT	sterol response element binding	2	0.3	0.094	0.85
GOTERM_MF_FAT	S-acetyltransferase activity	2	0.3	0.094	0.85
GOTERM_MF_FAT	cation-transporting ATPase activity	6	0.9	0.097	0.87
GOTERM_MF_FAT	steroid dehydrogenase activity, acting on the CH-OH group of donors, NAD or NADP as acceptor	4	0.6	0.097	0.87
KEGG_PATHWAY	Proteasome	25	3.8	4.1e-21	1.2e-18
KEGG_PATHWAY	Amyotrophic lateral sclerosis	62	9.3	9.6e-21	1.4e-18
KEGG_PATHWAY	Parkinson disease	49	7.4	8.1e-18	7.9e-16
KEGG_PATHWAY	Prion disease	47	7.1	4.6e-16	3.4e-14
KEGG_PATHWAY	Metabolic pathways	130	19.5	2.3e-14	1.4e-12
KEGG_PATHWAY	Huntington disease	45	6.8	7.7e-13	3.7e-11
KEGG_PATHWAY	Protein processing in endoplasmic reticulum	32	4.8	3e-12	1.3e-10
KEGG_PATHWAY	Alzheimer disease	50	7.5	5.9e-12	2.2e-10
KEGG_PATHWAY	Pathways of neurodegeneration - multiple diseases	56	8.4	7.6e-12	2.5e-10
KEGG_PATHWAY	Spinocerebellar ataxia	28	4.2	6.4e-11	1.9e-09
KEGG_PATHWAY	Carbon metabolism	22	3.3	2.4e-08	6.5e-07
KEGG_PATHWAY	Pyruvate metabolism	13	2	3.2e-07	7.8e-06
KEGG_PATHWAY	Ribosome	28	4.2	1e-06	2.3e-05
KEGG_PATHWAY	Glycolysis / Gluconeogenesis	14	2.1	4.7e-06	9.8e-05
KEGG_PATHWAY	Biosynthesis of cofactors	21	3.2	8e-06	0.00016
KEGG_PATHWAY	Spliceosome	17	2.6	0.00018	0.0033
KEGG_PATHWAY	Protein export	7	1.1	0.00064	0.011
KEGG_PATHWAY	Citrate cycle (TCA cycle)	7	1.1	0.0017	0.027
KEGG_PATHWAY	Propanoate metabolism	7	1.1	0.0017	0.027
KEGG_PATHWAY	Phagosome	18	2.7	0.0023	0.034
KEGG_PATHWAY	Biosynthesis of unsaturated fatty acids	7	1.1	0.0028	0.039
KEGG_PATHWAY	Fatty acid metabolism	9	1.4	0.0041	0.055
KEGG_PATHWAY	Biosynthesis of amino acids	10	1.5	0.0057	0.073
KEGG_PATHWAY	Ubiquinone and other terpenoid-quinone biosynthesis	4	0.6	0.0098	0.12
KEGG_PATHWAY	Glutathione metabolism	9	1.4	0.01	0.12
KEGG_PATHWAY	PPAR signaling pathway	10	1.5	0.011	0.12
KEGG_PATHWAY	Fructose and mannose metabolism	6	0.9	0.017	0.19
KEGG_PATHWAY	Glycerolipid metabolism	8	1.2	0.019	0.19
KEGG_PATHWAY	Cysteine and methionine metabolism	7	1.1	0.019	0.19
KEGG_PATHWAY	Biosynthesis of nucleotide sugars	6	0.9	0.019	0.19
KEGG_PATHWAY	Amino sugar and nucleotide sugar metabolism	7	1.1	0.021	0.2
KEGG_PATHWAY	Gap junction	9	1.4	0.032	0.29
KEGG_PATHWAY	Pentose phosphate pathway	5	0.8	0.037	0.33
KEGG_PATHWAY	Fatty acid biosynthesis	4	0.6	0.039	0.34
KEGG_PATHWAY	Glyoxylate and dicarboxylate metabolism	5	0.8	0.041	0.35
KEGG_PATHWAY	Drug metabolism - other enzymes	9	1.4	0.052	0.42
KEGG_PATHWAY	Tight junction	13	2	0.053	0.42
KEGG_PATHWAY	Tryptophan metabolism	6	0.9	0.061	0.47
KEGG_PATHWAY	Arginine and proline metabolism	6	0.9	0.065	0.48
KEGG_PATHWAY	Sulfur metabolism	3	0.5	0.065	0.48
KEGG_PATHWAY	Insulin signaling pathway	11	1.7	0.073	0.51
KEGG_PATHWAY	Glucagon signaling pathway	9	1.4	0.076	0.51
KEGG_PATHWAY	Chemical carcinogenesis - reactive oxygen species	16	2.4	0.076	0.51
KEGG_PATHWAY	Tyrosine metabolism	5	0.8	0.077	0.51
KEGG_PATHWAY	Pyrimidine metabolism	6	0.9	0.079	0.52
KEGG_PATHWAY	Thermogenesis	16	2.4	0.082	0.52
KEGG_PATHWAY	Terpenoid backbone biosynthesis	4	0.6	0.089	0.55
KEGG_PATHWAY	Thyroid hormone synthesis	7	1.1	0.091	0.55

## Sheet: Flutamide_Vs_DHT_down-DEGs
Category	Term	Count	%	P-Value	Benjamini
GOTERM_BP_FAT	carboxylic acid metabolic process	105	16.4	3.5e-29	2.3e-25
GOTERM_BP_FAT	oxoacid metabolic process	108	16.9	4.5e-28	1.4e-24
GOTERM_BP_FAT	organic acid metabolic process	108	16.9	2e-27	4.3e-24
GOTERM_BP_FAT	lipid metabolic process	122	19.1	1.2e-25	1.9e-22
GOTERM_BP_FAT	monocarboxylic acid metabolic process	81	12.7	2e-25	2.5e-22
GOTERM_BP_FAT	cellular lipid metabolic process	102	16	1.2e-24	1.3e-21
GOTERM_BP_FAT	fatty acid metabolic process	61	9.5	2.5e-22	2.3e-19
GOTERM_BP_FAT	carboxylic acid catabolic process	40	6.3	4.8e-17	3.4e-14
GOTERM_BP_FAT	organic acid catabolic process	40	6.3	4.8e-17	3.4e-14
GOTERM_BP_FAT	fatty acid catabolic process	27	4.2	3.7e-16	2.3e-13
GOTERM_BP_FAT	single-organism catabolic process	81	12.7	4.4e-16	2.6e-13
GOTERM_BP_FAT	lipid modification	40	6.3	7.4e-16	4e-13
GOTERM_BP_FAT	fatty acid oxidation	27	4.2	1e-15	4.9e-13
GOTERM_BP_FAT	monocarboxylic acid catabolic process	29	4.5	2.4e-15	1.1e-12
GOTERM_BP_FAT	lipid oxidation	27	4.2	4.4e-15	1.9e-12
GOTERM_BP_FAT	small molecule catabolic process	45	7	5.7e-15	2.3e-12
GOTERM_BP_FAT	lipid catabolic process	43	6.7	1.1e-14	4e-12
GOTERM_BP_FAT	cellular lipid catabolic process	36	5.6	1.4e-14	4.8e-12
GOTERM_BP_FAT	response to nutrient levels	67	10.5	3.4e-14	1.1e-11
GOTERM_BP_FAT	response to extracellular stimulus	68	10.6	6.3e-14	2e-11
GOTERM_BP_FAT	response to oxygen-containing compound	135	21.1	1.3e-13	3.8e-11
GOTERM_BP_FAT	cellular response to chemical stimulus	171	26.8	2.2e-11	6.3e-09
GOTERM_BP_FAT	long-chain fatty acid metabolic process	23	3.6	2.3e-11	6.3e-09
GOTERM_BP_FAT	fatty acid beta-oxidation	18	2.8	5.9e-11	1.6e-08
GOTERM_BP_FAT	response to starvation	32	5	1.9e-10	4.9e-08
GOTERM_BP_FAT	oxidation-reduction process	44	6.9	3.4e-10	8.3e-08
GOTERM_BP_FAT	response to organic substance	181	28.3	5.5e-10	1.3e-07
GOTERM_BP_FAT	cellular response to starvation	26	4.1	3.7e-09	8.5e-07
GOTERM_BP_FAT	response to organonitrogen compound	80	12.5	1.4e-08	3.1e-06
GOTERM_BP_FAT	carboxylic acid biosynthetic process	31	4.9	2.2e-08	4.6e-06
GOTERM_BP_FAT	organic acid biosynthetic process	31	4.9	2.2e-08	4.6e-06
GOTERM_BP_FAT	response to nitrogen compound	85	13.3	3.3e-08	6.6e-06
GOTERM_BP_FAT	cellular response to oxygen-containing compound	86	13.5	5.4e-08	1.1e-05
GOTERM_BP_FAT	cellular response to organonitrogen compound	55	8.6	6.7e-08	1.3e-05
GOTERM_BP_FAT	cellular response to nutrient levels	29	4.5	7.6e-08	1.4e-05
GOTERM_BP_FAT	intrinsic apoptotic signaling pathway	30	4.7	8.7e-08	1.5e-05
GOTERM_BP_FAT	response to external stimulus	140	21.9	8.7e-08	1.5e-05
GOTERM_BP_FAT	drug metabolic process	14	2.2	1.1e-07	1.9e-05
GOTERM_BP_FAT	lipid biosynthetic process	46	7.2	1.6e-07	2.6e-05
GOTERM_BP_FAT	response to endogenous stimulus	110	17.2	1.6e-07	2.6e-05
GOTERM_BP_FAT	cellular response to extracellular stimulus	30	4.7	2.3e-07	3.7e-05
GOTERM_BP_FAT	response to hormone	69	10.8	2.9e-07	4.4e-05
GOTERM_BP_FAT	cellular response to xenobiotic stimulus	24	3.8	3.7e-07	5.4e-05
GOTERM_BP_FAT	cellular response to external stimulus	36	5.6	3.7e-07	5.4e-05
GOTERM_BP_FAT	small molecule biosynthetic process	41	6.4	4.6e-07	6.5e-05
GOTERM_BP_FAT	modified amino acid transport	11	1.7	5.3e-07	7.4e-05
GOTERM_BP_FAT	response to organic cyclic compound	81	12.7	5.7e-07	7.8e-05
GOTERM_BP_FAT	organic anion transport	39	6.1	6.6e-07	8.6e-05
GOTERM_BP_FAT	cellular response to peptide	37	5.8	6.6e-07	8.6e-05
GOTERM_BP_FAT	response to peptide	48	7.5	7.2e-07	9.2e-05
GOTERM_BP_FAT	response to xenobiotic stimulus	47	7.4	9.2e-07	0.00011
GOTERM_BP_FAT	cellular response to hormone stimulus	49	7.7	1e-06	0.00012
GOTERM_BP_FAT	cofactor metabolic process	36	5.6	1e-06	0.00012
GOTERM_BP_FAT	xenobiotic metabolic process	17	2.7	1e-06	0.00012
GOTERM_BP_FAT	cellular response to nitrogen compound	57	8.9	1.7e-06	0.0002
GOTERM_BP_FAT	cellular response to endogenous stimulus	83	13	2.1e-06	0.00024
GOTERM_BP_FAT	response to peptide hormone	42	6.6	2.6e-06	0.00029
GOTERM_BP_FAT	steroid metabolic process	29	4.5	2.9e-06	0.00032
GOTERM_BP_FAT	response to lipid	75	11.7	2.9e-06	0.00032
GOTERM_BP_FAT	phosphorus metabolic process	145	22.7	3.1e-06	0.00033
GOTERM_BP_FAT	sulfur compound metabolic process	30	4.7	3.4e-06	0.00035
GOTERM_BP_FAT	cellular amino acid metabolic process	26	4.1	4.4e-06	0.00045
GOTERM_BP_FAT	response to nutrient	27	4.2	4.5e-06	0.00045
GOTERM_BP_FAT	cellular response to organic substance	127	19.9	5.5e-06	0.00055
GOTERM_BP_FAT	cellular response to stress	101	15.8	5.9e-06	0.00057
GOTERM_BP_FAT	coenzyme metabolic process	30	4.7	6e-06	0.00057
GOTERM_BP_FAT	positive regulation of cellular catabolic process	31	4.9	6e-06	0.00057
GOTERM_BP_FAT	regulation of hormone levels	42	6.6	6.2e-06	0.00058
GOTERM_BP_FAT	organic hydroxy compound metabolic process	37	5.8	6.2e-06	0.00058
GOTERM_BP_FAT	drug catabolic process	10	1.6	9e-06	0.00082
GOTERM_BP_FAT	arachidonic acid metabolic process	12	1.9	1e-05	0.00094
GOTERM_BP_FAT	response to drug	42	6.6	1.2e-05	0.001
GOTERM_BP_FAT	sulfur compound transport	11	1.7	1.2e-05	0.0011
GOTERM_BP_FAT	response to insulin	29	4.5	1.2e-05	0.0011
GOTERM_BP_FAT	glycerolipid metabolic process	29	4.5	1.4e-05	0.0012
GOTERM_BP_FAT	alpha-amino acid metabolic process	21	3.3	1.4e-05	0.0012
GOTERM_BP_FAT	cellular response to peptide hormone stimulus	30	4.7	1.5e-05	0.0012
GOTERM_BP_FAT	cellular modified amino acid metabolic process	19	3	1.5e-05	0.0012
GOTERM_BP_FAT	carboxylic acid transport	29	4.5	2.1e-05	0.0016
GOTERM_BP_FAT	cellular ketone metabolic process	22	3.4	2.1e-05	0.0016
GOTERM_BP_FAT	carboxylic acid transmembrane transport	15	2.3	2.1e-05	0.0016
GOTERM_BP_FAT	acyl-CoA metabolic process	13	2	2.1e-05	0.0016
GOTERM_BP_FAT	thioester metabolic process	13	2	2.1e-05	0.0016
GOTERM_BP_FAT	autophagy	32	5	2.2e-05	0.0017
GOTERM_BP_FAT	organic acid transmembrane transport	15	2.3	2.3e-05	0.0017
GOTERM_BP_FAT	organic acid transport	29	4.5	2.4e-05	0.0018
GOTERM_BP_FAT	positive regulation of catabolic process	33	5.2	2.8e-05	0.002
GOTERM_BP_FAT	regulation of cellular ketone metabolic process	17	2.7	2.8e-05	0.002
GOTERM_BP_FAT	macroautophagy	22	3.4	3.4e-05	0.0024
GOTERM_BP_FAT	cellular response to insulin stimulus	23	3.6	3.4e-05	0.0024
GOTERM_BP_FAT	monocarboxylic acid biosynthetic process	20	3.1	4e-05	0.0028
GOTERM_BP_FAT	lipid localization	33	5.2	4e-05	0.0028
GOTERM_BP_FAT	terpenoid metabolic process	13	2	4.9e-05	0.0034
GOTERM_BP_FAT	exogenous drug catabolic process	9	1.4	5e-05	0.0034
GOTERM_BP_FAT	L-amino acid import	9	1.4	5e-05	0.0034
GOTERM_BP_FAT	amino acid import across plasma membrane	8	1.3	5.6e-05	0.0037
GOTERM_BP_FAT	amino acid transmembrane import	8	1.3	5.6e-05	0.0037
GOTERM_BP_FAT	apoptotic signaling pathway	39	6.1	5.7e-05	0.0037
GOTERM_BP_FAT	ammonium ion metabolic process	19	3	5.8e-05	0.0037
GOTERM_BP_FAT	macromolecule localization	129	20.2	6e-05	0.0038
GOTERM_BP_FAT	amino acid import	10	1.6	6e-05	0.0038
GOTERM_BP_FAT	response to wounding	42	6.6	0.0001	0.0063
GOTERM_BP_FAT	positive regulation of lipid metabolic process	17	2.7	0.00011	0.0066
GOTERM_BP_FAT	anion transport	39	6.1	0.00012	0.0075
GOTERM_BP_FAT	positive regulation of fatty acid metabolic process	9	1.4	0.00013	0.0077
GOTERM_BP_FAT	isoprenoid metabolic process	14	2.2	0.00013	0.0081
GOTERM_BP_FAT	glutathione transport	5	0.8	0.00014	0.0085
GOTERM_BP_FAT	tripeptide transport	5	0.8	0.00014	0.0085
GOTERM_BP_FAT	response to acid chemical	37	5.8	0.00015	0.0085
GOTERM_BP_FAT	regulation of fatty acid metabolic process	13	2	0.00015	0.0085
GOTERM_BP_FAT	retinoid metabolic process	11	1.7	0.00015	0.0086
GOTERM_BP_FAT	phospholipid metabolic process	28	4.4	0.00015	0.0087
GOTERM_BP_FAT	regeneration	24	3.8	0.00017	0.0094
GOTERM_BP_FAT	carbohydrate metabolic process	38	5.9	0.00017	0.0098
GOTERM_BP_FAT	lipid transport	29	4.5	0.00019	0.01
GOTERM_BP_FAT	amino acid import into cell	8	1.3	0.00019	0.011
GOTERM_BP_FAT	glycerolipid catabolic process	10	1.6	0.00023	0.013
GOTERM_BP_FAT	acylglycerol metabolic process	14	2.2	0.00025	0.013
GOTERM_BP_FAT	single-organism carbohydrate metabolic process	32	5	0.00025	0.013
GOTERM_BP_FAT	anion transmembrane transport	22	3.4	0.00026	0.014
GOTERM_BP_FAT	phosphate-containing compound metabolic process	132	20.7	0.00027	0.014
GOTERM_BP_FAT	L-amino acid transport	11	1.7	0.00027	0.014
GOTERM_BP_FAT	neutral lipid metabolic process	14	2.2	0.00028	0.015
GOTERM_BP_FAT	aspartate family amino acid metabolic process	8	1.3	0.00031	0.016
GOTERM_BP_FAT	negative regulation of intracellular signal transduction	36	5.6	0.00033	0.017
GOTERM_BP_FAT	intracellular signal transduction	113	17.7	0.00035	0.018
GOTERM_BP_FAT	diterpenoid metabolic process	11	1.7	0.00036	0.018
GOTERM_BP_FAT	chemical homeostasis	66	10.3	0.00036	0.018
GOTERM_BP_FAT	icosanoid metabolic process	14	2.2	0.0004	0.02
GOTERM_BP_FAT	acidic amino acid transport	8	1.3	0.0004	0.02
GOTERM_BP_FAT	cellular carbohydrate metabolic process	23	3.6	0.00041	0.02
GOTERM_BP_FAT	fatty acid derivative metabolic process	14	2.2	0.00043	0.021
GOTERM_BP_FAT	triglyceride metabolic process	12	1.9	0.00043	0.021
GOTERM_BP_FAT	regulation of lipid metabolic process	27	4.2	0.00043	0.021
GOTERM_BP_FAT	response to glucocorticoid	22	3.4	0.00044	0.021
GOTERM_BP_FAT	liver development	20	3.1	0.00044	0.021
GOTERM_BP_FAT	regulation of fatty acid oxidation	8	1.3	0.00046	0.022
GOTERM_BP_FAT	glutamine family amino acid metabolic process	10	1.6	0.00048	0.022
GOTERM_BP_FAT	positive regulation of autophagy	15	2.3	0.00049	0.022
GOTERM_BP_FAT	alcohol metabolic process	23	3.6	0.0005	0.023
GOTERM_BP_FAT	fatty acid alpha-oxidation	4	0.6	0.0005	0.023
GOTERM_BP_FAT	hepaticobiliary system development	20	3.1	0.00051	0.023
GOTERM_BP_FAT	homeostatic process	91	14.2	0.00053	0.024
GOTERM_BP_FAT	phosphatidylcholine metabolic process	9	1.4	0.00062	0.027
GOTERM_BP_FAT	carnitine metabolic process	5	0.8	0.00063	0.027
GOTERM_BP_FAT	positive regulation of fatty acid oxidation	6	0.9	0.00063	0.027
GOTERM_BP_FAT	response to corticosteroid	23	3.6	0.00066	0.029
GOTERM_BP_FAT	regulation of macroautophagy	13	2	0.00071	0.031
GOTERM_BP_FAT	regulation of carbohydrate metabolic process	17	2.7	0.00072	0.031
GOTERM_BP_FAT	regulation of cellular catabolic process	38	5.9	0.00072	0.031
GOTERM_BP_FAT	organophosphate metabolic process	54	8.5	0.00075	0.032
GOTERM_BP_FAT	response to monosaccharide	22	3.4	0.00085	0.036
GOTERM_BP_FAT	lipid hydroxylation	4	0.6	0.00086	0.036
GOTERM_BP_FAT	positive regulation of insulin secretion	12	1.9	0.0009	0.037
GOTERM_BP_FAT	membrane lipid metabolic process	16	2.5	0.0009	0.037
GOTERM_BP_FAT	glycerophospholipid metabolic process	20	3.1	0.00094	0.038
GOTERM_BP_FAT	protein activation cascade	12	1.9	0.00096	0.039
GOTERM_BP_FAT	secondary alcohol metabolic process	13	2	0.00098	0.04
GOTERM_BP_FAT	positive regulation of lipid catabolic process	7	1.1	0.00099	0.04
GOTERM_BP_FAT	vacuole organization	18	2.8	0.001	0.04
GOTERM_BP_FAT	response to inorganic substance	44	6.9	0.001	0.041
GOTERM_BP_FAT	regulation of cellular carbohydrate metabolic process	15	2.3	0.0011	0.042
GOTERM_BP_FAT	positive regulation of macroautophagy	10	1.6	0.0011	0.042
GOTERM_BP_FAT	endocytosis	39	6.1	0.0011	0.042
GOTERM_BP_FAT	regulation of autophagy	21	3.3	0.0011	0.042
GOTERM_BP_FAT	regulation of catabolic process	44	6.9	0.0012	0.046
GOTERM_BP_FAT	response to toxic substance	20	3.1	0.0012	0.046
GOTERM_BP_FAT	positive regulation of metabolic process	151	23.6	0.0012	0.046
GOTERM_BP_FAT	cellular glucose homeostasis	17	2.7	0.0012	0.046
GOTERM_BP_FAT	positive regulation of lipid biosynthetic process	11	1.7	0.0013	0.049
GOTERM_BP_FAT	retinoic acid metabolic process	6	0.9	0.0013	0.049
GOTERM_BP_FAT	L-alpha-amino acid transmembrane transport	8	1.3	0.0014	0.05
GOTERM_BP_FAT	nitrogen compound transport	91	14.2	0.0014	0.05
GOTERM_BP_FAT	alpha-amino acid biosynthetic process	9	1.4	0.0014	0.05
GOTERM_BP_FAT	oligopeptide transport	5	0.8	0.0014	0.051
GOTERM_BP_FAT	unsaturated fatty acid metabolic process	14	2.2	0.0014	0.052
GOTERM_BP_FAT	response to ethanol	19	3	0.0015	0.054
GOTERM_BP_FAT	cellular response to hypoxia	16	2.5	0.0015	0.054
GOTERM_BP_FAT	response to steroid hormone	30	4.7	0.0015	0.054
GOTERM_BP_FAT	response to glucose	20	3.1	0.0015	0.054
GOTERM_BP_FAT	organelle disassembly	12	1.9	0.0015	0.054
GOTERM_BP_FAT	regulation of lipid biosynthetic process	16	2.5	0.0017	0.06
GOTERM_BP_FAT	wound healing	30	4.7	0.0017	0.06
GOTERM_BP_FAT	amino-acid betaine metabolic process	5	0.8	0.0017	0.06
GOTERM_BP_FAT	reticulophagy	5	0.8	0.0017	0.06
GOTERM_BP_FAT	positive regulation of cellular metabolic process	140	21.9	0.0018	0.063
GOTERM_BP_FAT	respiratory system development	20	3.1	0.0018	0.063
GOTERM_BP_FAT	cholesterol metabolic process	12	1.9	0.0018	0.063
GOTERM_BP_FAT	nervous system development	110	17.2	0.0019	0.063
GOTERM_BP_FAT	sphingolipid metabolic process	13	2	0.0019	0.064
GOTERM_BP_FAT	reactive oxygen species metabolic process	21	3.3	0.0019	0.064
GOTERM_BP_FAT	cellular amino acid catabolic process	11	1.7	0.002	0.066
GOTERM_BP_FAT	regulation of lipid catabolic process	9	1.4	0.0021	0.07
GOTERM_BP_FAT	response to alcohol	22	3.4	0.0022	0.072
GOTERM_BP_FAT	regulation of protein localization	50	7.8	0.0022	0.072
GOTERM_BP_FAT	alpha-amino acid catabolic process	10	1.6	0.0023	0.076
GOTERM_BP_FAT	epoxygenase P450 pathway	6	0.9	0.0024	0.079
GOTERM_BP_FAT	response to hexose	20	3.1	0.0025	0.081
GOTERM_BP_FAT	hormone metabolic process	17	2.7	0.0026	0.083
GOTERM_BP_FAT	import across plasma membrane	13	2	0.0026	0.084
GOTERM_BP_FAT	vesicle targeting, trans-Golgi to endosome	3	0.5	0.0026	0.084
GOTERM_BP_FAT	neutral lipid biosynthetic process	7	1.1	0.0027	0.084
GOTERM_BP_FAT	acylglycerol biosynthetic process	7	1.1	0.0027	0.084
GOTERM_BP_FAT	negative regulation of transcription from RNA polymerase II promoter	46	7.2	0.0027	0.084
GOTERM_BP_FAT	response to molecule of bacterial origin	30	4.7	0.0029	0.09
GOTERM_BP_FAT	cellular amino acid biosynthetic process	9	1.4	0.0029	0.09
GOTERM_BP_FAT	organonitrogen compound catabolic process	21	3.3	0.0029	0.09
GOTERM_BP_FAT	gland development	34	5.3	0.003	0.092
GOTERM_BP_FAT	plasma membrane organization	25	3.9	0.0031	0.094
GOTERM_BP_FAT	autophagosome assembly	10	1.6	0.0031	0.094
GOTERM_BP_FAT	response to lipopolysaccharide	29	4.5	0.0031	0.094
GOTERM_BP_FAT	sterol metabolic process	12	1.9	0.0031	0.094
GOTERM_BP_FAT	mitophagy	9	1.4	0.0031	0.094
GOTERM_BP_FAT	mitochondrion disassembly	9	1.4	0.0031	0.094
GOTERM_BP_FAT	bile acid biosynthetic process	5	0.8	0.0032	0.094
GOTERM_BP_FAT	glycerolipid biosynthetic process	14	2.2	0.0032	0.096
GOTERM_BP_FAT	aging	30	4.7	0.0032	0.096
GOTERM_BP_FAT	response to hypoxia	26	4.1	0.0033	0.097
GOTERM_BP_FAT	negative regulation of cellular metabolic process	114	17.8	0.0033	0.098
GOTERM_BP_FAT	response to carbohydrate	22	3.4	0.0034	0.098
GOTERM_BP_FAT	carbohydrate biosynthetic process	16	2.5	0.0035	0.1
GOTERM_BP_FAT	regulation of generation of precursor metabolites and energy	12	1.9	0.0035	0.1
GOTERM_BP_FAT	dicarboxylic acid transport	10	1.6	0.0035	0.1
GOTERM_BP_FAT	amino acid transmembrane transport	9	1.4	0.0037	0.1
GOTERM_BP_FAT	very long-chain fatty acid metabolic process	6	0.9	0.0037	0.1
GOTERM_BP_FAT	mitochondrial genome maintenance	6	0.9	0.0037	0.1
GOTERM_BP_FAT	multicellular organismal homeostasis	26	4.1	0.0038	0.11
GOTERM_BP_FAT	regulation of insulin secretion	16	2.5	0.0038	0.11
GOTERM_BP_FAT	glucose metabolic process	16	2.5	0.0039	0.11
GOTERM_BP_FAT	negative regulation of response to stimulus	76	11.9	0.004	0.11
GOTERM_BP_FAT	negative regulation of TOR signaling	7	1.1	0.004	0.11
GOTERM_BP_FAT	sulfur amino acid metabolic process	6	0.9	0.0041	0.11
GOTERM_BP_FAT	organophosphate ester transport	11	1.7	0.0041	0.11
GOTERM_BP_FAT	linoleic acid metabolic process	5	0.8	0.0045	0.12
GOTERM_BP_FAT	central nervous system development	57	8.9	0.0045	0.12
GOTERM_BP_FAT	cellular response to decreased oxygen levels	16	2.5	0.0046	0.12
GOTERM_BP_FAT	regulation of intrinsic apoptotic signaling pathway	14	2.2	0.0047	0.13
GOTERM_BP_FAT	negative regulation of signal transduction	59	9.2	0.0049	0.13
GOTERM_BP_FAT	hormone transport	24	3.8	0.0051	0.14
GOTERM_BP_FAT	autophagosome organization	10	1.6	0.0052	0.14
GOTERM_BP_FAT	methyl-branched fatty acid metabolic process	3	0.5	0.0052	0.14
GOTERM_BP_FAT	L-alanine import across plasma membrane	3	0.5	0.0052	0.14
GOTERM_BP_FAT	steroid biosynthetic process	13	2	0.0052	0.14
GOTERM_BP_FAT	glutamine metabolic process	5	0.8	0.0053	0.14
GOTERM_BP_FAT	regulation of fatty acid beta-oxidation	5	0.8	0.0053	0.14
GOTERM_BP_FAT	cellular hormone metabolic process	12	1.9	0.0053	0.14
GOTERM_BP_FAT	cellular response to amino acid starvation	7	1.1	0.0054	0.14
GOTERM_BP_FAT	hexose metabolic process	17	2.7	0.0056	0.14
GOTERM_BP_FAT	response to zinc ion	8	1.3	0.0057	0.15
GOTERM_BP_FAT	negative regulation of cellular protein localization	13	2	0.0058	0.15
GOTERM_BP_FAT	cellular response to lipid	40	6.3	0.0058	0.15
GOTERM_BP_FAT	positive regulation of fatty acid beta-oxidation	4	0.6	0.0061	0.15
GOTERM_BP_FAT	glucose homeostasis	20	3.1	0.0063	0.16
GOTERM_BP_FAT	carbohydrate homeostasis	20	3.1	0.0064	0.16
GOTERM_BP_FAT	transmembrane transport	65	10.2	0.0065	0.16
GOTERM_BP_FAT	triglyceride biosynthetic process	6	0.9	0.0066	0.16
GOTERM_BP_FAT	blood coagulation	14	2.2	0.0066	0.16
GOTERM_BP_FAT	lung development	17	2.7	0.0069	0.17
GOTERM_BP_FAT	glial cell differentiation	18	2.8	0.007	0.17
GOTERM_BP_FAT	organ or tissue specific immune response	7	1.1	0.007	0.17
GOTERM_BP_FAT	positive regulation of intrinsic apoptotic signaling pathway	8	1.3	0.0071	0.17
GOTERM_BP_FAT	ion transport	73	11.4	0.0072	0.18
GOTERM_BP_FAT	response to decreased oxygen levels	26	4.1	0.0073	0.18
GOTERM_BP_FAT	negative regulation of fatty acid metabolic process	6	0.9	0.0073	0.18
GOTERM_BP_FAT	cell migration	67	10.5	0.0075	0.18
GOTERM_BP_FAT	positive regulation of cell migration	32	5	0.0076	0.18
GOTERM_BP_FAT	short-chain fatty acid metabolic process	4	0.6	0.0076	0.18
GOTERM_BP_FAT	negative regulation of cellular response to hypoxia	4	0.6	0.0076	0.18
GOTERM_BP_FAT	respiratory tube development	17	2.7	0.0076	0.18
GOTERM_BP_FAT	endomembrane system organization	36	5.6	0.0077	0.18
GOTERM_BP_FAT	positive regulation of peptide hormone secretion	12	1.9	0.0078	0.18
GOTERM_BP_FAT	biomineral tissue development	13	2	0.0078	0.18
GOTERM_BP_FAT	amino acid transport	13	2	0.0078	0.18
GOTERM_BP_FAT	smooth muscle cell migration	11	1.7	0.0079	0.18
GOTERM_BP_FAT	phospholipid biosynthetic process	14	2.2	0.008	0.19
GOTERM_BP_FAT	hemostasis	14	2.2	0.008	0.19
GOTERM_BP_FAT	cellular response to glucose stimulus	14	2.2	0.008	0.19
GOTERM_BP_FAT	response to muscle activity	6	0.9	0.0081	0.19
GOTERM_BP_FAT	mitochondrial DNA metabolic process	5	0.8	0.0081	0.19
GOTERM_BP_FAT	positive regulation of carbohydrate metabolic process	9	1.4	0.0082	0.19
GOTERM_BP_FAT	cellular response to glucose starvation	7	1.1	0.0083	0.19
GOTERM_BP_FAT	L-alanine transmembrane transport	3	0.5	0.0084	0.19
GOTERM_BP_FAT	regulation of heterochromatin assembly	3	0.5	0.0084	0.19
GOTERM_BP_FAT	cell junction organization	19	3	0.0086	0.19
GOTERM_BP_FAT	tissue regeneration	9	1.4	0.0087	0.19
GOTERM_BP_FAT	cellular response to hexose stimulus	14	2.2	0.0087	0.19
GOTERM_BP_FAT	monosaccharide metabolic process	18	2.8	0.0087	0.19
GOTERM_BP_FAT	regulation of peptide transport	35	5.5	0.0088	0.19
GOTERM_BP_FAT	regulation of hormone secretion	20	3.1	0.0088	0.19
GOTERM_BP_FAT	primary alcohol metabolic process	8	1.3	0.0088	0.19
GOTERM_BP_FAT	neurogenesis	79	12.4	0.0089	0.19
GOTERM_BP_FAT	amide transport	74	11.6	0.0089	0.19
GOTERM_BP_FAT	generation of precursor metabolites and energy	24	3.8	0.0089	0.19
GOTERM_BP_FAT	regulation of cellular protein localization	32	5	0.0089	0.19
GOTERM_BP_FAT	head development	47	7.4	0.009	0.2
GOTERM_BP_FAT	phospholipid efflux	4	0.6	0.0093	0.2
GOTERM_BP_FAT	medium-chain fatty acid metabolic process	4	0.6	0.0093	0.2
GOTERM_BP_FAT	regulation of apoptotic signaling pathway	24	3.8	0.0096	0.21
GOTERM_BP_FAT	negative regulation of protein kinase B signaling	7	1.1	0.0097	0.21
GOTERM_BP_FAT	cellular response to monosaccharide stimulus	14	2.2	0.0098	0.21
GOTERM_BP_FAT	cellular response to oxygen levels	16	2.5	0.0099	0.21
GOTERM_BP_FAT	regulation of glucose metabolic process	11	1.7	0.01	0.21
GOTERM_BP_FAT	response to vitamin	13	2	0.01	0.21
GOTERM_BP_FAT	coagulation	14	2.2	0.01	0.21
GOTERM_BP_FAT	positive regulation of cellular biosynthetic process	85	13.3	0.01	0.21
GOTERM_BP_FAT	positive regulation of cellular component movement	33	5.2	0.01	0.22
GOTERM_BP_FAT	response to glucagon	5	0.8	0.01	0.22
GOTERM_BP_FAT	positive regulation of peptide secretion	15	2.3	0.01	0.22
GOTERM_BP_FAT	negative regulation of metabolic process	120	18.8	0.011	0.22
GOTERM_BP_FAT	regulation of peptide hormone secretion	17	2.7	0.011	0.22
GOTERM_BP_FAT	positive regulation of smooth muscle cell migration	8	1.3	0.011	0.22
GOTERM_BP_FAT	regulation of autophagosome assembly	6	0.9	0.011	0.22
GOTERM_BP_FAT	intestinal absorption	6	0.9	0.011	0.22
GOTERM_BP_FAT	gliogenesis	22	3.4	0.011	0.22
GOTERM_BP_FAT	regulation of phosphate metabolic process	75	11.7	0.011	0.23
GOTERM_BP_FAT	peptide hormone secretion	19	3	0.012	0.24
GOTERM_BP_FAT	membrane organization	45	7	0.012	0.24
GOTERM_BP_FAT	negative regulation of signaling	62	9.7	0.012	0.24
GOTERM_BP_FAT	regulation of phosphorus metabolic process	75	11.7	0.012	0.24
GOTERM_BP_FAT	peptide transport	72	11.3	0.012	0.24
GOTERM_BP_FAT	dicarboxylic acid metabolic process	9	1.4	0.012	0.24
GOTERM_BP_FAT	cellular polysaccharide metabolic process	9	1.4	0.012	0.24
GOTERM_BP_FAT	positive regulation of cell motility	32	5	0.012	0.24
GOTERM_BP_FAT	TOR signaling	10	1.6	0.012	0.24
GOTERM_BP_FAT	insulin secretion	15	2.3	0.012	0.24
GOTERM_BP_FAT	regulation of chromatin assembly	3	0.5	0.012	0.24
GOTERM_BP_FAT	protein localization	101	15.8	0.012	0.24
GOTERM_BP_FAT	import into cell	13	2	0.013	0.26
GOTERM_BP_FAT	positive regulation of triglyceride metabolic process	5	0.8	0.013	0.26
GOTERM_BP_FAT	xenobiotic transport	5	0.8	0.013	0.26
GOTERM_BP_FAT	regulation of triglyceride catabolic process	4	0.6	0.013	0.26
GOTERM_BP_FAT	intrinsic apoptotic signaling pathway in response to endoplasmic reticulum stress	7	1.1	0.014	0.27
GOTERM_BP_FAT	regulation of smooth muscle cell migration	10	1.6	0.014	0.27
GOTERM_BP_FAT	cellular localization	114	17.8	0.014	0.27
GOTERM_BP_FAT	positive regulation of phosphate metabolic process	53	8.3	0.014	0.27
GOTERM_BP_FAT	positive regulation of phosphorus metabolic process	53	8.3	0.014	0.27
GOTERM_BP_FAT	brain development	44	6.9	0.015	0.28
GOTERM_BP_FAT	cellular chemical homeostasis	43	6.7	0.015	0.28
GOTERM_BP_FAT	regulation of response to nutrient levels	5	0.8	0.015	0.28
GOTERM_BP_FAT	glycerophospholipid catabolic process	5	0.8	0.015	0.28
GOTERM_BP_FAT	regulation of response to extracellular stimulus	5	0.8	0.015	0.28
GOTERM_BP_FAT	neuron projection development	48	7.5	0.015	0.28
GOTERM_BP_FAT	positive regulation of apoptotic signaling pathway	13	2	0.015	0.29
GOTERM_BP_FAT	response to bacterium	44	6.9	0.015	0.29
GOTERM_BP_FAT	energy reserve metabolic process	8	1.3	0.016	0.29
GOTERM_BP_FAT	peptidyl-cysteine S-nitrosylation	4	0.6	0.016	0.29
GOTERM_BP_FAT	protein nitrosylation	4	0.6	0.016	0.29
GOTERM_BP_FAT	blood coagulation, fibrin clot formation	4	0.6	0.016	0.29
GOTERM_BP_FAT	muscle cell migration	11	1.7	0.016	0.29
GOTERM_BP_FAT	regulation of protein transport	32	5	0.016	0.3
GOTERM_BP_FAT	glutamate metabolic process	5	0.8	0.016	0.3
GOTERM_BP_FAT	positive regulation of protein secretion	13	2	0.016	0.3
GOTERM_BP_FAT	negative regulation of cell communication	61	9.5	0.017	0.3
GOTERM_BP_FAT	cellular response to carbohydrate stimulus	14	2.2	0.017	0.3
GOTERM_BP_FAT	cellular homeostasis	46	7.2	0.017	0.3
GOTERM_BP_FAT	cellular response to steroid hormone stimulus	16	2.5	0.017	0.3
GOTERM_BP_FAT	organophosphate biosynthetic process	26	4.1	0.017	0.3
GOTERM_BP_FAT	positive regulation of protein transport	21	3.3	0.017	0.3
GOTERM_BP_FAT	tripeptide transmembrane transport	3	0.5	0.017	0.3
GOTERM_BP_FAT	fatty acid beta-oxidation using acyl-CoA oxidase	3	0.5	0.017	0.3
GOTERM_BP_FAT	glutathione transmembrane transport	3	0.5	0.017	0.3
GOTERM_BP_FAT	cell-cell junction organization	17	2.7	0.017	0.3
GOTERM_BP_FAT	carbohydrate derivative transport	8	1.3	0.017	0.31
GOTERM_BP_FAT	extracellular matrix organization	18	2.8	0.018	0.31
GOTERM_BP_FAT	negative regulation of intrinsic apoptotic signaling pathway	9	1.4	0.018	0.31
GOTERM_BP_FAT	positive regulation of biosynthetic process	85	13.3	0.018	0.31
GOTERM_BP_FAT	negative regulation of cell proliferation	37	5.8	0.018	0.31
GOTERM_BP_FAT	lipid homeostasis	12	1.9	0.018	0.31
GOTERM_BP_FAT	neutral amino acid transport	6	0.9	0.018	0.31
GOTERM_BP_FAT	extracellular structure organization	18	2.8	0.018	0.31
GOTERM_BP_FAT	negative regulation of fatty acid oxidation	4	0.6	0.018	0.31
GOTERM_BP_FAT	regulation of intestinal absorption	4	0.6	0.018	0.31
GOTERM_BP_FAT	alanine transport	4	0.6	0.018	0.31
GOTERM_BP_FAT	chronic inflammatory response	5	0.8	0.018	0.31
GOTERM_BP_FAT	response to epidermal growth factor	7	1.1	0.018	0.31
GOTERM_BP_FAT	axon regeneration	7	1.1	0.018	0.31
GOTERM_BP_FAT	regulation of vacuole organization	7	1.1	0.018	0.31
GOTERM_BP_FAT	intrinsic apoptotic signaling pathway in response to DNA damage	9	1.4	0.018	0.31
GOTERM_BP_FAT	mucosal immune response	6	0.9	0.019	0.33
GOTERM_BP_FAT	response to oxygen levels	27	4.2	0.019	0.33
GOTERM_BP_FAT	regulation of cofactor metabolic process	7	1.1	0.02	0.33
GOTERM_BP_FAT	cellular response to oxidative stress	20	3.1	0.02	0.33
GOTERM_BP_FAT	adherens junction organization	10	1.6	0.02	0.33
GOTERM_BP_FAT	regulation of catalytic activity	93	14.6	0.02	0.33
GOTERM_BP_FAT	mitochondrial transport	15	2.3	0.02	0.33
GOTERM_BP_FAT	cell proliferation	83	13	0.02	0.34
GOTERM_BP_FAT	astrocyte differentiation	8	1.3	0.02	0.34
GOTERM_BP_FAT	lymphangiogenesis	4	0.6	0.021	0.34
GOTERM_BP_FAT	quaternary ammonium group transport	4	0.6	0.021	0.34
GOTERM_BP_FAT	positive regulation of autophagosome assembly	4	0.6	0.021	0.34
GOTERM_BP_FAT	regulation of transcription from RNA polymerase II promoter in response to stress	6	0.9	0.021	0.34
GOTERM_BP_FAT	response to ketone	22	3.4	0.021	0.34
GOTERM_BP_FAT	regulation of cellular component biogenesis	47	7.4	0.021	0.35
GOTERM_BP_FAT	insulin receptor signaling pathway	10	1.6	0.021	0.35
GOTERM_BP_FAT	response to dexamethasone	9	1.4	0.021	0.35
GOTERM_BP_FAT	lens development in camera-type eye	8	1.3	0.022	0.35
GOTERM_BP_FAT	regulation of peptide secretion	21	3.3	0.022	0.35
GOTERM_BP_FAT	positive regulation of locomotion	32	5	0.022	0.35
GOTERM_BP_FAT	response to triglyceride	3	0.5	0.022	0.35
GOTERM_BP_FAT	positive regulation of cholesterol esterification	3	0.5	0.022	0.35
GOTERM_BP_FAT	isoleucine metabolic process	3	0.5	0.022	0.35
GOTERM_BP_FAT	regulation of pro-B cell differentiation	3	0.5	0.022	0.35
GOTERM_BP_FAT	negative regulation of fatty acid beta-oxidation	3	0.5	0.022	0.35
GOTERM_BP_FAT	cellular response to corticosteroid stimulus	10	1.6	0.022	0.35
GOTERM_BP_FAT	regulation of TOR signaling	9	1.4	0.022	0.35
GOTERM_BP_FAT	regulation of phosphorylation	67	10.5	0.022	0.35
GOTERM_BP_FAT	apoptotic process	75	11.7	0.022	0.35
GOTERM_BP_FAT	transmembrane receptor protein tyrosine kinase signaling pathway	29	4.5	0.022	0.35
GOTERM_BP_FAT	positive regulation of glucose metabolic process	6	0.9	0.022	0.35
GOTERM_BP_FAT	vesicle-mediated transport	62	9.7	0.023	0.35
GOTERM_BP_FAT	complement activation	8	1.3	0.023	0.35
GOTERM_BP_FAT	negative regulation of RNA metabolic process	58	9.1	0.023	0.36
GOTERM_BP_FAT	detoxification	9	1.4	0.023	0.36
GOTERM_BP_FAT	phosphatidylserine metabolic process	4	0.6	0.024	0.37
GOTERM_BP_FAT	negative regulation of transcription, DNA-templated	55	8.6	0.024	0.38
GOTERM_BP_FAT	regulation of plasma lipoprotein particle levels	7	1.1	0.025	0.38
GOTERM_BP_FAT	tissue homeostasis	16	2.5	0.025	0.38
GOTERM_BP_FAT	response to metal ion	26	4.1	0.025	0.38
GOTERM_BP_FAT	movement of cell or subcellular component	86	13.5	0.025	0.38
GOTERM_BP_FAT	cell motility	72	11.3	0.025	0.38
GOTERM_BP_FAT	localization of cell	72	11.3	0.025	0.38
GOTERM_BP_FAT	protein localization to plasma membrane	16	2.5	0.025	0.38
GOTERM_BP_FAT	negative regulation of nucleic acid-templated transcription	55	8.6	0.025	0.38
GOTERM_BP_FAT	blood vessel morphogenesis	32	5	0.025	0.38
GOTERM_BP_FAT	regulation of carbohydrate biosynthetic process	9	1.4	0.026	0.39
GOTERM_BP_FAT	positive regulation of establishment of protein localization	21	3.3	0.026	0.39
GOTERM_BP_FAT	organic hydroxy compound biosynthetic process	14	2.2	0.026	0.39
GOTERM_BP_FAT	negative regulation of macromolecule metabolic process	109	17.1	0.026	0.39
GOTERM_BP_FAT	animal organ regeneration	11	1.7	0.026	0.39
GOTERM_BP_FAT	astrocyte development	5	0.8	0.026	0.39
GOTERM_BP_FAT	innate immune response in mucosa	5	0.8	0.026	0.39
GOTERM_BP_FAT	programmed cell death	78	12.2	0.026	0.39
GOTERM_BP_FAT	regulation of body fluid levels	22	3.4	0.027	0.39
GOTERM_BP_FAT	single-organism membrane organization	37	5.8	0.027	0.39
GOTERM_BP_FAT	fat cell differentiation	15	2.3	0.027	0.4
GOTERM_BP_FAT	peroxisome proliferator activated receptor signaling pathway	4	0.6	0.027	0.4
GOTERM_BP_FAT	regulation of establishment of protein localization	32	5	0.027	0.4
GOTERM_BP_FAT	retinol metabolic process	6	0.9	0.028	0.4
GOTERM_BP_FAT	regulation of DNA-templated transcription in response to stress	6	0.9	0.028	0.4
GOTERM_BP_FAT	positive regulation of cellular carbohydrate metabolic process	7	1.1	0.028	0.4
GOTERM_BP_FAT	positive regulation of molecular function	65	10.2	0.028	0.4
GOTERM_BP_FAT	polysaccharide metabolic process	9	1.4	0.028	0.4
GOTERM_BP_FAT	taurine metabolic process	3	0.5	0.028	0.4
GOTERM_BP_FAT	blood coagulation, intrinsic pathway	3	0.5	0.028	0.4
GOTERM_BP_FAT	alkanesulfonate metabolic process	3	0.5	0.028	0.4
GOTERM_BP_FAT	signal transduction by p53 class mediator	10	1.6	0.028	0.41
GOTERM_BP_FAT	bile acid metabolic process	5	0.8	0.029	0.41
GOTERM_BP_FAT	positive regulation of steroid metabolic process	5	0.8	0.029	0.41
GOTERM_BP_FAT	fatty acid biosynthetic process	11	1.7	0.029	0.41
GOTERM_BP_FAT	enzyme linked receptor protein signaling pathway	42	6.6	0.029	0.42
GOTERM_BP_FAT	zymogen activation	7	1.1	0.029	0.42
GOTERM_BP_FAT	cellular glucan metabolic process	7	1.1	0.029	0.42
GOTERM_BP_FAT	glycogen metabolic process	7	1.1	0.029	0.42
GOTERM_BP_FAT	response to amino acid	15	2.3	0.03	0.42
GOTERM_BP_FAT	cellular oxidant detoxification	8	1.3	0.031	0.43
GOTERM_BP_FAT	lipoprotein metabolic process	10	1.6	0.031	0.43
GOTERM_BP_FAT	response to other organism	54	8.5	0.031	0.43
GOTERM_BP_FAT	phospholipid transport	7	1.1	0.031	0.43
GOTERM_BP_FAT	regulation of cell motility	47	7.4	0.032	0.44
GOTERM_BP_FAT	negative regulation of RNA biosynthetic process	55	8.6	0.032	0.44
GOTERM_BP_FAT	regulation of cell migration	45	7	0.032	0.45
GOTERM_BP_FAT	response to external biotic stimulus	54	8.5	0.032	0.45
GOTERM_BP_FAT	antibacterial humoral response	7	1.1	0.033	0.45
GOTERM_BP_FAT	glucan metabolic process	7	1.1	0.033	0.45
GOTERM_BP_FAT	positive regulation of catalytic activity	51	8	0.033	0.46
GOTERM_BP_FAT	negative regulation of cellular carbohydrate metabolic process	6	0.9	0.034	0.46
GOTERM_BP_FAT	response to prostaglandin	5	0.8	0.034	0.46
GOTERM_BP_FAT	branched-chain amino acid metabolic process	4	0.6	0.034	0.46
GOTERM_BP_FAT	epithelial cell proliferation	25	3.9	0.034	0.46
GOTERM_BP_FAT	humoral immune response	16	2.5	0.034	0.46
GOTERM_BP_FAT	retinal pigment epithelium development	3	0.5	0.034	0.46
GOTERM_BP_FAT	L-serine metabolic process	3	0.5	0.034	0.46
GOTERM_BP_FAT	telencephalon development	19	3	0.034	0.46
GOTERM_BP_FAT	regulation of membrane permeability	7	1.1	0.035	0.46
GOTERM_BP_FAT	regulation of lipase activity	7	1.1	0.035	0.46
GOTERM_BP_FAT	cytosolic transport	11	1.7	0.035	0.47
GOTERM_BP_FAT	defense response	67	10.5	0.035	0.47
GOTERM_BP_FAT	forebrain development	25	3.9	0.035	0.47
GOTERM_BP_FAT	positive regulation of hormone secretion	12	1.9	0.035	0.47
GOTERM_BP_FAT	cellular response to glucocorticoid stimulus	9	1.4	0.036	0.48
GOTERM_BP_FAT	regulation of reactive oxygen species metabolic process	14	2.2	0.037	0.49
GOTERM_BP_FAT	cellular response to organic cyclic compound	34	5.3	0.038	0.5
GOTERM_BP_FAT	regulation of cellular response to hypoxia	4	0.6	0.038	0.5
GOTERM_BP_FAT	basic amino acid transport	4	0.6	0.038	0.5
GOTERM_BP_FAT	lymph vessel morphogenesis	4	0.6	0.038	0.5
GOTERM_BP_FAT	phagocytosis	15	2.3	0.038	0.5
GOTERM_BP_FAT	positive regulation of phosphorylation	47	7.4	0.038	0.5
GOTERM_BP_FAT	cell death	83	13	0.039	0.51
GOTERM_BP_FAT	small GTPase mediated signal transduction	21	3.3	0.041	0.53
GOTERM_BP_FAT	hormone secretion	20	3.1	0.041	0.53
GOTERM_BP_FAT	reactive oxygen species biosynthetic process	10	1.6	0.041	0.53
GOTERM_BP_FAT	regulation of chromatin assembly or disassembly	3	0.5	0.041	0.53
GOTERM_BP_FAT	regulation of cholesterol esterification	3	0.5	0.041	0.53
GOTERM_BP_FAT	intrinsic apoptotic signaling pathway in response to hypoxia	3	0.5	0.041	0.53
GOTERM_BP_FAT	regulation of intestinal cholesterol absorption	3	0.5	0.041	0.53
GOTERM_BP_FAT	protein localization to cell junction	4	0.6	0.042	0.54
GOTERM_BP_FAT	C4-dicarboxylate transport	4	0.6	0.042	0.54
GOTERM_BP_FAT	response to axon injury	9	1.4	0.042	0.54
GOTERM_BP_FAT	regulation of cellular component organization	107	16.7	0.042	0.54
GOTERM_BP_FAT	cellular carbohydrate biosynthetic process	7	1.1	0.042	0.54
GOTERM_BP_FAT	neuron projection regeneration	7	1.1	0.042	0.54
GOTERM_BP_FAT	response to abiotic stimulus	60	9.4	0.042	0.54
GOTERM_BP_FAT	cholesterol efflux	6	0.9	0.043	0.54
GOTERM_BP_FAT	ion transmembrane transport	48	7.5	0.043	0.54
GOTERM_BP_FAT	female pregnancy	16	2.5	0.043	0.55
GOTERM_BP_FAT	cellular detoxification	8	1.3	0.044	0.55
GOTERM_BP_FAT	cardiovascular system development	36	5.6	0.044	0.55
GOTERM_BP_FAT	vasculature development	36	5.6	0.044	0.55
GOTERM_BP_FAT	sodium ion transport	14	2.2	0.044	0.56
GOTERM_BP_FAT	positive regulation of transport	46	7.2	0.044	0.56
GOTERM_BP_FAT	protein targeting	25	3.9	0.045	0.56
GOTERM_BP_FAT	cell activation	47	7.4	0.045	0.56
GOTERM_BP_FAT	regulation of carbohydrate catabolic process	6	0.9	0.045	0.56
GOTERM_BP_FAT	regulation of transport	78	12.2	0.045	0.56
GOTERM_BP_FAT	regulation of protein secretion	18	2.8	0.045	0.56
GOTERM_BP_FAT	neutral lipid catabolic process	5	0.8	0.045	0.56
GOTERM_BP_FAT	acylglycerol catabolic process	5	0.8	0.045	0.56
GOTERM_BP_FAT	response to cAMP	10	1.6	0.045	0.56
GOTERM_BP_FAT	negative regulation of peptidase activity	16	2.5	0.046	0.56
GOTERM_BP_FAT	lens morphogenesis in camera-type eye	4	0.6	0.046	0.56
GOTERM_BP_FAT	regulation of cellular component movement	49	7.7	0.046	0.56
GOTERM_BP_FAT	epithelial cell migration	19	3	0.046	0.57
GOTERM_BP_FAT	positive regulation of cellular component organization	61	9.5	0.046	0.57
GOTERM_BP_FAT	multi-organism cellular process	29	4.5	0.047	0.57
GOTERM_BP_FAT	oligodendrocyte differentiation	9	1.4	0.047	0.57
GOTERM_BP_FAT	regulation of cell proliferation	71	11.1	0.047	0.57
GOTERM_BP_FAT	regulation of coenzyme metabolic process	6	0.9	0.048	0.57
GOTERM_BP_FAT	negative regulation of carbohydrate metabolic process	6	0.9	0.048	0.57
GOTERM_BP_FAT	regulation of homeostatic process	26	4.1	0.048	0.57
GOTERM_BP_FAT	immune response	64	10	0.048	0.57
GOTERM_BP_FAT	regulation of protein targeting to mitochondrion	5	0.8	0.048	0.57
GOTERM_BP_FAT	epithelium migration	19	3	0.048	0.57
GOTERM_BP_FAT	positive regulation of neuron projection development	19	3	0.048	0.57
GOTERM_BP_FAT	L-alanine transport	3	0.5	0.048	0.57
GOTERM_BP_FAT	steroid esterification	3	0.5	0.048	0.57
GOTERM_BP_FAT	cholesterol esterification	3	0.5	0.048	0.57
GOTERM_BP_FAT	amino-acid betaine transport	3	0.5	0.048	0.57
GOTERM_BP_FAT	sterol esterification	3	0.5	0.048	0.57
GOTERM_BP_FAT	regulation of lymphoid progenitor cell differentiation	3	0.5	0.048	0.57
GOTERM_BP_FAT	regulation of epithelial cell migration	16	2.5	0.049	0.57
GOTERM_BP_FAT	gland morphogenesis	10	1.6	0.049	0.57
GOTERM_BP_FAT	positive regulation of blood vessel diameter	7	1.1	0.049	0.57
GOTERM_BP_FAT	glial cell development	9	1.4	0.049	0.57
GOTERM_BP_FAT	epithelial cell differentiation	34	5.3	0.049	0.57
GOTERM_BP_FAT	regulation of cellular localization	45	7	0.049	0.58
GOTERM_BP_FAT	monocarboxylic acid transport	12	1.9	0.049	0.58
GOTERM_BP_FAT	energy homeostasis	6	0.9	0.05	0.58
GOTERM_BP_FAT	steroid catabolic process	4	0.6	0.05	0.58
GOTERM_BP_FAT	negative regulation of protein localization to plasma membrane	4	0.6	0.05	0.58
GOTERM_BP_FAT	multi-organism membrane organization	4	0.6	0.05	0.58
GOTERM_BP_FAT	alcohol biosynthetic process	9	1.4	0.05	0.58
GOTERM_BP_FAT	blood vessel development	34	5.3	0.051	0.59
GOTERM_BP_FAT	intrinsic apoptotic signaling pathway in response to oxidative stress	5	0.8	0.052	0.6
GOTERM_BP_FAT	negative regulation of blood coagulation	5	0.8	0.052	0.6
GOTERM_BP_FAT	negative regulation of gene expression	77	12.1	0.052	0.6
GOTERM_BP_FAT	locomotion	77	12.1	0.052	0.6
GOTERM_BP_FAT	cAMP metabolic process	6	0.9	0.053	0.61
GOTERM_BP_FAT	cellular component disassembly	19	3	0.053	0.61
GOTERM_BP_FAT	peptidyl-tyrosine phosphorylation	19	3	0.053	0.61
GOTERM_BP_FAT	positive regulation of cell projection organization	23	3.6	0.054	0.62
GOTERM_BP_FAT	regulation of intracellular signal transduction	71	11.1	0.054	0.62
GOTERM_BP_FAT	cell morphogenesis	45	7	0.055	0.62
GOTERM_BP_FAT	endoplasmic reticulum calcium ion homeostasis	4	0.6	0.055	0.62
GOTERM_BP_FAT	epithelial cell proliferation involved in liver morphogenesis	4	0.6	0.055	0.62
GOTERM_BP_FAT	hepatocyte proliferation	4	0.6	0.055	0.62
GOTERM_BP_FAT	peptide catabolic process	4	0.6	0.055	0.62
GOTERM_BP_FAT	organic cation transport	4	0.6	0.055	0.62
GOTERM_BP_FAT	negative regulation of hemostasis	5	0.8	0.055	0.62
GOTERM_BP_FAT	regulation of lipid localization	12	1.9	0.055	0.62
GOTERM_BP_FAT	tissue migration	19	3	0.055	0.62
GOTERM_BP_FAT	positive regulation of cell death	34	5.3	0.055	0.62
GOTERM_BP_FAT	regulation of neuron projection development	28	4.4	0.056	0.62
GOTERM_BP_FAT	thyroid hormone transport	3	0.5	0.056	0.62
GOTERM_BP_FAT	tonic smooth muscle contraction	3	0.5	0.056	0.62
GOTERM_BP_FAT	regulation of intestinal lipid absorption	3	0.5	0.056	0.62
GOTERM_BP_FAT	phosphatidylcholine catabolic process	3	0.5	0.056	0.62
GOTERM_BP_FAT	sulfur amino acid transport	3	0.5	0.056	0.62
GOTERM_BP_FAT	regulation of transcription from RNA polymerase II promoter in response to hypoxia	3	0.5	0.056	0.62
GOTERM_BP_FAT	peptidyl-tyrosine modification	19	3	0.056	0.62
GOTERM_BP_FAT	positive regulation of apoptotic process	31	4.9	0.057	0.63
GOTERM_BP_FAT	regulation of protein phosphorylation	59	9.2	0.057	0.63
GOTERM_BP_FAT	regulation of cell differentiation	78	12.2	0.058	0.64
GOTERM_BP_FAT	positive regulation of cellular component biogenesis	28	4.4	0.058	0.64
GOTERM_BP_FAT	regulation of cellular response to stress	34	5.3	0.059	0.64
GOTERM_BP_FAT	response to thyroid hormone	5	0.8	0.059	0.64
GOTERM_BP_FAT	serine family amino acid metabolic process	5	0.8	0.059	0.64
GOTERM_BP_FAT	peptide secretion	23	3.6	0.059	0.64
GOTERM_BP_FAT	negative regulation of lipid catabolic process	4	0.6	0.06	0.64
GOTERM_BP_FAT	positive regulation of vacuole organization	4	0.6	0.06	0.64
GOTERM_BP_FAT	negative regulation of protein localization to cell periphery	4	0.6	0.06	0.64
GOTERM_BP_FAT	L-glutamate transport	4	0.6	0.06	0.64
GOTERM_BP_FAT	embryonic hemopoiesis	4	0.6	0.06	0.64
GOTERM_BP_FAT	response to prostaglandin E	4	0.6	0.06	0.64
GOTERM_BP_FAT	disruption by host of symbiont cells	4	0.6	0.06	0.64
GOTERM_BP_FAT	killing by host of symbiont cells	4	0.6	0.06	0.64
GOTERM_BP_FAT	regulation of response to stress	62	9.7	0.06	0.64
GOTERM_BP_FAT	response to purine-containing compound	13	2	0.06	0.64
GOTERM_BP_FAT	regulation of circadian rhythm	9	1.4	0.06	0.64
GOTERM_BP_FAT	regulation of plasma membrane organization	9	1.4	0.06	0.64
GOTERM_BP_FAT	cellular response to acid chemical	17	2.7	0.061	0.64
GOTERM_BP_FAT	regulation of hydrolase activity	45	7	0.061	0.65
GOTERM_BP_FAT	response to biotic stimulus	54	8.5	0.061	0.65
GOTERM_BP_FAT	cellular polysaccharide biosynthetic process	6	0.9	0.062	0.65
GOTERM_BP_FAT	long-chain fatty acid transport	6	0.9	0.062	0.65
GOTERM_BP_FAT	positive regulation of programmed cell death	31	4.9	0.062	0.65
GOTERM_BP_FAT	peptidyl-serine modification	17	2.7	0.063	0.66
GOTERM_BP_FAT	nitric oxide metabolic process	7	1.1	0.063	0.66
GOTERM_BP_FAT	peptidyl-serine phosphorylation	16	2.5	0.063	0.66
GOTERM_BP_FAT	rhythmic process	21	3.3	0.064	0.67
GOTERM_BP_FAT	negative regulation of nucleobase-containing compound metabolic process	60	9.4	0.064	0.67
GOTERM_BP_FAT	negative regulation of appetite	3	0.5	0.064	0.67
GOTERM_BP_FAT	membrane disruption in other organism	3	0.5	0.064	0.67
GOTERM_BP_FAT	oligopeptide transmembrane transport	3	0.5	0.064	0.67
GOTERM_BP_FAT	membrane depolarization during cardiac muscle cell action potential	3	0.5	0.064	0.67
GOTERM_BP_FAT	bone mineralization	8	1.3	0.064	0.67
GOTERM_BP_FAT	cell junction assembly	14	2.2	0.064	0.67
GOTERM_BP_FAT	liver morphogenesis	4	0.6	0.065	0.67
GOTERM_BP_FAT	thyroid hormone metabolic process	4	0.6	0.065	0.67
GOTERM_BP_FAT	neuron development	51	8	0.065	0.67
GOTERM_BP_FAT	interspecies interaction between organisms	30	4.7	0.066	0.67
GOTERM_BP_FAT	cellular response to lipopolysaccharide	16	2.5	0.066	0.67
GOTERM_BP_FAT	regulation of establishment of protein localization to mitochondrion	5	0.8	0.066	0.67
GOTERM_BP_FAT	positive regulation of insulin secretion involved in cellular response to glucose stimulus	5	0.8	0.066	0.67
GOTERM_BP_FAT	negative regulation of coagulation	5	0.8	0.066	0.67
GOTERM_BP_FAT	regulation of glycolytic process	5	0.8	0.066	0.67
GOTERM_BP_FAT	neuron differentiation	61	9.5	0.068	0.69
GOTERM_BP_FAT	negative regulation of protein localization to nucleus	6	0.9	0.068	0.69
GOTERM_BP_FAT	reactive nitrogen species metabolic process	7	1.1	0.068	0.7
GOTERM_BP_FAT	regulation of blood coagulation	7	1.1	0.068	0.7
GOTERM_BP_FAT	cellular protein localization	72	11.3	0.069	0.7
GOTERM_BP_FAT	ameboidal-type cell migration	23	3.6	0.069	0.7
GOTERM_BP_FAT	protein kinase B signaling	12	1.9	0.07	0.7
GOTERM_BP_FAT	transepithelial transport	4	0.6	0.07	0.7
GOTERM_BP_FAT	positive regulation of vascular associated smooth muscle cell migration	4	0.6	0.07	0.7
GOTERM_BP_FAT	leukocyte migration involved in inflammatory response	4	0.6	0.07	0.7
GOTERM_BP_FAT	regulation of fatty acid biosynthetic process	5	0.8	0.07	0.7
GOTERM_BP_FAT	positive regulation of membrane permeability	5	0.8	0.07	0.7
GOTERM_BP_FAT	response to oxidative stress	25	3.9	0.07	0.7
GOTERM_BP_FAT	vasodilation	6	0.9	0.071	0.71
GOTERM_BP_FAT	protein transport	64	10	0.071	0.71
GOTERM_BP_FAT	negative regulation of lipid metabolic process	8	1.3	0.072	0.71
GOTERM_BP_FAT	camera-type eye morphogenesis	9	1.4	0.073	0.72
GOTERM_BP_FAT	arginine transmembrane transport	3	0.5	0.073	0.72
GOTERM_BP_FAT	aspartate family amino acid catabolic process	3	0.5	0.073	0.72
GOTERM_BP_FAT	negative regulation of response to food	3	0.5	0.073	0.72
GOTERM_BP_FAT	phospholipid catabolic process	5	0.8	0.074	0.73
GOTERM_BP_FAT	peptidyl-cysteine modification	5	0.8	0.074	0.73
GOTERM_BP_FAT	macrophage activation	7	1.1	0.074	0.73
GOTERM_BP_FAT	regulation of hemostasis	7	1.1	0.074	0.73
GOTERM_BP_FAT	hemopoiesis	40	6.3	0.074	0.73
GOTERM_BP_FAT	defense response to other organism	28	4.4	0.074	0.73
GOTERM_BP_FAT	cellular macromolecule localization	72	11.3	0.075	0.73
GOTERM_BP_FAT	lymph vessel development	4	0.6	0.075	0.73
GOTERM_BP_FAT	positive regulation of protein targeting to mitochondrion	4	0.6	0.075	0.73
GOTERM_BP_FAT	disruption of cells of other organism involved in symbiotic interaction	4	0.6	0.075	0.73
GOTERM_BP_FAT	killing of cells in other organism involved in symbiotic interaction	4	0.6	0.075	0.73
GOTERM_BP_FAT	neutrophil homeostasis	4	0.6	0.075	0.73
GOTERM_BP_FAT	protein modification process	136	21.3	0.076	0.73
GOTERM_BP_FAT	regulation of protein complex assembly	23	3.6	0.076	0.73
GOTERM_BP_FAT	cellular protein modification process	136	21.3	0.077	0.74
GOTERM_BP_FAT	glycolipid metabolic process	7	1.1	0.077	0.74
GOTERM_BP_FAT	vitamin metabolic process	7	1.1	0.077	0.74
GOTERM_BP_FAT	defense response to Gram-positive bacterium	9	1.4	0.077	0.75
GOTERM_BP_FAT	regulation of triglyceride metabolic process	5	0.8	0.078	0.75
GOTERM_BP_FAT	developmental pigmentation	5	0.8	0.078	0.75
GOTERM_BP_FAT	regulation of cell projection organization	34	5.3	0.079	0.75
GOTERM_BP_FAT	phosphatidylinositol-mediated signaling	10	1.6	0.079	0.75
GOTERM_BP_FAT	regulation of nucleotide metabolic process	10	1.6	0.079	0.75
GOTERM_BP_FAT	negative regulation of proteolysis	19	3	0.08	0.76
GOTERM_BP_FAT	liposaccharide metabolic process	7	1.1	0.08	0.76
GOTERM_BP_FAT	cellular response to drug	7	1.1	0.08	0.76
GOTERM_BP_FAT	regulation of locomotion	47	7.4	0.08	0.76
GOTERM_BP_FAT	regulation of cell death	69	10.8	0.08	0.76
GOTERM_BP_FAT	symbiosis, encompassing mutualism through parasitism	29	4.5	0.08	0.76
GOTERM_BP_FAT	collagen catabolic process	4	0.6	0.081	0.76
GOTERM_BP_FAT	cofactor transport	4	0.6	0.081	0.76
GOTERM_BP_FAT	triglyceride catabolic process	4	0.6	0.081	0.76
GOTERM_BP_FAT	positive regulation of reactive oxygen species biosynthetic process	6	0.9	0.081	0.76
GOTERM_BP_FAT	cellular response to dexamethasone stimulus	6	0.9	0.081	0.76
GOTERM_BP_FAT	circadian rhythm	13	2	0.081	0.76
GOTERM_BP_FAT	autophagic cell death	3	0.5	0.082	0.76
GOTERM_BP_FAT	proline transport	3	0.5	0.082	0.76
GOTERM_BP_FAT	digestive system process	8	1.3	0.082	0.77
GOTERM_BP_FAT	cardiac muscle cell contraction	5	0.8	0.082	0.77
GOTERM_BP_FAT	positive regulation of nitric oxide biosynthetic process	5	0.8	0.082	0.77
GOTERM_BP_FAT	regulation of apoptotic process	62	9.7	0.082	0.77
GOTERM_BP_FAT	establishment of protein localization to organelle	22	3.4	0.082	0.77
GOTERM_BP_FAT	positive regulation of homeostatic process	15	2.3	0.083	0.77
GOTERM_BP_FAT	camera-type eye development	19	3	0.083	0.77
GOTERM_BP_FAT	positive regulation of cell development	30	4.7	0.083	0.77
GOTERM_BP_FAT	response to organophosphorus	11	1.7	0.083	0.77
GOTERM_BP_FAT	regulation of protein kinase B signaling	11	1.7	0.083	0.77
GOTERM_BP_FAT	defense response to bacterium	18	2.8	0.085	0.78
GOTERM_BP_FAT	inositol lipid-mediated signaling	10	1.6	0.085	0.78
GOTERM_BP_FAT	regulation of coagulation	7	1.1	0.086	0.78
GOTERM_BP_FAT	tooth mineralization	4	0.6	0.086	0.78
GOTERM_BP_FAT	positive regulation of establishment of protein localization to mitochondrion	4	0.6	0.086	0.78
GOTERM_BP_FAT	multicellular organismal catabolic process	4	0.6	0.086	0.78
GOTERM_BP_FAT	ion homeostasis	37	5.8	0.087	0.78
GOTERM_BP_FAT	response to food	5	0.8	0.087	0.78
GOTERM_BP_FAT	regulation of response to wounding	12	1.9	0.087	0.78
GOTERM_BP_FAT	negative regulation of apoptotic signaling pathway	13	2	0.087	0.78
GOTERM_BP_FAT	response to activity	9	1.4	0.087	0.78
GOTERM_BP_FAT	Purkinje myocyte action potential	2	0.3	0.087	0.78
GOTERM_BP_FAT	L-lysine import	2	0.3	0.087	0.78
GOTERM_BP_FAT	positive regulation of CDP-diacylglycerol-serine O-phosphatidyltransferase activity	2	0.3	0.087	0.78
GOTERM_BP_FAT	regulation of CDP-diacylglycerol-serine O-phosphatidyltransferase activity	2	0.3	0.087	0.78
GOTERM_BP_FAT	positive regulation of serine C-palmitoyltransferase activity	2	0.3	0.087	0.78
GOTERM_BP_FAT	L-serine import into cell	2	0.3	0.087	0.78
GOTERM_BP_FAT	saturated monocarboxylic acid metabolic process	2	0.3	0.087	0.78
GOTERM_BP_FAT	lysine import	2	0.3	0.087	0.78
GOTERM_BP_FAT	isoleucine biosynthetic process	2	0.3	0.087	0.78
GOTERM_BP_FAT	L-serine import	2	0.3	0.087	0.78
GOTERM_BP_FAT	membrane depolarization during Purkinje myocyte cell action potential	2	0.3	0.087	0.78
GOTERM_BP_FAT	unsaturated monocarboxylic acid metabolic process	2	0.3	0.087	0.78
GOTERM_BP_FAT	ammonia assimilation cycle	2	0.3	0.087	0.78
GOTERM_BP_FAT	nitrogen utilization	2	0.3	0.087	0.78
GOTERM_BP_FAT	serine import	2	0.3	0.087	0.78
GOTERM_BP_FAT	L-lysine import into cell	2	0.3	0.087	0.78
GOTERM_BP_FAT	polysaccharide biosynthetic process	6	0.9	0.088	0.78
GOTERM_BP_FAT	regulation of sterol transport	6	0.9	0.088	0.78
GOTERM_BP_FAT	regulation of cholesterol transport	6	0.9	0.088	0.78
GOTERM_BP_FAT	positive regulation of protein phosphorylation	42	6.6	0.088	0.78
GOTERM_BP_FAT	cellular response to molecule of bacterial origin	16	2.5	0.088	0.78
GOTERM_BP_FAT	energy derivation by oxidation of organic compounds	14	2.2	0.089	0.78
GOTERM_BP_FAT	positive regulation of hydrolase activity	26	4.1	0.089	0.78
GOTERM_BP_FAT	regulation of molecular function	111	17.4	0.09	0.79
GOTERM_BP_FAT	cellular monovalent inorganic cation homeostasis	8	1.3	0.09	0.79
GOTERM_BP_FAT	mitochondrion organization	25	3.9	0.09	0.79
GOTERM_BP_FAT	negative regulation of response to extracellular stimulus	3	0.5	0.091	0.79
GOTERM_BP_FAT	Golgi to endosome transport	3	0.5	0.091	0.79
GOTERM_BP_FAT	arginine transport	3	0.5	0.091	0.79
GOTERM_BP_FAT	negative regulation of response to nutrient levels	3	0.5	0.091	0.79
GOTERM_BP_FAT	methionine metabolic process	3	0.5	0.091	0.79
GOTERM_BP_FAT	hydrogen peroxide metabolic process	5	0.8	0.091	0.79
GOTERM_BP_FAT	positive regulation of nitric oxide metabolic process	5	0.8	0.091	0.79
GOTERM_BP_FAT	regulation of peptidyl-lysine acetylation	6	0.9	0.092	0.8
GOTERM_BP_FAT	cell communication involved in cardiac conduction	4	0.6	0.092	0.8
GOTERM_BP_FAT	ceramide metabolic process	7	1.1	0.092	0.8
GOTERM_BP_FAT	stress-activated MAPK cascade	14	2.2	0.093	0.8
GOTERM_BP_FAT	positive regulation of neurogenesis	26	4.1	0.093	0.8
GOTERM_BP_FAT	phosphorylation	86	13.5	0.093	0.8
GOTERM_BP_FAT	regulation of protein modification process	72	11.3	0.093	0.8
GOTERM_BP_FAT	multi-multicellular organism process	16	2.5	0.094	0.8
GOTERM_BP_FAT	regulation of response to external stimulus	37	5.8	0.094	0.81
GOTERM_BP_FAT	hematopoietic or lymphoid organ development	41	6.4	0.094	0.81
GOTERM_BP_FAT	establishment of protein localization	67	10.5	0.095	0.81
GOTERM_BP_FAT	defense response to Gram-negative bacterium	7	1.1	0.096	0.81
GOTERM_BP_FAT	viral entry into host cell	7	1.1	0.096	0.81
GOTERM_BP_FAT	cholesterol biosynthetic process	5	0.8	0.096	0.81
GOTERM_BP_FAT	cAMP biosynthetic process	5	0.8	0.096	0.81
GOTERM_BP_FAT	secondary alcohol biosynthetic process	5	0.8	0.096	0.81
GOTERM_BP_FAT	signal transduction in response to DNA damage	6	0.9	0.096	0.81
GOTERM_BP_FAT	artery morphogenesis	6	0.9	0.096	0.81
GOTERM_BP_FAT	cellular response to cAMP	6	0.9	0.096	0.81
GOTERM_BP_FAT	JNK cascade	11	1.7	0.096	0.82
GOTERM_BP_FAT	anatomical structure homeostasis	22	3.4	0.097	0.82
GOTERM_BP_FAT	antimicrobial humoral response	9	1.4	0.097	0.82
GOTERM_BP_FAT	aorta morphogenesis	4	0.6	0.098	0.82
GOTERM_BP_FAT	regulation of heart rate by cardiac conduction	4	0.6	0.098	0.82
GOTERM_BP_FAT	cellular response to catecholamine stimulus	4	0.6	0.098	0.82
GOTERM_BP_FAT	nucleotide transport	4	0.6	0.098	0.82
GOTERM_BP_FAT	acetyl-CoA metabolic process	4	0.6	0.098	0.82
GOTERM_BP_FAT	entry into host	7	1.1	0.099	0.82
GOTERM_BP_FAT	entry into cell of other organism involved in symbiotic interaction	7	1.1	0.099	0.82
GOTERM_BP_FAT	entry into host cell	7	1.1	0.099	0.82
GOTERM_BP_FAT	gluconeogenesis	6	0.9	0.1	0.82
GOTERM_BP_FAT	lysosome organization	6	0.9	0.1	0.82
GOTERM_BP_FAT	lytic vacuole organization	6	0.9	0.1	0.82
GOTERM_BP_FAT	generation of neurons	66	10.3	0.1	0.82
GOTERM_BP_FAT	lysosomal protein catabolic process	3	0.5	0.1	0.82
GOTERM_BP_FAT	astrocyte activation	3	0.5	0.1	0.82
GOTERM_BP_FAT	2-oxoglutarate metabolic process	3	0.5	0.1	0.82
GOTERM_BP_FAT	oxidative demethylation	3	0.5	0.1	0.82
GOTERM_BP_FAT	positive regulation of CREB transcription factor activity	3	0.5	0.1	0.82
GOTERM_BP_FAT	nucleophagy	3	0.5	0.1	0.82
GOTERM_BP_FAT	negative regulation of glycolytic process	3	0.5	0.1	0.82
GOTERM_CC_FAT	endoplasmic reticulum	90	14.1	4.8e-05	0.021
GOTERM_CC_FAT	nuclear outer membrane-endoplasmic reticulum membrane network	57	8.9	9.9e-05	0.021
GOTERM_CC_FAT	vacuole	40	6.3	0.00011	0.021
GOTERM_CC_FAT	endoplasmic reticulum part	60	9.4	0.00012	0.021
GOTERM_CC_FAT	endoplasmic reticulum membrane	55	8.6	0.00016	0.022
GOTERM_CC_FAT	peroxisome	16	2.5	0.00024	0.023
GOTERM_CC_FAT	microbody	16	2.5	0.00024	0.023
GOTERM_CC_FAT	vacuolar membrane	23	3.6	0.00033	0.028
GOTERM_CC_FAT	vacuolar part	24	3.8	0.00043	0.033
GOTERM_CC_FAT	extracellular space	79	12.4	0.00086	0.059
GOTERM_CC_FAT	lysosome	32	5	0.0011	0.065
GOTERM_CC_FAT	lytic vacuole	32	5	0.0011	0.065
GOTERM_CC_FAT	cell junction	45	7	0.0014	0.074
GOTERM_CC_FAT	mitochondrion	80	12.5	0.0018	0.088
GOTERM_CC_FAT	secretory granule membrane	11	1.7	0.0023	0.1
GOTERM_CC_FAT	autophagosome membrane	7	1.1	0.0038	0.16
GOTERM_CC_FAT	extracellular region part	87	13.6	0.0063	0.25
GOTERM_CC_FAT	desmosome	5	0.8	0.0085	0.3
GOTERM_CC_FAT	cell-cell contact zone	9	1.4	0.0091	0.3
GOTERM_CC_FAT	anchoring junction	23	3.6	0.0093	0.3
GOTERM_CC_FAT	lysosomal membrane	16	2.5	0.0099	0.3
GOTERM_CC_FAT	lytic vacuole membrane	16	2.5	0.0099	0.3
GOTERM_CC_FAT	platelet dense granule	3	0.5	0.01	0.3
GOTERM_CC_FAT	basolateral plasma membrane	19	3	0.014	0.39
GOTERM_CC_FAT	adherens junction	20	3.1	0.014	0.39
GOTERM_CC_FAT	endosome	43	6.7	0.016	0.42
GOTERM_CC_FAT	pigment granule	9	1.4	0.018	0.43
GOTERM_CC_FAT	melanosome	9	1.4	0.018	0.43
GOTERM_CC_FAT	plasma lipoprotein particle	5	0.8	0.02	0.46
GOTERM_CC_FAT	lipoprotein particle	5	0.8	0.02	0.46
GOTERM_CC_FAT	pre-autophagosomal structure membrane	4	0.6	0.027	0.55
GOTERM_CC_FAT	protein-lipid complex	5	0.8	0.027	0.55
GOTERM_CC_FAT	lipid particle	9	1.4	0.028	0.55
GOTERM_CC_FAT	autophagosome	9	1.4	0.028	0.55
GOTERM_CC_FAT	secretory granule	24	3.8	0.028	0.55
GOTERM_CC_FAT	immunoglobulin complex, circulating	5	0.8	0.036	0.65
GOTERM_CC_FAT	outer membrane	13	2	0.036	0.65
GOTERM_CC_FAT	organelle outer membrane	13	2	0.036	0.65
GOTERM_CC_FAT	plasma membrane region	56	8.8	0.041	0.73
GOTERM_CC_FAT	apical part of cell	26	4.1	0.043	0.73
GOTERM_CC_FAT	cell-cell junction	23	3.6	0.046	0.74
GOTERM_CC_FAT	mitochondrial part	44	6.9	0.048	0.74
GOTERM_CC_FAT	cluster of actin-based cell projections	13	2	0.048	0.74
GOTERM_CC_FAT	immunoglobulin complex	5	0.8	0.053	0.74
GOTERM_CC_FAT	high-density lipoprotein particle	4	0.6	0.053	0.74
GOTERM_CC_FAT	integral component of organelle membrane	14	2.2	0.056	0.74
GOTERM_CC_FAT	extracellular region	97	15.2	0.057	0.74
GOTERM_CC_FAT	brush border	10	1.6	0.059	0.74
GOTERM_CC_FAT	intrinsic component of organelle membrane	15	2.3	0.059	0.74
GOTERM_CC_FAT	cell projection membrane	19	3	0.06	0.74
GOTERM_CC_FAT	cell-substrate adherens junction	12	1.9	0.062	0.74
GOTERM_CC_FAT	mitochondrial outer membrane	11	1.7	0.063	0.74
GOTERM_CC_FAT	intrinsic component of endoplasmic reticulum membrane	10	1.6	0.065	0.74
GOTERM_CC_FAT	IgA immunoglobulin complex, circulating	2	0.3	0.065	0.74
GOTERM_CC_FAT	IgM immunoglobulin complex, circulating	2	0.3	0.065	0.74
GOTERM_CC_FAT	pentameric IgM immunoglobulin complex	2	0.3	0.065	0.74
GOTERM_CC_FAT	secretory IgA immunoglobulin complex	2	0.3	0.065	0.74
GOTERM_CC_FAT	IgA immunoglobulin complex	2	0.3	0.065	0.74
GOTERM_CC_FAT	IgM immunoglobulin complex	2	0.3	0.065	0.74
GOTERM_CC_FAT	polymeric IgA immunoglobulin complex	2	0.3	0.065	0.74
GOTERM_CC_FAT	chromaffin granule	3	0.5	0.067	0.75
GOTERM_CC_FAT	microvillus	8	1.3	0.069	0.76
GOTERM_CC_FAT	myelin sheath	6	0.9	0.074	0.8
GOTERM_CC_FAT	cell-substrate junction	12	1.9	0.078	0.84
GOTERM_CC_FAT	clathrin-coated pit	6	0.9	0.085	0.9
GOTERM_CC_FAT	zymogen granule membrane	3	0.5	0.096	1
GOTERM_MF_FAT	anion binding	154	24.1	3.1e-12	4.2e-09
GOTERM_MF_FAT	ion binding	245	38.3	6.7e-09	4.4e-06
GOTERM_MF_FAT	oxidoreductase activity, acting on paired donors, with incorporation or reduction of molecular oxygen, reduced flavin or flavoprotein as one donor, and incorporation of one atom of oxygen	14	2.2	1.5e-08	6.5e-06
GOTERM_MF_FAT	aromatase activity	12	1.9	2.3e-08	7.7e-06
GOTERM_MF_FAT	monooxygenase activity	21	3.3	7e-08	1.8e-05
GOTERM_MF_FAT	organic anion transmembrane transporter activity	24	3.8	2.3e-07	5e-05
GOTERM_MF_FAT	tetrapyrrole binding	22	3.4	6.1e-07	0.00012
GOTERM_MF_FAT	carboxylic acid transmembrane transporter activity	20	3.1	7.3e-07	0.00012
GOTERM_MF_FAT	heme binding	21	3.3	1.2e-06	0.00015
GOTERM_MF_FAT	organic acid transmembrane transporter activity	20	3.1	1.2e-06	0.00015
GOTERM_MF_FAT	steroid hydroxylase activity	12	1.9	7e-06	0.00085
GOTERM_MF_FAT	cofactor binding	26	4.1	1.3e-05	0.0014
GOTERM_MF_FAT	sulfur compound binding	24	3.8	1.4e-05	0.0014
GOTERM_MF_FAT	coenzyme binding	22	3.4	1.5e-05	0.0014
GOTERM_MF_FAT	identical protein binding	107	16.7	1.6e-05	0.0014
GOTERM_MF_FAT	arachidonic acid monooxygenase activity	9	1.4	3.7e-05	0.0031
GOTERM_MF_FAT	small molecule binding	115	18	5.4e-05	0.0042
GOTERM_MF_FAT	anion transmembrane transporter activity	25	3.9	6e-05	0.0044
GOTERM_MF_FAT	lipid binding	48	7.5	8.3e-05	0.0058
GOTERM_MF_FAT	iron ion binding	20	3.1	9.2e-05	0.0061
GOTERM_MF_FAT	carbohydrate derivative binding	99	15.5	0.0002	0.012
GOTERM_MF_FAT	L-amino acid transmembrane transporter activity	10	1.6	0.00024	0.014
GOTERM_MF_FAT	carboxylic acid binding	19	3	0.00027	0.016
GOTERM_MF_FAT	amino acid transmembrane transporter activity	11	1.7	0.00042	0.023
GOTERM_MF_FAT	cation binding	150	23.5	0.00046	0.024
GOTERM_MF_FAT	organic acid binding	19	3	0.00049	0.025
GOTERM_MF_FAT	metal ion binding	146	22.8	0.00066	0.031
GOTERM_MF_FAT	glycosaminoglycan binding	18	2.8	0.00066	0.031
GOTERM_MF_FAT	flavin adenine dinucleotide binding	11	1.7	0.00077	0.035
GOTERM_MF_FAT	nucleoside phosphate binding	93	14.6	0.00081	0.035
GOTERM_MF_FAT	nucleotide binding	93	14.6	0.00081	0.035
GOTERM_MF_FAT	active transmembrane transporter activity	25	3.9	0.00094	0.039
GOTERM_MF_FAT	oxidoreductase activity, acting on paired donors, with incorporation or reduction of molecular oxygen, NAD(P)H as one donor, and incorporation of one atom of oxygen	8	1.3	0.001	0.041
GOTERM_MF_FAT	transition metal ion binding	54	8.5	0.0011	0.041
GOTERM_MF_FAT	enzyme binding	97	15.2	0.0011	0.041
GOTERM_MF_FAT	adenyl nucleotide binding	69	10.8	0.0013	0.049
GOTERM_MF_FAT	adenyl ribonucleotide binding	68	10.6	0.0017	0.062
GOTERM_MF_FAT	secondary active transmembrane transporter activity	18	2.8	0.0018	0.064
GOTERM_MF_FAT	heparin binding	14	2.2	0.0019	0.064
GOTERM_MF_FAT	acidic amino acid transmembrane transporter activity	5	0.8	0.002	0.064
GOTERM_MF_FAT	lipid transporter activity	13	2	0.002	0.064
GOTERM_MF_FAT	modified amino acid transmembrane transporter activity	6	0.9	0.0021	0.066
GOTERM_MF_FAT	ATP binding	66	10.3	0.0023	0.07
GOTERM_MF_FAT	protein binding, bridging	15	2.3	0.0023	0.07
GOTERM_MF_FAT	phospholipid binding	28	4.4	0.0027	0.078
GOTERM_MF_FAT	oxidoreductase activity, acting on the CH-CH group of donors	8	1.3	0.0027	0.078
GOTERM_MF_FAT	carboxylic ester hydrolase activity	13	2	0.0031	0.087
GOTERM_MF_FAT	arachidonic acid epoxygenase activity	6	0.9	0.0032	0.089
GOTERM_MF_FAT	transferase activity, transferring acyl groups	18	2.8	0.0041	0.11
GOTERM_MF_FAT	organic acid:sodium symporter activity	6	0.9	0.0042	0.11
GOTERM_MF_FAT	lysophospholipase activity	5	0.8	0.0043	0.11
GOTERM_MF_FAT	dicarboxylic acid transmembrane transporter activity	6	0.9	0.0048	0.12
GOTERM_MF_FAT	linoleic acid epoxygenase activity	3	0.5	0.0055	0.14
GOTERM_MF_FAT	transferase activity, transferring acyl groups other than amino-acyl groups	16	2.5	0.0057	0.14
GOTERM_MF_FAT	acid-thiol ligase activity	5	0.8	0.0059	0.14
GOTERM_MF_FAT	oxidoreductase activity, acting on the CH-OH group of donors, NAD or NADP as acceptor	12	1.9	0.0061	0.14
GOTERM_MF_FAT	O-acyltransferase activity	7	1.1	0.0063	0.15
GOTERM_MF_FAT	sulfur compound transmembrane transporter activity	6	0.9	0.0083	0.19
GOTERM_MF_FAT	lipase activity	10	1.6	0.0085	0.19
GOTERM_MF_FAT	growth factor binding	12	1.9	0.0085	0.19
GOTERM_MF_FAT	calcium-dependent protein binding	9	1.4	0.0087	0.19
GOTERM_MF_FAT	neutral L-amino acid secondary active transmembrane transporter activity	3	0.5	0.009	0.19
GOTERM_MF_FAT	testosterone 6-beta-hydroxylase activity	3	0.5	0.009	0.19
GOTERM_MF_FAT	cation:amino acid symporter activity	5	0.8	0.0091	0.19
GOTERM_MF_FAT	neutral amino acid transmembrane transporter activity	6	0.9	0.0092	0.19
GOTERM_MF_FAT	protease binding	12	1.9	0.0094	0.19
GOTERM_MF_FAT	xenobiotic-transporting ATPase activity	4	0.6	0.01	0.2
GOTERM_MF_FAT	oxidoreductase activity, acting on CH-OH group of donors	12	1.9	0.011	0.21
GOTERM_MF_FAT	symporter activity	11	1.7	0.012	0.22
GOTERM_MF_FAT	vitamin binding	11	1.7	0.012	0.22
GOTERM_MF_FAT	purine nucleotide binding	76	11.9	0.012	0.22
GOTERM_MF_FAT	alanine transmembrane transporter activity	4	0.6	0.012	0.22
GOTERM_MF_FAT	ligase activity	12	1.9	0.013	0.22
GOTERM_MF_FAT	ribonucleotide binding	76	11.9	0.013	0.22
GOTERM_MF_FAT	guanyl-nucleotide exchange factor activity	15	2.3	0.013	0.22
GOTERM_MF_FAT	acyl-CoA hydrolase activity	5	0.8	0.013	0.22
GOTERM_MF_FAT	organic cation transmembrane transporter activity	5	0.8	0.013	0.22
GOTERM_MF_FAT	carnitine O-acyltransferase activity	3	0.5	0.013	0.22
GOTERM_MF_FAT	magnesium ion binding	15	2.3	0.014	0.23
GOTERM_MF_FAT	thiolester hydrolase activity	7	1.1	0.014	0.23
GOTERM_MF_FAT	anion:cation symporter activity	7	1.1	0.014	0.23
GOTERM_MF_FAT	purine ribonucleotide binding	75	11.7	0.015	0.24
GOTERM_MF_FAT	CoA hydrolase activity	5	0.8	0.016	0.26
GOTERM_MF_FAT	purine ribonucleoside triphosphate binding	73	11.4	0.017	0.26
GOTERM_MF_FAT	LBD domain binding	3	0.5	0.018	0.27
GOTERM_MF_FAT	arachidonic acid 11,12-epoxygenase activity	3	0.5	0.018	0.27
GOTERM_MF_FAT	arachidonic acid 14,15-epoxygenase activity	3	0.5	0.018	0.27
GOTERM_MF_FAT	acyl-CoA oxidase activity	3	0.5	0.018	0.27
GOTERM_MF_FAT	protein homodimerization activity	34	5.3	0.019	0.29
GOTERM_MF_FAT	steroid hormone receptor activity	4	0.6	0.02	0.29
GOTERM_MF_FAT	quaternary ammonium group binding	5	0.8	0.02	0.29
GOTERM_MF_FAT	cation transmembrane transporter activity	31	4.9	0.023	0.32
GOTERM_MF_FAT	antioxidant activity	8	1.3	0.023	0.32
GOTERM_MF_FAT	sodium ion transmembrane transporter activity	11	1.7	0.024	0.32
GOTERM_MF_FAT	transcription factor activity, direct ligand regulated sequence-specific DNA binding	6	0.9	0.024	0.32
GOTERM_MF_FAT	RNA polymerase II transcription factor activity, ligand-activated sequence-specific DNA binding	6	0.9	0.024	0.32
GOTERM_MF_FAT	alcohol dehydrogenase (NAD) activity	3	0.5	0.024	0.32
GOTERM_MF_FAT	monocarboxylic acid binding	8	1.3	0.024	0.32
GOTERM_MF_FAT	sodium:amino acid symporter activity	4	0.6	0.026	0.34
GOTERM_MF_FAT	fatty acid ligase activity	4	0.6	0.026	0.34
GOTERM_MF_FAT	phospholipase activity	8	1.3	0.027	0.35
GOTERM_MF_FAT	serine hydrolase activity	14	2.2	0.029	0.38
GOTERM_MF_FAT	N,N-dimethylaniline monooxygenase activity	3	0.5	0.03	0.38
GOTERM_MF_FAT	retinoic acid 4-hydroxylase activity	3	0.5	0.03	0.38
GOTERM_MF_FAT	vitamin D receptor binding	3	0.5	0.03	0.38
GOTERM_MF_FAT	phosphotransferase activity, alcohol group as acceptor	32	5	0.031	0.39
GOTERM_MF_FAT	kinase activity	36	5.6	0.032	0.4
GOTERM_MF_FAT	calcium-independent phospholipase A2 activity	3	0.5	0.037	0.44
GOTERM_MF_FAT	oxidoreductase activity, acting on the CH-CH group of donors, oxygen as acceptor	3	0.5	0.037	0.44
GOTERM_MF_FAT	drug transmembrane transporter activity	4	0.6	0.037	0.44
GOTERM_MF_FAT	monocarboxylic acid transmembrane transporter activity	6	0.9	0.038	0.45
GOTERM_MF_FAT	binding, bridging	20	3.1	0.039	0.46
GOTERM_MF_FAT	ligase activity, forming carbon-sulfur bonds	5	0.8	0.04	0.47
GOTERM_MF_FAT	nucleotide transmembrane transporter activity	4	0.6	0.041	0.48
GOTERM_MF_FAT	amino acid binding	7	1.1	0.042	0.48
GOTERM_MF_FAT	solute:sodium symporter activity	6	0.9	0.043	0.48
GOTERM_MF_FAT	fatty acid binding	6	0.9	0.043	0.48
GOTERM_MF_FAT	hydrolase activity, acting on carbon-nitrogen (but not peptide) bonds, in cyclic amides	3	0.5	0.044	0.49
GOTERM_MF_FAT	acyl-CoA dehydrogenase activity	3	0.5	0.044	0.49
GOTERM_MF_FAT	ligand-gated calcium channel activity	4	0.6	0.045	0.5
GOTERM_MF_FAT	calcium ion binding	31	4.9	0.049	0.54
GOTERM_MF_FAT	solute:cation symporter activity	8	1.3	0.051	0.54
GOTERM_MF_FAT	extracellular matrix binding	6	0.9	0.051	0.54
GOTERM_MF_FAT	serine-type peptidase activity	13	2	0.051	0.54
GOTERM_MF_FAT	adenylate cyclase activity	3	0.5	0.051	0.54
GOTERM_MF_FAT	acetylgalactosaminyltransferase activity	5	0.8	0.053	0.56
GOTERM_MF_FAT	NADP binding	6	0.9	0.053	0.56
GOTERM_MF_FAT	fatty-acyl-CoA binding	4	0.6	0.055	0.56
GOTERM_MF_FAT	organophosphate ester transmembrane transporter activity	4	0.6	0.055	0.56
GOTERM_MF_FAT	oxidoreductase activity, acting on paired donors, with incorporation or reduction of molecular oxygen, reduced iron-sulfur protein as one donor, and incorporation of one atom of oxygen	3	0.5	0.06	0.6
GOTERM_MF_FAT	phosphate ion binding	3	0.5	0.06	0.6
GOTERM_MF_FAT	oxidoreductase activity, acting on NAD(P)H	7	1.1	0.06	0.6
GOTERM_MF_FAT	S-(hydroxymethyl)glutathione dehydrogenase activity	2	0.3	0.061	0.6
GOTERM_MF_FAT	cholate-CoA ligase activity	2	0.3	0.061	0.6
GOTERM_MF_FAT	phosphatidylinositol binding	15	2.3	0.064	0.62
GOTERM_MF_FAT	phosphoric ester hydrolase activity	18	2.8	0.064	0.62
GOTERM_MF_FAT	phosphatidylcholine binding	4	0.6	0.065	0.62
GOTERM_MF_FAT	drug transporter activity	4	0.6	0.065	0.62
GOTERM_MF_FAT	phosphatidylinositol-3-phosphate binding	5	0.8	0.069	0.65
GOTERM_MF_FAT	WW domain binding	4	0.6	0.07	0.65
GOTERM_MF_FAT	xenobiotic transporter activity	4	0.6	0.07	0.65
GOTERM_MF_FAT	phosphatidylinositol-3,5-bisphosphate binding	4	0.6	0.07	0.65
GOTERM_MF_FAT	macromolecular complex binding	60	9.4	0.07	0.65
GOTERM_MF_FAT	heterocyclic compound binding	197	30.8	0.076	0.69
GOTERM_MF_FAT	nucleobase-containing compound transmembrane transporter activity	5	0.8	0.077	0.7
GOTERM_MF_FAT	organic cyclic compound binding	199	31.1	0.08	0.73
GOTERM_MF_FAT	C4-dicarboxylate transmembrane transporter activity	3	0.5	0.086	0.77
GOTERM_MF_FAT	phospholipase A2 activity	4	0.6	0.087	0.77
GOTERM_MF_FAT	octanoyltransferase activity	2	0.3	0.09	0.77
GOTERM_MF_FAT	inositol 1,4,5-trisphosphate-sensitive calcium-release channel activity	2	0.3	0.09	0.77
GOTERM_MF_FAT	O-octanoyltransferase activity	2	0.3	0.09	0.77
GOTERM_MF_FAT	alanine:sodium symporter activity	2	0.3	0.09	0.77
GOTERM_MF_FAT	carnitine O-octanoyltransferase activity	2	0.3	0.09	0.77
GOTERM_MF_FAT	testosterone 16-alpha-hydroxylase activity	2	0.3	0.09	0.77
GOTERM_MF_FAT	fatty acid transporter activity	4	0.6	0.093	0.8
GOTERM_MF_FAT	quaternary ammonium group transmembrane transporter activity	3	0.5	0.096	0.81
GOTERM_MF_FAT	calcium-release channel activity	3	0.5	0.096	0.81
GOTERM_MF_FAT	hydrolase activity, acting on carbon-nitrogen (but not peptide) bonds	8	1.3	0.097	0.81
GOTERM_MF_FAT	palmitoyltransferase activity	4	0.6	0.099	0.83
KEGG_PATHWAY	PPAR signaling pathway	17	2.7	2.9e-08	5e-06
KEGG_PATHWAY	Metabolic pathways	95	14.9	3.4e-08	5e-06
KEGG_PATHWAY	Fatty acid degradation	13	2	6.6e-08	6.5e-06
KEGG_PATHWAY	Linoleic acid metabolism	11	1.7	6.8e-07	5.1e-05
KEGG_PATHWAY	Retinol metabolism	13	2	3.9e-05	0.0023
KEGG_PATHWAY	Bile secretion	13	2	8.5e-05	0.0042
KEGG_PATHWAY	Inflammatory mediator regulation of TRP channels	14	2.2	0.00015	0.0065
KEGG_PATHWAY	Peroxisome	12	1.9	0.00018	0.0068
KEGG_PATHWAY	Arachidonic acid metabolism	11	1.7	0.00043	0.014
KEGG_PATHWAY	Steroid hormone biosynthesis	11	1.7	0.00058	0.016
KEGG_PATHWAY	Autophagy - animal	15	2.3	0.0006	0.016
KEGG_PATHWAY	Complement and coagulation cascades	11	1.7	0.00077	0.019
KEGG_PATHWAY	Alcoholic liver disease	13	2	0.0023	0.053
KEGG_PATHWAY	mTOR signaling pathway	14	2.2	0.0031	0.066
KEGG_PATHWAY	Serotonergic synapse	12	1.9	0.0034	0.066
KEGG_PATHWAY	Ovarian steroidogenesis	8	1.3	0.0036	0.066
KEGG_PATHWAY	Chemical carcinogenesis - DNA adducts	9	1.4	0.0044	0.074
KEGG_PATHWAY	Insulin resistance	11	1.7	0.0045	0.074
KEGG_PATHWAY	Biosynthesis of unsaturated fatty acids	6	0.9	0.0057	0.09
KEGG_PATHWAY	Taurine and hypotaurine metabolism	5	0.8	0.0062	0.092
KEGG_PATHWAY	Cysteine and methionine metabolism	7	1.1	0.007	0.099
KEGG_PATHWAY	Vascular smooth muscle contraction	12	1.9	0.0084	0.11
KEGG_PATHWAY	Cortisol synthesis and secretion	8	1.3	0.0086	0.11
KEGG_PATHWAY	AMPK signaling pathway	11	1.7	0.011	0.13
KEGG_PATHWAY	Chemical carcinogenesis - receptor activation	16	2.5	0.012	0.14
KEGG_PATHWAY	Glutamatergic synapse	10	1.6	0.017	0.19
KEGG_PATHWAY	Biosynthesis of amino acids	8	1.3	0.018	0.19
KEGG_PATHWAY	Growth hormone synthesis, secretion and action	10	1.6	0.019	0.21
KEGG_PATHWAY	Propanoate metabolism	5	0.8	0.021	0.21
KEGG_PATHWAY	Staphylococcus aureus infection	9	1.4	0.022	0.21
KEGG_PATHWAY	Parathyroid hormone synthesis, secretion and action	9	1.4	0.028	0.26
KEGG_PATHWAY	Circadian rhythm	5	0.8	0.028	0.26
KEGG_PATHWAY	Longevity regulating pathway	8	1.3	0.035	0.32
KEGG_PATHWAY	Adipocytokine signaling pathway	7	1.1	0.037	0.32
KEGG_PATHWAY	Drug metabolism - cytochrome P450	7	1.1	0.039	0.32
KEGG_PATHWAY	Thyroid hormone synthesis	7	1.1	0.039	0.32
KEGG_PATHWAY	ABC transporters	6	0.9	0.04	0.32
KEGG_PATHWAY	FoxO signaling pathway	10	1.6	0.041	0.32
KEGG_PATHWAY	alpha-Linolenic acid metabolism	4	0.6	0.048	0.36
KEGG_PATHWAY	PI3K-Akt signaling pathway	19	3	0.052	0.37
KEGG_PATHWAY	Circadian entrainment	8	1.3	0.052	0.37
KEGG_PATHWAY	Glycerophospholipid metabolism	8	1.3	0.052	0.37
KEGG_PATHWAY	Cellular senescence	12	1.9	0.055	0.38
KEGG_PATHWAY	Lipid and atherosclerosis	13	2	0.057	0.38
KEGG_PATHWAY	Fatty acid metabolism	6	0.9	0.058	0.38
KEGG_PATHWAY	Spinocerebellar ataxia	10	1.6	0.063	0.4
KEGG_PATHWAY	Butanoate metabolism	4	0.6	0.064	0.41
KEGG_PATHWAY	Longevity regulating pathway - multiple species	6	0.9	0.069	0.41
KEGG_PATHWAY	Platelet activation	9	1.4	0.069	0.41
KEGG_PATHWAY	Adrenergic signaling in cardiomyocytes	10	1.6	0.069	0.41
KEGG_PATHWAY	Insulin secretion	7	1.1	0.072	0.42
KEGG_PATHWAY	Aminoacyl-tRNA biosynthesis	6	0.9	0.08	0.46
KEGG_PATHWAY	GnRH signaling pathway	7	1.1	0.089	0.49
KEGG_PATHWAY	Cholesterol metabolism	5	0.8	0.092	0.49
KEGG_PATHWAY	GABAergic synapse	7	1.1	0.093	0.49
KEGG_PATHWAY	Cholinergic synapse	8	1.3	0.094	0.49
KEGG_PATHWAY	Cushing syndrome	10	1.6	0.095	0.49

## Sheet: DHT-Vs_Vehicle-Up DEGs
Category	Term	Count	%	P-Value	Benjamini
GOTERM_BP_FAT	positive regulation of cellular biosynthetic process	19	30.2	8.4e-05	0.086
GOTERM_BP_FAT	positive regulation of biosynthetic process	19	30.2	0.00011	0.086
GOTERM_BP_FAT	positive regulation of macromolecule biosynthetic process	18	28.6	0.00013	0.086
GOTERM_BP_FAT	response to hormone	13	20.6	0.00029	0.15
GOTERM_BP_FAT	cellular response to hormone stimulus	10	15.9	0.00056	0.23
GOTERM_BP_FAT	response to peptide hormone	9	14.3	0.00072	0.24
GOTERM_BP_FAT	positive regulation of RNA biosynthetic process	15	23.8	0.00091	0.25
GOTERM_BP_FAT	positive regulation of RNA metabolic process	15	23.8	0.0014	0.25
GOTERM_BP_FAT	ncRNA metabolic process	8	12.7	0.0014	0.25
GOTERM_BP_FAT	rRNA metabolic process	6	9.5	0.0015	0.25
GOTERM_BP_FAT	positive regulation of nitrogen compound metabolic process	17	27	0.0016	0.25
GOTERM_BP_FAT	positive regulation of gene expression	17	27	0.0016	0.25
GOTERM_BP_FAT	positive regulation of nucleobase-containing compound metabolic process	16	25.4	0.0018	0.25
GOTERM_BP_FAT	RNA metabolic process	26	41.3	0.0018	0.25
GOTERM_BP_FAT	response to peptide	9	14.3	0.0019	0.25
GOTERM_BP_FAT	actin filament bundle assembly	5	7.9	0.0023	0.25
GOTERM_BP_FAT	cellular amino acid metabolic process	6	9.5	0.0025	0.25
GOTERM_BP_FAT	actin filament bundle organization	5	7.9	0.0025	0.25
GOTERM_BP_FAT	glutamine metabolic process	3	4.8	0.0025	0.25
GOTERM_BP_FAT	positive regulation of nucleic acid-templated transcription	14	22.2	0.0026	0.25
GOTERM_BP_FAT	positive regulation of transcription, DNA-templated	14	22.2	0.0026	0.25
GOTERM_BP_FAT	response to glucocorticoid	6	9.5	0.0028	0.26
GOTERM_BP_FAT	response to nutrient levels	9	14.3	0.003	0.26
GOTERM_BP_FAT	response to nutrient	6	9.5	0.0032	0.27
GOTERM_BP_FAT	response to extracellular stimulus	9	14.3	0.0038	0.3
GOTERM_BP_FAT	carboxylic acid metabolic process	10	15.9	0.0041	0.32
GOTERM_BP_FAT	response to corticosteroid	6	9.5	0.0042	0.32
GOTERM_BP_FAT	alpha-amino acid metabolic process	5	7.9	0.0053	0.37
GOTERM_BP_FAT	ribosome biogenesis	6	9.5	0.0055	0.37
GOTERM_BP_FAT	response to oxygen-containing compound	16	25.4	0.0055	0.37
GOTERM_BP_FAT	rRNA processing	5	7.9	0.0061	0.39
GOTERM_BP_FAT	response to steroid hormone	7	11.1	0.0063	0.39
GOTERM_BP_FAT	response to insulin	6	9.5	0.0067	0.4
GOTERM_BP_FAT	oxoacid metabolic process	10	15.9	0.007	0.4
GOTERM_BP_FAT	response to nitrogen compound	12	19	0.0071	0.4
GOTERM_BP_FAT	ribonucleoprotein complex biogenesis	7	11.1	0.0072	0.4
GOTERM_BP_FAT	organic acid metabolic process	10	15.9	0.0079	0.42
GOTERM_BP_FAT	gene expression	29	46	0.0079	0.42
GOTERM_BP_FAT	cellular response to peptide hormone stimulus	6	9.5	0.0087	0.45
GOTERM_BP_FAT	positive regulation of transcription from RNA polymerase II promoter	11	17.5	0.0092	0.46
GOTERM_BP_FAT	response to organonitrogen compound	11	17.5	0.0097	0.47
GOTERM_BP_FAT	response to external stimulus	18	28.6	0.01	0.48
GOTERM_BP_FAT	regulation of transcription from RNA polymerase II promoter	16	25.4	0.01	0.49
GOTERM_BP_FAT	nucleic acid-templated transcription	20	31.7	0.011	0.51
GOTERM_BP_FAT	RNA biosynthetic process	20	31.7	0.012	0.53
GOTERM_BP_FAT	L-serine biosynthetic process	2	3.2	0.012	0.54
GOTERM_BP_FAT	cellular component biogenesis	19	30.2	0.013	0.55
GOTERM_BP_FAT	transcription from RNA polymerase II promoter	14	22.2	0.013	0.55
GOTERM_BP_FAT	regulation of macromolecule biosynthetic process	22	34.9	0.013	0.55
GOTERM_BP_FAT	transcription, DNA-templated	19	30.2	0.014	0.55
GOTERM_BP_FAT	positive regulation of macromolecule metabolic process	20	31.7	0.014	0.56
GOTERM_BP_FAT	regulation of RNA metabolic process	20	31.7	0.015	0.56
GOTERM_BP_FAT	positive regulation of cellular metabolic process	20	31.7	0.015	0.56
GOTERM_BP_FAT	nucleobase-containing compound biosynthetic process	21	33.3	0.016	0.56
GOTERM_BP_FAT	actin filament organization	6	9.5	0.016	0.56
GOTERM_BP_FAT	regulation of transcription, DNA-templated	19	30.2	0.016	0.56
GOTERM_BP_FAT	regulation of nucleic acid-templated transcription	19	30.2	0.017	0.56
GOTERM_BP_FAT	positive regulation of metabolic process	21	33.3	0.017	0.56
GOTERM_BP_FAT	organic acid biosynthetic process	5	7.9	0.017	0.56
GOTERM_BP_FAT	carboxylic acid biosynthetic process	5	7.9	0.017	0.56
GOTERM_BP_FAT	regulation of RNA biosynthetic process	19	30.2	0.017	0.57
GOTERM_BP_FAT	cellular response to peptide	6	9.5	0.018	0.58
GOTERM_BP_FAT	response to endogenous stimulus	14	22.2	0.019	0.61
GOTERM_BP_FAT	heterocycle biosynthetic process	21	33.3	0.019	0.61
GOTERM_BP_FAT	aromatic compound biosynthetic process	21	33.3	0.02	0.61
GOTERM_BP_FAT	response to vitamin	4	6.3	0.02	0.62
GOTERM_BP_FAT	hormone-mediated signaling pathway	4	6.3	0.021	0.62
GOTERM_BP_FAT	alpha-amino acid biosynthetic process	3	4.8	0.021	0.63
GOTERM_BP_FAT	regulation of gene expression	23	36.5	0.023	0.66
GOTERM_BP_FAT	regulation of cellular macromolecule biosynthetic process	21	33.3	0.024	0.68
GOTERM_BP_FAT	glutamine family amino acid metabolic process	3	4.8	0.024	0.69
GOTERM_BP_FAT	cellular macromolecule biosynthetic process	25	39.7	0.025	0.7
GOTERM_BP_FAT	cellular amino acid biosynthetic process	3	4.8	0.027	0.73
GOTERM_BP_FAT	nucleolus organization	2	3.2	0.028	0.76
GOTERM_BP_FAT	L-serine metabolic process	2	3.2	0.031	0.83
GOTERM_BP_FAT	small molecule biosynthetic process	6	9.5	0.031	0.83
GOTERM_BP_FAT	regulation of insulin receptor signaling pathway	3	4.8	0.032	0.83
GOTERM_BP_FAT	regulation of cell proliferation	12	19	0.034	0.88
GOTERM_BP_FAT	ncRNA processing	5	7.9	0.035	0.89
GOTERM_BP_FAT	actin polymerization or depolymerization	4	6.3	0.035	0.89
GOTERM_BP_FAT	pyrimidine nucleotide-sugar transmembrane transport	2	3.2	0.037	0.92
GOTERM_BP_FAT	nitrogen compound transport	13	20.6	0.039	0.93
GOTERM_BP_FAT	cell-substrate junction assembly	3	4.8	0.039	0.93
GOTERM_BP_FAT	regulation of nucleobase-containing compound metabolic process	20	31.7	0.04	0.93
GOTERM_BP_FAT	actin crosslink formation	2	3.2	0.04	0.93
GOTERM_BP_FAT	pyrimidine nucleotide-sugar transport	2	3.2	0.04	0.93
GOTERM_BP_FAT	negative regulation of myeloid cell differentiation	3	4.8	0.041	0.94
GOTERM_BP_FAT	regulation of cellular response to insulin stimulus	3	4.8	0.041	0.94
GOTERM_BP_FAT	regulation of lipid metabolic process	5	7.9	0.043	0.96
GOTERM_BP_FAT	nucleotide-sugar transport	2	3.2	0.043	0.96
GOTERM_BP_FAT	positive regulation of lipid biosynthetic process	3	4.8	0.044	0.96
GOTERM_BP_FAT	circadian rhythm	4	6.3	0.045	0.99
GOTERM_BP_FAT	response to acid chemical	6	9.5	0.046	0.99
GOTERM_BP_FAT	response to ketone	5	7.9	0.046	0.99
GOTERM_BP_FAT	lipid biosynthetic process	6	9.5	0.052	1
GOTERM_BP_FAT	magnesium ion homeostasis	2	3.2	0.052	1
GOTERM_BP_FAT	positive regulation of cellular component biogenesis	6	9.5	0.054	1
GOTERM_BP_FAT	ribosomal large subunit biogenesis	3	4.8	0.055	1
GOTERM_BP_FAT	cellular response to insulin stimulus	4	6.3	0.056	1
GOTERM_BP_FAT	rhythmic process	5	7.9	0.056	1
GOTERM_BP_FAT	serine family amino acid biosynthetic process	2	3.2	0.058	1
GOTERM_BP_FAT	RNA processing	7	11.1	0.062	1
GOTERM_BP_FAT	regulation of cellular component biogenesis	8	12.7	0.062	1
GOTERM_BP_FAT	cellular response to endogenous stimulus	10	15.9	0.066	1
GOTERM_BP_FAT	monocarboxylic acid metabolic process	6	9.5	0.068	1
GOTERM_BP_FAT	regulation of cell differentiation	12	19	0.069	1
GOTERM_BP_FAT	response to fatty acid	3	4.8	0.07	1
GOTERM_BP_FAT	positive regulation of chondrocyte differentiation	2	3.2	0.07	1
GOTERM_BP_FAT	regulation of circadian rhythm	3	4.8	0.071	1
GOTERM_BP_FAT	nucleus organization	3	4.8	0.071	1
GOTERM_BP_FAT	chemical homeostasis	9	14.3	0.072	1
GOTERM_BP_FAT	cellular response to chemical stimulus	17	27	0.073	1
GOTERM_BP_FAT	integrin activation	2	3.2	0.075	1
GOTERM_BP_FAT	pyrimidine-containing compound transmembrane transport	2	3.2	0.075	1
GOTERM_BP_FAT	cell activation	8	12.7	0.077	1
GOTERM_BP_FAT	cell proliferation	12	19	0.077	1
GOTERM_BP_FAT	response to lipid	9	14.3	0.077	1
GOTERM_BP_FAT	cell junction organization	4	6.3	0.08	1
GOTERM_BP_FAT	cellular response to nitrogen compound	7	11.1	0.08	1
GOTERM_BP_FAT	actin cytoskeleton organization	6	9.5	0.08	1
GOTERM_BP_FAT	developmental process involved in reproduction	7	11.1	0.085	1
GOTERM_BP_FAT	macromolecular complex subunit organization	11	17.5	0.085	1
GOTERM_BP_FAT	endomembrane system organization	6	9.5	0.088	1
GOTERM_BP_FAT	response to prostaglandin E	2	3.2	0.09	1
GOTERM_BP_FAT	sperm capacitation	2	3.2	0.093	1
GOTERM_BP_FAT	positive regulation of steroid biosynthetic process	2	3.2	0.093	1
GOTERM_BP_FAT	carbohydrate transport	3	4.8	0.093	1
GOTERM_BP_FAT	muscle structure development	6	9.5	0.094	1
GOTERM_BP_FAT	response to organic substance	18	28.6	0.097	1
GOTERM_BP_FAT	aging	5	7.9	0.099	1
GOTERM_BP_FAT	axon development	5	7.9	0.1	1
GOTERM_CC_FAT	nucleolus	10	15.9	0.006	1
GOTERM_CC_FAT	nuclear outer membrane-endoplasmic reticulum membrane network	8	12.7	0.071	1
GOTERM_CC_FAT	cell junction	7	11.1	0.079	1
GOTERM_CC_FAT	nuclear periphery	3	4.8	0.079	1
GOTERM_CC_FAT	preribosome, large subunit precursor	2	3.2	0.086	1
GOTERM_CC_FAT	chromatin	6	9.5	0.09	1
GOTERM_CC_FAT	endoplasmic reticulum part	8	12.7	0.097	1
GOTERM_CC_FAT	fibrillar center	3	4.8	0.099	1
GOTERM_MF_FAT	heterocyclic compound binding	31	49.2	0.0017	0.42
GOTERM_MF_FAT	organic cyclic compound binding	31	49.2	0.0021	0.42
GOTERM_MF_FAT	transcription cofactor binding	4	6.3	0.0099	0.66
GOTERM_MF_FAT	RNA polymerase II transcription factor activity, ligand-activated sequence-specific DNA binding	3	4.8	0.013	0.66
GOTERM_MF_FAT	transcription factor activity, direct ligand regulated sequence-specific DNA binding	3	4.8	0.013	0.66
GOTERM_MF_FAT	transcription corepressor binding	3	4.8	0.013	0.66
GOTERM_MF_FAT	RNA polymerase II core promoter proximal region sequence-specific DNA binding	9	14.3	0.018	0.66
GOTERM_MF_FAT	anion binding	17	27	0.019	0.66
GOTERM_MF_FAT	transcription factor binding	6	9.5	0.02	0.66
GOTERM_MF_FAT	core promoter proximal region sequence-specific DNA binding	9	14.3	0.02	0.66
GOTERM_MF_FAT	core promoter proximal region DNA binding	9	14.3	0.02	0.66
GOTERM_MF_FAT	nucleic acid binding	20	31.7	0.022	0.66
GOTERM_MF_FAT	transcription regulatory region sequence-specific DNA binding	10	15.9	0.026	0.66
GOTERM_MF_FAT	transcription regulatory region DNA binding	10	15.9	0.026	0.66
GOTERM_MF_FAT	regulatory region DNA binding	10	15.9	0.026	0.66
GOTERM_MF_FAT	regulatory region nucleic acid binding	10	15.9	0.027	0.66
GOTERM_MF_FAT	protein complex binding	7	11.1	0.029	0.66
GOTERM_MF_FAT	ion binding	27	42.9	0.034	0.69
GOTERM_MF_FAT	sequence-specific double-stranded DNA binding	10	15.9	0.034	0.69
GOTERM_MF_FAT	hormone binding	3	4.8	0.036	0.7
GOTERM_MF_FAT	pyrimidine nucleotide-sugar transmembrane transporter activity	2	3.2	0.038	0.7
GOTERM_MF_FAT	RNA polymerase II regulatory region sequence-specific DNA binding	9	14.3	0.041	0.7
GOTERM_MF_FAT	RNA polymerase II regulatory region DNA binding	9	14.3	0.041	0.7
GOTERM_MF_FAT	nucleotide-sugar transmembrane transporter activity	2	3.2	0.048	0.73
GOTERM_MF_FAT	double-stranded DNA binding	10	15.9	0.048	0.73
GOTERM_MF_FAT	sequence-specific DNA binding	10	15.9	0.05	0.73
GOTERM_MF_FAT	protein domain specific binding	7	11.1	0.051	0.73
GOTERM_MF_FAT	steroid hormone receptor activity	2	3.2	0.06	0.81
GOTERM_MF_FAT	enzyme binding	13	20.6	0.06	0.81
GOTERM_MF_FAT	macromolecular complex binding	10	15.9	0.065	0.84
GOTERM_MF_FAT	small molecule binding	14	22.2	0.069	0.87
GOTERM_MF_FAT	cofactor binding	4	6.3	0.079	0.91
GOTERM_MF_FAT	RNA polymerase II transcription factor activity, sequence-specific DNA binding	8	12.7	0.08	0.91
GOTERM_MF_FAT	nucleoside phosphate binding	12	19	0.083	0.91
GOTERM_MF_FAT	nucleotide binding	12	19	0.083	0.91
GOTERM_MF_FAT	insulin receptor binding	2	3.2	0.084	0.91
GOTERM_MF_FAT	monooxygenase activity	3	4.8	0.09	0.92
GOTERM_MF_FAT	ligase activity	3	4.8	0.098	0.92
GOTERM_MF_FAT	transcription factor activity, sequence-specific DNA binding	8	12.7	0.098	0.92
GOTERM_MF_FAT	nucleic acid binding transcription factor activity	8	12.7	0.098	0.92
GOTERM_MF_FAT	DNA binding	12	19	0.099	0.92
KEGG_PATHWAY	Circadian rhythm	4	6.3	0.00015	0.022
KEGG_PATHWAY	Biosynthesis of amino acids	3	4.8	0.024	1
KEGG_PATHWAY	Small cell lung cancer	3	4.8	0.033	1
KEGG_PATHWAY	Thyroid hormone signaling pathway	3	4.8	0.057	1
KEGG_PATHWAY	Gastric cancer	3	4.8	0.08	1
KEGG_PATHWAY	Biosynthesis of cofactors	3	4.8	0.083	1
KEGG_PATHWAY	Non-alcoholic fatty liver disease	3	4.8	0.089	1

## Sheet: DHT-Vs_Vehicle-down DEGs
Category	Term	Count	%	P-Value	Benjamini
GOTERM_BP_FAT	mitotic cell cycle process	34	37	1.3e-24	3.4e-21
GOTERM_BP_FAT	cell cycle	43	46.7	2.2e-23	2e-20
GOTERM_BP_FAT	cell cycle process	39	42.4	2.3e-23	2e-20
GOTERM_BP_FAT	mitotic cell cycle	35	38	3e-23	2e-20
GOTERM_BP_FAT	regulation of cell cycle	34	37	5.8e-19	3.1e-16
GOTERM_BP_FAT	chromosome segregation	22	23.9	4.5e-18	2e-15
GOTERM_BP_FAT	nuclear chromosome segregation	20	21.7	3.7e-17	1.3e-14
GOTERM_BP_FAT	nuclear division	24	26.1	3.9e-17	1.3e-14
GOTERM_BP_FAT	mitotic nuclear division	20	21.7	2.4e-16	7.1e-14
GOTERM_BP_FAT	organelle fission	24	26.1	2.8e-16	7.6e-14
GOTERM_BP_FAT	sister chromatid segregation	17	18.5	7.8e-16	1.9e-13
GOTERM_BP_FAT	regulation of cell cycle process	25	27.2	2.3e-15	4.8e-13
GOTERM_BP_FAT	mitotic sister chromatid segregation	16	17.4	2.3e-15	4.8e-13
GOTERM_BP_FAT	cell division	22	23.9	4.1e-15	7.9e-13
GOTERM_BP_FAT	spindle organization	15	16.3	3.1e-13	5.6e-11
GOTERM_BP_FAT	positive regulation of cell cycle	17	18.5	1.5e-11	2.5e-09
GOTERM_BP_FAT	positive regulation of cell cycle process	15	16.3	3.8e-11	6e-09
GOTERM_BP_FAT	microtubule cytoskeleton organization	20	21.7	4.7e-11	7.1e-09
GOTERM_BP_FAT	mitotic spindle organization	11	12	1.2e-10	1.7e-08
GOTERM_BP_FAT	microtubule cytoskeleton organization involved in mitosis	11	12	1.3e-10	1.7e-08
GOTERM_BP_FAT	regulation of chromosome segregation	11	12	4.5e-10	5.8e-08
GOTERM_BP_FAT	cell cycle phase transition	17	18.5	5.7e-10	6.9e-08
GOTERM_BP_FAT	mitotic cell cycle phase transition	16	17.4	8.9e-10	1e-07
GOTERM_BP_FAT	microtubule-based process	21	22.8	1.1e-09	1.2e-07
GOTERM_BP_FAT	chromosome organization	24	26.1	5.9e-09	6.4e-07
GOTERM_BP_FAT	positive regulation of transferase activity	18	19.6	7.4e-09	7.7e-07
GOTERM_BP_FAT	regulation of attachment of spindle microtubules to kinetochore	6	6.5	1.3e-08	1.3e-06
GOTERM_BP_FAT	chromosome separation	9	9.8	2.9e-08	2.8e-06
GOTERM_BP_FAT	regulation of transferase activity	20	21.7	7.8e-08	7.3e-06
GOTERM_BP_FAT	meiotic cell cycle process	11	12	9.2e-08	8.3e-06
GOTERM_BP_FAT	regulation of nuclear division	11	12	1.1e-07	8.9e-06
GOTERM_BP_FAT	spindle assembly	9	9.8	1.1e-07	8.9e-06
GOTERM_BP_FAT	regulation of chromosome separation	8	8.7	1.1e-07	8.9e-06
GOTERM_BP_FAT	cytoskeleton organization	24	26.1	1.3e-07	1e-05
GOTERM_BP_FAT	regulation of organelle organization	23	25	3.8e-07	3e-05
GOTERM_BP_FAT	meiotic cell cycle	11	12	4.7e-07	3.5e-05
GOTERM_BP_FAT	protein phosphorylation	27	29.3	5.1e-07	3.7e-05
GOTERM_BP_FAT	positive regulation of catalytic activity	21	22.8	7.1e-07	5.1e-05
GOTERM_BP_FAT	mitotic spindle checkpoint	6	6.5	9.4e-07	6.5e-05
GOTERM_BP_FAT	spindle checkpoint	6	6.5	1.1e-06	7.2e-05
GOTERM_BP_FAT	regulation of mitotic cell cycle	14	15.2	1.2e-06	7.7e-05
GOTERM_BP_FAT	negative regulation of mitotic metaphase/anaphase transition	6	6.5	1.2e-06	7.8e-05
GOTERM_BP_FAT	negative regulation of mitotic sister chromatid separation	6	6.5	1.4e-06	8.4e-05
GOTERM_BP_FAT	female meiotic division	6	6.5	1.4e-06	8.4e-05
GOTERM_BP_FAT	cell cycle checkpoint	9	9.8	1.5e-06	8.9e-05
GOTERM_BP_FAT	negative regulation of metaphase/anaphase transition of cell cycle	6	6.5	1.5e-06	9e-05
GOTERM_BP_FAT	regulation of protein kinase activity	16	17.4	1.6e-06	9.4e-05
GOTERM_BP_FAT	negative regulation of chromosome separation	6	6.5	1.7e-06	9.7e-05
GOTERM_BP_FAT	chromosome condensation	6	6.5	2.1e-06	0.00012
GOTERM_BP_FAT	G2/M transition of mitotic cell cycle	8	8.7	2.3e-06	0.00012
GOTERM_BP_FAT	phosphate-containing compound metabolic process	34	37	2.4e-06	0.00012
GOTERM_BP_FAT	mitotic cell cycle checkpoint	8	8.7	2.4e-06	0.00012
GOTERM_BP_FAT	negative regulation of mitotic sister chromatid segregation	6	6.5	2.4e-06	0.00012
GOTERM_BP_FAT	single-organism organelle organization	25	27.2	2.6e-06	0.00013
GOTERM_BP_FAT	regulation of mitotic nuclear division	9	9.8	2.8e-06	0.00014
GOTERM_BP_FAT	negative regulation of sister chromatid segregation	6	6.5	2.9e-06	0.00014
GOTERM_BP_FAT	positive regulation of protein kinase activity	13	14.1	3.6e-06	0.00017
GOTERM_BP_FAT	meiotic cell cycle process involved in oocyte maturation	5	5.4	3.8e-06	0.00017
GOTERM_BP_FAT	negative regulation of chromosome segregation	6	6.5	3.9e-06	0.00018
GOTERM_BP_FAT	phosphorus metabolic process	34	37	4.1e-06	0.00019
GOTERM_BP_FAT	metaphase/anaphase transition of mitotic cell cycle	6	6.5	5.2e-06	0.00023
GOTERM_BP_FAT	cell cycle G2/M phase transition	8	8.7	5.7e-06	0.00025
GOTERM_BP_FAT	phosphorylation	28	30.4	6.1e-06	0.00026
GOTERM_BP_FAT	negative regulation of mitotic nuclear division	6	6.5	6.2e-06	0.00026
GOTERM_BP_FAT	regulation of kinase activity	16	17.4	7.9e-06	0.00033
GOTERM_BP_FAT	positive regulation of cellular metabolic process	35	38	1.1e-05	0.00043
GOTERM_BP_FAT	regulation of mitotic metaphase/anaphase transition	6	6.5	1.1e-05	0.00043
GOTERM_BP_FAT	metaphase plate congression	6	6.5	1.1e-05	0.00043
GOTERM_BP_FAT	attachment of spindle microtubules to kinetochore	5	5.4	1.2e-05	0.00048
GOTERM_BP_FAT	positive regulation of molecular function	22	23.9	1.3e-05	0.00048
GOTERM_BP_FAT	positive regulation of kinase activity	13	14.1	1.4e-05	0.00051
GOTERM_BP_FAT	regulation of metaphase/anaphase transition of cell cycle	6	6.5	1.4e-05	0.00051
GOTERM_BP_FAT	negative regulation of nuclear division	6	6.5	1.5e-05	0.00054
GOTERM_BP_FAT	regulation of mitotic sister chromatid separation	6	6.5	1.6e-05	0.00056
GOTERM_BP_FAT	mitotic spindle assembly checkpoint	5	5.4	1.6e-05	0.00056
GOTERM_BP_FAT	spindle assembly checkpoint	5	5.4	1.6e-05	0.00056
GOTERM_BP_FAT	metaphase/anaphase transition of cell cycle	6	6.5	1.8e-05	0.00063
GOTERM_BP_FAT	cellular response to stress	25	27.2	1.9e-05	0.00065
GOTERM_BP_FAT	mitotic sister chromatid separation	6	6.5	1.9e-05	0.00065
GOTERM_BP_FAT	regulation of protein modification process	24	26.1	2.1e-05	0.00071
GOTERM_BP_FAT	regulation of phosphorus metabolic process	23	25	2.5e-05	0.00084
GOTERM_BP_FAT	cellular protein modification process	36	39.1	2.7e-05	0.00088
GOTERM_BP_FAT	protein modification process	36	39.1	2.7e-05	0.00088
GOTERM_BP_FAT	regulation of cellular component organization	30	32.6	3e-05	0.00096
GOTERM_BP_FAT	establishment of chromosome localization	6	6.5	3.8e-05	0.0012
GOTERM_BP_FAT	meiotic nuclear division	8	8.7	4e-05	0.0013
GOTERM_BP_FAT	regulation of mitotic sister chromatid segregation	6	6.5	4e-05	0.0013
GOTERM_BP_FAT	chromosome localization	6	6.5	4.2e-05	0.0013
GOTERM_BP_FAT	regulation of cell cycle phase transition	10	10.9	4.5e-05	0.0013
GOTERM_BP_FAT	oocyte differentiation	6	6.5	4.5e-05	0.0013
GOTERM_BP_FAT	regulation of protein phosphorylation	20	21.7	5.5e-05	0.0016
GOTERM_BP_FAT	positive regulation of chromosome segregation	5	5.4	5.8e-05	0.0017
GOTERM_BP_FAT	positive regulation of metabolic process	35	38	5.9e-05	0.0017
GOTERM_BP_FAT	regulation of phosphorylation	21	22.8	5.9e-05	0.0017
GOTERM_BP_FAT	cytoskeleton-dependent cytokinesis	6	6.5	6.5e-05	0.0018
GOTERM_BP_FAT	positive regulation of macromolecule metabolic process	33	35.9	6.9e-05	0.0019
GOTERM_BP_FAT	regulation of phosphate metabolic process	22	23.9	7.7e-05	0.0021
GOTERM_BP_FAT	negative regulation of cell cycle	10	10.9	7.8e-05	0.0022
GOTERM_BP_FAT	mitotic spindle assembly	5	5.4	8e-05	0.0022
GOTERM_BP_FAT	regulation of sister chromatid segregation	6	6.5	8.3e-05	0.0022
GOTERM_BP_FAT	mitotic metaphase plate congression	5	5.4	8.7e-05	0.0023
GOTERM_BP_FAT	regulation of cell death	22	23.9	8.9e-05	0.0024
GOTERM_BP_FAT	regulation of protein serine/threonine kinase activity	11	12	9e-05	0.0024
GOTERM_BP_FAT	negative regulation of chromosome organization	7	7.6	0.0001	0.0026
GOTERM_BP_FAT	oocyte maturation	5	5.4	0.0001	0.0026
GOTERM_BP_FAT	positive regulation of protein modification process	18	19.6	0.00011	0.0029
GOTERM_BP_FAT	positive regulation of protein serine/threonine kinase activity	9	9.8	0.00011	0.0029
GOTERM_BP_FAT	regulation of mitotic cell cycle phase transition	9	9.8	0.00011	0.0029
GOTERM_BP_FAT	negative regulation of mitotic cell cycle	8	8.7	0.00012	0.003
GOTERM_BP_FAT	female gamete generation	7	7.6	0.00012	0.0029
GOTERM_BP_FAT	negative regulation of cell cycle process	8	8.7	0.00014	0.0033
GOTERM_BP_FAT	regulation of meiotic cell cycle process involved in oocyte maturation	4	4.3	0.00014	0.0035
GOTERM_BP_FAT	positive regulation of phosphate metabolic process	17	18.5	0.00015	0.0036
GOTERM_BP_FAT	positive regulation of phosphorus metabolic process	17	18.5	0.00015	0.0036
GOTERM_BP_FAT	regulation of cell division	7	7.6	0.00016	0.0037
GOTERM_BP_FAT	negative regulation of mitotic cell cycle phase transition	7	7.6	0.00016	0.0038
GOTERM_BP_FAT	positive regulation of protein metabolic process	21	22.8	0.00017	0.0039
GOTERM_BP_FAT	mitotic cytokinesis	5	5.4	0.00018	0.0042
GOTERM_BP_FAT	regulation of chromosome organization	10	10.9	0.00019	0.0043
GOTERM_BP_FAT	regulation of cell communication	32	34.8	0.00021	0.0047
GOTERM_BP_FAT	positive regulation of phosphorylation	16	17.4	0.00021	0.0047
GOTERM_BP_FAT	positive regulation of mitotic cell cycle	7	7.6	0.00023	0.005
GOTERM_BP_FAT	regulation of signaling	32	34.8	0.00025	0.0054
GOTERM_BP_FAT	negative regulation of organelle organization	10	10.9	0.00025	0.0054
GOTERM_BP_FAT	oogenesis	6	6.5	0.00025	0.0054
GOTERM_BP_FAT	positive regulation of cellular protein metabolic process	20	21.7	0.00026	0.0055
GOTERM_BP_FAT	negative regulation of cell cycle phase transition	7	7.6	0.00027	0.0058
GOTERM_BP_FAT	regulation of oocyte maturation	4	4.3	0.00029	0.0062
GOTERM_BP_FAT	cellular response to DNA damage stimulus	13	14.1	0.00031	0.0065
GOTERM_BP_FAT	cell death	23	25	0.00032	0.0066
GOTERM_BP_FAT	cytokinesis	6	6.5	0.00032	0.0066
GOTERM_BP_FAT	regulation of meiotic cell cycle	5	5.4	0.0004	0.0082
GOTERM_BP_FAT	regulation of oocyte development	4	4.3	0.00043	0.0087
GOTERM_BP_FAT	regulation of oogenesis	4	4.3	0.00043	0.0087
GOTERM_BP_FAT	regulation of apoptotic process	19	20.7	0.00047	0.0095
GOTERM_BP_FAT	regulation of signal transduction	28	30.4	0.00051	0.01
GOTERM_BP_FAT	regulation of catalytic activity	24	26.1	0.00051	0.01
GOTERM_BP_FAT	positive regulation of multi-organism process	7	7.6	0.00053	0.01
GOTERM_BP_FAT	oocyte development	5	5.4	0.00053	0.01
GOTERM_BP_FAT	regulation of microtubule cytoskeleton organization	7	7.6	0.00055	0.011
GOTERM_BP_FAT	regulation of programmed cell death	19	20.7	0.00057	0.011
GOTERM_BP_FAT	peptidyl-serine phosphorylation	8	8.7	0.00062	0.012
GOTERM_BP_FAT	regulation of cytokinesis	5	5.4	0.00069	0.013
GOTERM_BP_FAT	positive regulation of attachment of spindle microtubules to kinetochore	3	3.3	0.0007	0.013
GOTERM_BP_FAT	positive regulation of ubiquitin protein ligase activity	3	3.3	0.0007	0.013
GOTERM_BP_FAT	regeneration	8	8.7	0.00071	0.013
GOTERM_BP_FAT	single organism reproductive process	18	19.6	0.00081	0.015
GOTERM_BP_FAT	cell cycle G1/S phase transition	7	7.6	0.00088	0.016
GOTERM_BP_FAT	negative regulation of protein modification process	11	12	0.0009	0.016
GOTERM_BP_FAT	apoptotic process	20	21.7	0.00095	0.017
GOTERM_BP_FAT	peptidyl-serine modification	8	8.7	0.00098	0.018
GOTERM_BP_FAT	regulation of stress-activated MAPK cascade	7	7.6	0.0011	0.019
GOTERM_BP_FAT	regulation of stress-activated protein kinase signaling cascade	7	7.6	0.0011	0.02
GOTERM_BP_FAT	positive regulation of protein phosphorylation	14	15.2	0.0012	0.021
GOTERM_BP_FAT	regulation of cellular response to stress	12	13	0.0012	0.02
GOTERM_BP_FAT	regulation of cellular protein metabolic process	26	28.3	0.0013	0.023
GOTERM_BP_FAT	positive regulation of meiotic cell cycle process involved in oocyte maturation	3	3.3	0.0013	0.022
GOTERM_BP_FAT	regulation of protein metabolic process	27	29.3	0.0014	0.024
GOTERM_BP_FAT	regulation of microtubule-based process	7	7.6	0.0014	0.024
GOTERM_BP_FAT	cell proliferation	21	22.8	0.0015	0.025
GOTERM_BP_FAT	positive regulation of oxidative phosphorylation	3	3.3	0.0015	0.025
GOTERM_BP_FAT	negative regulation of phosphorus metabolic process	10	10.9	0.0016	0.026
GOTERM_BP_FAT	negative regulation of phosphate metabolic process	10	10.9	0.0016	0.026
GOTERM_BP_FAT	regulation of cytoskeleton organization	10	10.9	0.0016	0.027
GOTERM_BP_FAT	regulation of cell maturation	4	4.3	0.0017	0.028
GOTERM_BP_FAT	programmed cell death	20	21.7	0.0018	0.029
GOTERM_BP_FAT	DNA conformation change	7	7.6	0.0018	0.029
GOTERM_BP_FAT	stress-activated MAPK cascade	7	7.6	0.0018	0.03
GOTERM_BP_FAT	DNA packaging	6	6.5	0.0018	0.029
GOTERM_BP_FAT	intracellular signal transduction	24	26.1	0.0019	0.03
GOTERM_BP_FAT	regulation of multi-organism process	9	9.8	0.002	0.032
GOTERM_BP_FAT	cellular response to radiation	6	6.5	0.002	0.032
GOTERM_BP_FAT	positive regulation of oocyte maturation	3	3.3	0.002	0.032
GOTERM_BP_FAT	regulation of intracellular signal transduction	19	20.7	0.0021	0.032
GOTERM_BP_FAT	cellular response to hormone stimulus	11	12	0.0021	0.033
GOTERM_BP_FAT	p38MAPK cascade	4	4.3	0.0021	0.033
GOTERM_BP_FAT	positive regulation of cell cycle phase transition	5	5.4	0.0022	0.033
GOTERM_BP_FAT	stress-activated protein kinase signaling cascade	7	7.6	0.0023	0.036
GOTERM_BP_FAT	negative regulation of phosphorylation	9	9.8	0.0025	0.038
GOTERM_BP_FAT	centrosome cycle	5	5.4	0.0027	0.041
GOTERM_BP_FAT	reproductive process	18	19.6	0.0028	0.042
GOTERM_BP_FAT	reproduction	18	19.6	0.0029	0.042
GOTERM_BP_FAT	positive regulation of oogenesis	3	3.3	0.0029	0.043
GOTERM_BP_FAT	positive regulation of oocyte development	3	3.3	0.0029	0.043
GOTERM_BP_FAT	centrosome organization	5	5.4	0.0033	0.048
GOTERM_BP_FAT	regulation of circadian rhythm	5	5.4	0.0036	0.052
GOTERM_BP_FAT	protein localization to kinetochore	3	3.3	0.0036	0.052
GOTERM_BP_FAT	positive regulation of cellular respiration	3	3.3	0.0036	0.052
GOTERM_BP_FAT	positive regulation of cell death	11	12	0.0038	0.054
GOTERM_BP_FAT	positive regulation of DNA metabolic process	7	7.6	0.0038	0.054
GOTERM_BP_FAT	cellular response to oxygen-containing compound	16	17.4	0.0039	0.056
GOTERM_BP_FAT	meiotic spindle organization	3	3.3	0.0043	0.061
GOTERM_BP_FAT	microtubule organizing center organization	5	5.4	0.0044	0.062
GOTERM_BP_FAT	circadian regulation of gene expression	4	4.3	0.0045	0.063
GOTERM_BP_FAT	rhythmic process	8	8.7	0.0047	0.064
GOTERM_BP_FAT	positive regulation of intrinsic apoptotic signaling pathway	4	4.3	0.0047	0.064
GOTERM_BP_FAT	negative regulation of protein phosphorylation	8	8.7	0.0056	0.076
GOTERM_BP_FAT	positive regulation of cell maturation	3	3.3	0.0056	0.076
GOTERM_BP_FAT	positive regulation of apoptotic process	10	10.9	0.0057	0.077
GOTERM_BP_FAT	establishment of organelle localization	9	9.8	0.0058	0.078
GOTERM_BP_FAT	positive regulation of chromosome separation	3	3.3	0.006	0.081
GOTERM_BP_FAT	positive regulation of programmed cell death	10	10.9	0.0061	0.081
GOTERM_BP_FAT	cellular response to peptide	8	8.7	0.0063	0.083
GOTERM_BP_FAT	positive regulation of ubiquitin-protein transferase activity	3	3.3	0.0065	0.086
GOTERM_BP_FAT	protein localization to chromosome, centromeric region	3	3.3	0.0065	0.086
GOTERM_BP_FAT	positive regulation of response to DNA damage stimulus	5	5.4	0.0066	0.087
GOTERM_BP_FAT	regulation of lymphocyte apoptotic process	4	4.3	0.0068	0.089
GOTERM_BP_FAT	regulation of cyclin-dependent protein serine/threonine kinase activity	4	4.3	0.0071	0.092
GOTERM_BP_FAT	response to hormone	13	14.1	0.0072	0.093
GOTERM_BP_FAT	response to insulin	7	7.6	0.0073	0.093
GOTERM_BP_FAT	striated muscle cell proliferation	4	4.3	0.0073	0.093
GOTERM_BP_FAT	negative regulation of cellular component organization	11	12	0.0074	0.095
GOTERM_BP_FAT	regulation of molecular function	25	27.2	0.0076	0.096
GOTERM_BP_FAT	cellular response to organic substance	23	25	0.0076	0.096
GOTERM_BP_FAT	positive regulation of nucleotide metabolic process	4	4.3	0.0077	0.097
GOTERM_BP_FAT	positive regulation of purine nucleotide metabolic process	4	4.3	0.0077	0.097
GOTERM_BP_FAT	regulation of cyclin-dependent protein kinase activity	4	4.3	0.008	0.099
GOTERM_BP_FAT	cellular response to insulin stimulus	6	6.5	0.0082	0.1
GOTERM_BP_FAT	regulation of ubiquitin protein ligase activity	3	3.3	0.0085	0.1
GOTERM_BP_FAT	cellular component disassembly	7	7.6	0.0088	0.11
GOTERM_BP_FAT	lateral attachment of mitotic spindle microtubules to kinetochore	2	2.2	0.009	0.11
GOTERM_BP_FAT	organelle assembly	11	12	0.0091	0.11
GOTERM_BP_FAT	regulation of response to DNA damage stimulus	6	6.5	0.0091	0.11
GOTERM_BP_FAT	gland development	9	9.8	0.0095	0.11
GOTERM_BP_FAT	response to endogenous stimulus	19	20.7	0.0096	0.12
GOTERM_BP_FAT	cellular response to peptide hormone stimulus	7	7.6	0.0098	0.12
GOTERM_BP_FAT	cellular response to chemical stimulus	26	28.3	0.01	0.12
GOTERM_BP_FAT	activation of protein kinase activity	6	6.5	0.01	0.12
GOTERM_BP_FAT	histone phosphorylation	3	3.3	0.01	0.12
GOTERM_BP_FAT	regulation of B cell apoptotic process	3	3.3	0.01	0.12
GOTERM_BP_FAT	growth	12	13	0.011	0.13
GOTERM_BP_FAT	protein ubiquitination	10	10.9	0.011	0.13
GOTERM_BP_FAT	cellular response to UV	4	4.3	0.011	0.12
GOTERM_BP_FAT	protein localization to chromosome	4	4.3	0.011	0.13
GOTERM_BP_FAT	positive regulation of mitotic cell cycle phase transition	4	4.3	0.011	0.13
GOTERM_BP_FAT	regulation of G2/M transition of mitotic cell cycle	4	4.3	0.011	0.13
GOTERM_BP_FAT	regulation of oxidative phosphorylation	3	3.3	0.011	0.13
GOTERM_BP_FAT	positive regulation of p38MAPK cascade	3	3.3	0.011	0.13
GOTERM_BP_FAT	response to organic substance	28	30.4	0.012	0.14
GOTERM_BP_FAT	developmental process involved in reproduction	11	12	0.012	0.14
GOTERM_BP_FAT	response to radiation	8	8.7	0.012	0.14
GOTERM_BP_FAT	negative regulation of transferase activity	6	6.5	0.012	0.13
GOTERM_BP_FAT	meiotic chromosome segregation	4	4.3	0.012	0.14
GOTERM_BP_FAT	cellular response to endogenous stimulus	15	16.3	0.013	0.15
GOTERM_BP_FAT	gamete generation	10	10.9	0.013	0.14
GOTERM_BP_FAT	regulation of DNA metabolic process	8	8.7	0.013	0.14
GOTERM_BP_FAT	microtubule-based movement	6	6.5	0.013	0.14
GOTERM_BP_FAT	regulation of cell cycle checkpoint	3	3.3	0.013	0.14
GOTERM_BP_FAT	cellular response to lipid	10	10.9	0.014	0.15
GOTERM_BP_FAT	organelle localization	9	9.8	0.014	0.15
GOTERM_BP_FAT	lymphocyte apoptotic process	4	4.3	0.014	0.15
GOTERM_BP_FAT	regulation of fatty acid metabolic process	4	4.3	0.014	0.15
GOTERM_BP_FAT	regulation of cell cycle G2/M phase transition	4	4.3	0.015	0.16
GOTERM_BP_FAT	B cell apoptotic process	3	3.3	0.015	0.16
GOTERM_BP_FAT	positive regulation of meiotic cell cycle	3	3.3	0.015	0.16
GOTERM_BP_FAT	regulation of response to stress	15	16.3	0.016	0.17
GOTERM_BP_FAT	protein modification by small protein conjugation	10	10.9	0.016	0.16
GOTERM_BP_FAT	developmental growth	10	10.9	0.016	0.17
GOTERM_BP_FAT	regulation of cellular respiration	3	3.3	0.016	0.17
GOTERM_BP_FAT	response to oxygen-containing compound	19	20.7	0.017	0.18
GOTERM_BP_FAT	positive regulation of cellular biosynthetic process	18	19.6	0.017	0.17
GOTERM_BP_FAT	DNA metabolic process	11	12	0.017	0.17
GOTERM_BP_FAT	response to peptide	9	9.8	0.017	0.17
GOTERM_BP_FAT	regulation of leukocyte apoptotic process	4	4.3	0.017	0.18
GOTERM_BP_FAT	regulation of spindle organization	3	3.3	0.017	0.18
GOTERM_BP_FAT	positive regulation of response to stimulus	20	21.7	0.018	0.18
GOTERM_BP_FAT	negative regulation of cell death	12	13	0.018	0.18
GOTERM_BP_FAT	cellular response to light stimulus	4	4.3	0.018	0.18
GOTERM_BP_FAT	response to organonitrogen compound	13	14.1	0.019	0.19
GOTERM_BP_FAT	regulation of cell development	12	13	0.019	0.19
GOTERM_BP_FAT	regulation of fatty acid oxidation	3	3.3	0.019	0.19
GOTERM_BP_FAT	regulation of meiotic nuclear division	3	3.3	0.019	0.19
GOTERM_BP_FAT	positive regulation of biosynthetic process	18	19.6	0.02	0.2
GOTERM_BP_FAT	positive regulation of organelle organization	9	9.8	0.02	0.2
GOTERM_BP_FAT	glucose metabolic process	5	5.4	0.02	0.19
GOTERM_BP_FAT	regulation of reproductive process	5	5.4	0.02	0.2
GOTERM_BP_FAT	cell maturation	5	5.4	0.022	0.21
GOTERM_BP_FAT	regulation of p38MAPK cascade	3	3.3	0.022	0.21
GOTERM_BP_FAT	positive regulation of maintenance of permeability of blood-brain barrier	2	2.2	0.022	0.22
GOTERM_BP_FAT	multicellular organismal reproductive process	11	12	0.023	0.22
GOTERM_BP_FAT	response to peptide hormone	8	8.7	0.023	0.22
GOTERM_BP_FAT	insulin receptor signaling pathway	4	4.3	0.023	0.22
GOTERM_BP_FAT	positive regulation of protein ubiquitination	4	4.3	0.023	0.22
GOTERM_BP_FAT	positive regulation of ATP metabolic process	3	3.3	0.023	0.22
GOTERM_BP_FAT	negative regulation of developmental process	12	13	0.024	0.22
GOTERM_BP_FAT	meiosis I	4	4.3	0.024	0.22
GOTERM_BP_FAT	microtubule depolymerization	3	3.3	0.024	0.22
GOTERM_BP_FAT	negative regulation of stress-activated protein kinase signaling cascade	3	3.3	0.024	0.23
GOTERM_BP_FAT	negative regulation of stress-activated MAPK cascade	3	3.3	0.024	0.23
GOTERM_BP_FAT	positive regulation of developmental process	15	16.3	0.025	0.23
GOTERM_BP_FAT	positive regulation of signal transduction	15	16.3	0.025	0.23
GOTERM_BP_FAT	multicellular organism reproduction	11	12	0.026	0.24
GOTERM_BP_FAT	cellular ketone metabolic process	5	5.4	0.026	0.24
GOTERM_BP_FAT	regulation of generation of precursor metabolites and energy	4	4.3	0.026	0.24
GOTERM_BP_FAT	positive regulation of cellular component organization	14	15.2	0.027	0.24
GOTERM_BP_FAT	regulation of MAPK cascade	9	9.8	0.027	0.24
GOTERM_BP_FAT	intracellular receptor signaling pathway	5	5.4	0.027	0.25
GOTERM_BP_FAT	signal transduction by p53 class mediator	4	4.3	0.027	0.24
GOTERM_BP_FAT	establishment of spindle localization	3	3.3	0.027	0.24
GOTERM_BP_FAT	negative regulation of glucocorticoid receptor signaling pathway	2	2.2	0.027	0.24
GOTERM_BP_FAT	positive regulation of cell proliferation	11	12	0.028	0.25
GOTERM_BP_FAT	sister chromatid cohesion	3	3.3	0.028	0.25
GOTERM_BP_FAT	protein localization to microtubule cytoskeleton	3	3.3	0.028	0.25
GOTERM_BP_FAT	positive regulation of multicellular organismal process	17	18.5	0.029	0.26
GOTERM_BP_FAT	germ cell development	6	6.5	0.029	0.26
GOTERM_BP_FAT	negative regulation of kinase activity	5	5.4	0.029	0.26
GOTERM_BP_FAT	positive regulation of JNK cascade	4	4.3	0.029	0.26
GOTERM_BP_FAT	hexose metabolic process	5	5.4	0.03	0.26
GOTERM_BP_FAT	regulation of protein ubiquitination	5	5.4	0.03	0.27
GOTERM_BP_FAT	fibroblast proliferation	4	4.3	0.031	0.27
GOTERM_BP_FAT	regulation of ubiquitin-protein transferase activity	3	3.3	0.031	0.27
GOTERM_BP_FAT	positive regulation of mitochondrial ATP synthesis coupled electron transport	2	2.2	0.031	0.27
GOTERM_BP_FAT	female meiosis chromosome segregation	2	2.2	0.031	0.27
GOTERM_BP_FAT	cellular response to organonitrogen compound	9	9.8	0.032	0.27
GOTERM_BP_FAT	leukocyte apoptotic process	4	4.3	0.032	0.27
GOTERM_BP_FAT	protein localization to cytoskeleton	3	3.3	0.032	0.27
GOTERM_BP_FAT	epithelial cell proliferation	7	7.6	0.033	0.28
GOTERM_BP_FAT	spindle localization	3	3.3	0.033	0.28
GOTERM_BP_FAT	positive regulation of protein modification by small protein conjugation or removal	4	4.3	0.035	0.29
GOTERM_BP_FAT	regulation of stem cell proliferation	4	4.3	0.035	0.3
GOTERM_BP_FAT	negative regulation of G2/M transition of mitotic cell cycle	3	3.3	0.035	0.29
GOTERM_BP_FAT	cardiac muscle cell proliferation	3	3.3	0.035	0.3
GOTERM_BP_FAT	histone-serine phosphorylation	2	2.2	0.035	0.3
GOTERM_BP_FAT	regulation of maintenance of permeability of blood-brain barrier	2	2.2	0.035	0.3
GOTERM_BP_FAT	positive regulation of cellular catabolic process	6	6.5	0.036	0.3
GOTERM_BP_FAT	regulation of cellular ketone metabolic process	4	4.3	0.036	0.3
GOTERM_BP_FAT	negative regulation of cell cycle G2/M phase transition	3	3.3	0.036	0.3
GOTERM_BP_FAT	signal transduction by protein phosphorylation	9	9.8	0.037	0.31
GOTERM_BP_FAT	MAPK cascade	9	9.8	0.037	0.31
GOTERM_BP_FAT	ear development	5	5.4	0.037	0.3
GOTERM_BP_FAT	regulation of centrosome cycle	3	3.3	0.037	0.31
GOTERM_BP_FAT	negative regulation of cell communication	13	14.1	0.038	0.31
GOTERM_BP_FAT	animal organ regeneration	4	4.3	0.038	0.31
GOTERM_BP_FAT	response to UV	4	4.3	0.038	0.31
GOTERM_BP_FAT	positive regulation of macromolecule biosynthetic process	16	17.4	0.039	0.31
GOTERM_BP_FAT	negative regulation of signaling	13	14.1	0.039	0.31
GOTERM_BP_FAT	response to nitrogen compound	13	14.1	0.039	0.31
GOTERM_BP_FAT	sexual reproduction	10	10.9	0.04	0.31
GOTERM_BP_FAT	spindle elongation	2	2.2	0.04	0.31
GOTERM_BP_FAT	activation of MAPKKK activity	2	2.2	0.04	0.31
GOTERM_BP_FAT	regulation of mitochondrial ATP synthesis coupled electron transport	2	2.2	0.04	0.31
GOTERM_BP_FAT	protein modification by small protein conjugation or removal	10	10.9	0.041	0.32
GOTERM_BP_FAT	regulation of purine nucleotide metabolic process	4	4.3	0.041	0.32
GOTERM_BP_FAT	negative regulation of lipid localization	3	3.3	0.041	0.32
GOTERM_BP_FAT	positive regulation of mitotic nuclear division	3	3.3	0.041	0.32
GOTERM_BP_FAT	establishment of localization in cell	17	18.5	0.042	0.33
GOTERM_BP_FAT	negative regulation of cellular protein metabolic process	12	13	0.042	0.32
GOTERM_BP_FAT	in utero embryonic development	7	7.6	0.042	0.33
GOTERM_BP_FAT	positive regulation of cell communication	16	17.4	0.043	0.33
GOTERM_BP_FAT	negative regulation of apoptotic process	10	10.9	0.043	0.33
GOTERM_BP_FAT	cellular response to abiotic stimulus	6	6.5	0.043	0.33
GOTERM_BP_FAT	positive regulation of signaling	16	17.4	0.044	0.33
GOTERM_BP_FAT	positive regulation of intracellular signal transduction	11	12	0.044	0.33
GOTERM_BP_FAT	regulation of catabolic process	9	9.8	0.044	0.33
GOTERM_BP_FAT	regulation of protein modification by small protein conjugation or removal	5	5.4	0.044	0.33
GOTERM_BP_FAT	cell-cell junction organization	5	5.4	0.044	0.33
GOTERM_BP_FAT	regulation of nucleotide metabolic process	4	4.3	0.044	0.33
GOTERM_BP_FAT	muscle cell proliferation	5	5.4	0.045	0.34
GOTERM_BP_FAT	monosaccharide metabolic process	5	5.4	0.045	0.34
GOTERM_BP_FAT	regulation of cell proliferation	15	16.3	0.046	0.34
GOTERM_BP_FAT	response to gonadotropin	3	3.3	0.046	0.34
GOTERM_BP_FAT	positive regulation of nucleobase-containing compound metabolic process	16	17.4	0.048	0.36
GOTERM_BP_FAT	positive regulation of cell development	8	8.7	0.048	0.36
GOTERM_BP_FAT	positive regulation of intrinsic apoptotic signaling pathway by p53 class mediator	2	2.2	0.048	0.36
GOTERM_BP_FAT	polar body extrusion after meiotic divisions	2	2.2	0.048	0.36
GOTERM_BP_FAT	spindle assembly involved in meiosis	2	2.2	0.048	0.36
GOTERM_BP_FAT	regulation of metaphase plate congression	2	2.2	0.048	0.36
GOTERM_BP_FAT	negative regulation of programmed cell death	10	10.9	0.049	0.36
GOTERM_BP_FAT	DNA biosynthetic process	4	4.3	0.049	0.36
GOTERM_BP_FAT	transcription from RNA polymerase II promoter	16	17.4	0.051	0.37
GOTERM_BP_FAT	cellular process involved in reproduction in multicellular organism	6	6.5	0.051	0.37
GOTERM_BP_FAT	signal transduction in response to DNA damage	3	3.3	0.051	0.37
GOTERM_BP_FAT	positive regulation of stress-activated MAPK cascade	4	4.3	0.052	0.38
GOTERM_BP_FAT	hormone-mediated signaling pathway	4	4.3	0.052	0.38
GOTERM_BP_FAT	mitotic DNA damage checkpoint	3	3.3	0.052	0.38
GOTERM_BP_FAT	intrinsic apoptotic signaling pathway	5	5.4	0.053	0.38
GOTERM_BP_FAT	positive regulation of stress-activated protein kinase signaling cascade	4	4.3	0.053	0.38
GOTERM_BP_FAT	regulation of intrinsic apoptotic signaling pathway	4	4.3	0.053	0.38
GOTERM_BP_FAT	regulation of glucocorticoid receptor signaling pathway	2	2.2	0.053	0.38
GOTERM_BP_FAT	embryonic cleavage	2	2.2	0.053	0.38
GOTERM_BP_FAT	regulation of chromosome condensation	2	2.2	0.053	0.38
GOTERM_BP_FAT	intrinsic apoptotic signaling pathway by p53 class mediator	3	3.3	0.054	0.38
GOTERM_BP_FAT	positive regulation of DNA biosynthetic process	3	3.3	0.055	0.39
GOTERM_BP_FAT	positive regulation of fibroblast proliferation	3	3.3	0.055	0.39
GOTERM_BP_FAT	negative regulation of protein metabolic process	12	13	0.056	0.39
GOTERM_BP_FAT	cell junction organization	5	5.4	0.057	0.39
GOTERM_BP_FAT	response to ionizing radiation	4	4.3	0.057	0.4
GOTERM_BP_FAT	G1/S transition of mitotic cell cycle	4	4.3	0.057	0.4
GOTERM_BP_FAT	mitotic DNA integrity checkpoint	3	3.3	0.057	0.39
GOTERM_BP_FAT	response to redox state	2	2.2	0.057	0.39
GOTERM_BP_FAT	establishment of endothelial intestinal barrier	2	2.2	0.057	0.39
GOTERM_BP_FAT	kinetochore assembly	2	2.2	0.057	0.39
GOTERM_BP_FAT	ventricular cardiac muscle cell development	2	2.2	0.057	0.39
GOTERM_BP_FAT	negative regulation of molecular function	11	12	0.058	0.4
GOTERM_BP_FAT	positive regulation of apoptotic signaling pathway	4	4.3	0.058	0.4
GOTERM_BP_FAT	regulation of JNK cascade	4	4.3	0.059	0.4
GOTERM_BP_FAT	multi-organism reproductive process	11	12	0.06	0.41
GOTERM_BP_FAT	regulation of epithelial cell proliferation	6	6.5	0.061	0.41
GOTERM_BP_FAT	meiotic cytokinesis	2	2.2	0.061	0.41
GOTERM_BP_FAT	mammary gland development	4	4.3	0.062	0.42
GOTERM_BP_FAT	negative regulation of intracellular signal transduction	7	7.6	0.063	0.42
GOTERM_BP_FAT	glucose homeostasis	5	5.4	0.065	0.43
GOTERM_BP_FAT	carbohydrate homeostasis	5	5.4	0.065	0.44
GOTERM_BP_FAT	macromolecular complex disassembly	4	4.3	0.065	0.43
GOTERM_BP_FAT	meiosis II	2	2.2	0.065	0.44
GOTERM_BP_FAT	cellular response to hypoxia	4	4.3	0.066	0.44
GOTERM_BP_FAT	positive regulation of nuclear division	3	3.3	0.066	0.44
GOTERM_BP_FAT	cellular response to nitrogen compound	9	9.8	0.067	0.44
GOTERM_BP_FAT	cellular response to organic cyclic compound	8	8.7	0.067	0.44
GOTERM_BP_FAT	positive regulation of catabolic process	6	6.5	0.067	0.44
GOTERM_BP_FAT	JNK cascade	4	4.3	0.067	0.44
GOTERM_BP_FAT	monocarboxylic acid transport	4	4.3	0.067	0.44
GOTERM_BP_FAT	positive regulation of striated muscle tissue development	3	3.3	0.067	0.44
GOTERM_BP_FAT	positive regulation of muscle organ development	3	3.3	0.067	0.44
GOTERM_BP_FAT	negative regulation of response to stimulus	14	15.2	0.068	0.44
GOTERM_BP_FAT	positive regulation of muscle tissue development	3	3.3	0.068	0.44
GOTERM_BP_FAT	positive regulation of stem cell proliferation	3	3.3	0.068	0.44
GOTERM_BP_FAT	positive regulation of carbohydrate metabolic process	3	3.3	0.069	0.45
GOTERM_BP_FAT	glucocorticoid receptor signaling pathway	2	2.2	0.069	0.45
GOTERM_BP_FAT	tissue regeneration	3	3.3	0.07	0.45
GOTERM_BP_FAT	negative regulation of transcription from RNA polymerase II promoter	9	9.8	0.071	0.46
GOTERM_BP_FAT	regulation of hormone secretion	5	5.4	0.071	0.45
GOTERM_BP_FAT	regulation of carbohydrate metabolic process	4	4.3	0.071	0.45
GOTERM_BP_FAT	protein localization to organelle	9	9.8	0.074	0.46
GOTERM_BP_FAT	mitotic chromosome condensation	2	2.2	0.074	0.46
GOTERM_BP_FAT	negative regulation of cell division	2	2.2	0.074	0.46
GOTERM_BP_FAT	regulation of sulfur metabolic process	2	2.2	0.074	0.46
GOTERM_BP_FAT	attachment of mitotic spindle microtubules to kinetochore	2	2.2	0.074	0.46
GOTERM_BP_FAT	corticosteroid receptor signaling pathway	2	2.2	0.074	0.46
GOTERM_BP_FAT	stem cell proliferation	4	4.3	0.075	0.47
GOTERM_BP_FAT	cell development	18	19.6	0.077	0.48
GOTERM_BP_FAT	negative regulation of multicellular organismal process	12	13	0.077	0.48
GOTERM_BP_FAT	regulation of GTPase activity	5	5.4	0.078	0.48
GOTERM_BP_FAT	cellular response to carbohydrate stimulus	4	4.3	0.078	0.48
GOTERM_BP_FAT	kinetochore organization	2	2.2	0.078	0.48
GOTERM_BP_FAT	inner cell mass cell proliferation	2	2.2	0.078	0.48
GOTERM_BP_FAT	regulation of insulin secretion	4	4.3	0.083	0.51
GOTERM_BP_FAT	negative regulation of metabolic process	21	22.8	0.084	0.52
GOTERM_BP_FAT	response to light stimulus	5	5.4	0.084	0.52
GOTERM_BP_FAT	developmental maturation	5	5.4	0.085	0.52
GOTERM_BP_FAT	cellular component assembly	20	21.7	0.086	0.53
GOTERM_BP_FAT	regulation of ATP metabolic process	3	3.3	0.086	0.53
GOTERM_BP_FAT	ventricular cardiac muscle cell differentiation	2	2.2	0.086	0.53
GOTERM_BP_FAT	maintenance of permeability of blood-brain barrier	2	2.2	0.086	0.53
GOTERM_BP_FAT	negative regulation of signal transduction	11	12	0.087	0.53
GOTERM_BP_FAT	cellular response to decreased oxygen levels	4	4.3	0.087	0.53
GOTERM_BP_FAT	positive regulation of nitrogen compound metabolic process	16	17.4	0.089	0.53
GOTERM_BP_FAT	negative regulation of protein kinase activity	4	4.3	0.089	0.53
GOTERM_BP_FAT	positive regulation of reproductive process	3	3.3	0.089	0.53
GOTERM_BP_FAT	intrinsic apoptotic signaling pathway in response to DNA damage	3	3.3	0.089	0.53
GOTERM_BP_FAT	DNA damage checkpoint	3	3.3	0.089	0.53
GOTERM_BP_FAT	movement of cell or subcellular component	16	17.4	0.09	0.54
GOTERM_BP_FAT	regulation of DNA damage checkpoint	2	2.2	0.09	0.54
GOTERM_BP_FAT	keratinocyte migration	2	2.2	0.09	0.54
GOTERM_BP_FAT	histone modification	6	6.5	0.093	0.55
GOTERM_BP_FAT	positive regulation of chromosome organization	4	4.3	0.093	0.55
GOTERM_BP_FAT	cellular localization	20	21.7	0.094	0.56
GOTERM_BP_FAT	DNA replication	4	4.3	0.094	0.56
GOTERM_BP_FAT	regulation of TOR signaling	3	3.3	0.094	0.56
GOTERM_BP_FAT	carbohydrate derivative metabolic process	10	10.9	0.096	0.56
GOTERM_BP_FAT	regulation of cellular catabolic process	7	7.6	0.097	0.57
GOTERM_BP_FAT	epithelial cell migration	5	5.4	0.098	0.57
GOTERM_BP_FAT	regulation of anoikis	2	2.2	0.098	0.57
GOTERM_BP_FAT	epithelium migration	5	5.4	0.099	0.58
GOTERM_BP_FAT	negative regulation of leukocyte differentiation	3	3.3	0.099	0.57
GOTERM_BP_FAT	regulation of cell differentiation	15	16.3	0.1	0.58
GOTERM_CC_FAT	spindle	24	26.1	3.9e-18	1e-15
GOTERM_CC_FAT	mitotic spindle	16	17.4	1.7e-14	2.2e-12
GOTERM_CC_FAT	chromosome, centromeric region	14	15.2	1.1e-10	9.9e-09
GOTERM_CC_FAT	microtubule cytoskeleton	28	30.4	4e-10	2.7e-08
GOTERM_CC_FAT	microtubule	17	18.5	5.9e-10	3.1e-08
GOTERM_CC_FAT	spindle pole	12	13	9e-10	4e-08
GOTERM_CC_FAT	chromosomal region	15	16.3	1.5e-09	5.6e-08
GOTERM_CC_FAT	kinetochore	11	12	3.7e-09	1.2e-07
GOTERM_CC_FAT	chromosomal part	22	23.9	8.3e-08	2.5e-06
GOTERM_CC_FAT	chromosome	23	25	2.1e-07	5.5e-06
GOTERM_CC_FAT	polymeric cytoskeletal fiber	17	18.5	6.8e-07	1.7e-05
GOTERM_CC_FAT	condensed chromosome, centromeric region	6	6.5	4e-06	8.8e-05
GOTERM_CC_FAT	spindle microtubule	7	7.6	4.6e-06	9.4e-05
GOTERM_CC_FAT	condensed chromosome	8	8.7	2.1e-05	0.00039
GOTERM_CC_FAT	supramolecular fiber	17	18.5	2.6e-05	0.00046
GOTERM_CC_FAT	supramolecular polymer	17	18.5	2.9e-05	0.00046
GOTERM_CC_FAT	supramolecular complex	17	18.5	2.9e-05	0.00046
GOTERM_CC_FAT	mitotic spindle pole	5	5.4	4.4e-05	0.00066
GOTERM_CC_FAT	nucleoplasm	33	35.9	0.00083	0.011
GOTERM_CC_FAT	spindle midzone	4	4.3	0.00086	0.011
GOTERM_CC_FAT	centrosome	12	13	0.001	0.013
GOTERM_CC_FAT	intercellular bridge	5	5.4	0.0015	0.018
GOTERM_CC_FAT	cleavage furrow	4	4.3	0.002	0.022
GOTERM_CC_FAT	cell surface furrow	4	4.3	0.002	0.022
GOTERM_CC_FAT	mitotic spindle midzone	3	3.3	0.002	0.022
GOTERM_CC_FAT	kinesin complex	4	4.3	0.0023	0.023
GOTERM_CC_FAT	nuclear chromosome	7	7.6	0.0028	0.027
GOTERM_CC_FAT	midbody	6	6.5	0.0031	0.028
GOTERM_CC_FAT	condensed chromosome outer kinetochore	3	3.3	0.0031	0.028
GOTERM_CC_FAT	microtubule organizing center	12	13	0.0037	0.032
GOTERM_CC_FAT	cell division site part	4	4.3	0.0038	0.032
GOTERM_CC_FAT	cell division site	4	4.3	0.0063	0.052
GOTERM_CC_FAT	microtubule plus-end	3	3.3	0.0087	0.068
GOTERM_CC_FAT	condensed chromosome kinetochore	3	3.3	0.0087	0.068
GOTERM_CC_FAT	cytosol	33	35.9	0.01	0.075
GOTERM_CC_FAT	microtubule associated complex	5	5.4	0.01	0.075
GOTERM_CC_FAT	cyclin B1-CDK1 complex	2	2.2	0.01	0.075
GOTERM_CC_FAT	microtubule end	3	3.3	0.015	0.11
GOTERM_CC_FAT	CLOCK-BMAL transcription complex	2	2.2	0.021	0.14
GOTERM_CC_FAT	Ndc80 complex	2	2.2	0.021	0.14
GOTERM_CC_FAT	cyclin-dependent protein kinase holoenzyme complex	3	3.3	0.03	0.2
GOTERM_CC_FAT	condensin complex	2	2.2	0.041	0.26
GOTERM_CC_FAT	microtubule organizing center part	5	5.4	0.06	0.37
GOTERM_CC_FAT	nuclear body	9	9.8	0.062	0.37
GOTERM_CC_FAT	cell junction	9	9.8	0.069	0.41
GOTERM_CC_FAT	nuclear chromosome part	4	4.3	0.08	0.45
GOTERM_CC_FAT	condensed nuclear chromosome	3	3.3	0.08	0.45
GOTERM_CC_FAT	spindle pole centrosome	2	2.2	0.099	0.54
GOTERM_MF_FAT	microtubule binding	16	17.4	3.9e-12	1.4e-09
GOTERM_MF_FAT	tubulin binding	17	18.5	4.8e-11	8.4e-09
GOTERM_MF_FAT	kinase binding	19	20.7	1e-07	1.2e-05
GOTERM_MF_FAT	cytoskeletal protein binding	20	21.7	2.5e-07	2.2e-05
GOTERM_MF_FAT	protein kinase binding	16	17.4	3.3e-06	0.00023
GOTERM_MF_FAT	ATP-dependent microtubule motor activity	6	6.5	9.2e-06	0.00053
GOTERM_MF_FAT	enzyme binding	27	29.3	1.1e-05	0.00054
GOTERM_MF_FAT	microtubule motor activity	6	6.5	1.6e-05	0.00069
GOTERM_MF_FAT	motor activity	6	6.5	0.00019	0.0075
GOTERM_MF_FAT	kinetochore binding	3	3.3	0.00033	0.011
GOTERM_MF_FAT	ATP binding	18	19.6	0.00044	0.014
GOTERM_MF_FAT	protein kinase activity	11	12	0.00047	0.014
GOTERM_MF_FAT	adenyl ribonucleotide binding	18	19.6	0.00059	0.016
GOTERM_MF_FAT	adenyl nucleotide binding	18	19.6	0.00064	0.016
GOTERM_MF_FAT	kinase activity	12	13	0.0015	0.035
GOTERM_MF_FAT	small molecule binding	24	26.1	0.0016	0.035
GOTERM_MF_FAT	phosphotransferase activity, alcohol group as acceptor	11	12	0.0017	0.035
GOTERM_MF_FAT	nucleotide binding	21	22.8	0.002	0.037
GOTERM_MF_FAT	nucleoside phosphate binding	21	22.8	0.002	0.037
GOTERM_MF_FAT	ATP-dependent microtubule motor activity, plus-end-directed	3	3.3	0.0025	0.044
GOTERM_MF_FAT	protein serine/threonine kinase activity	8	8.7	0.0041	0.067
GOTERM_MF_FAT	purine ribonucleoside triphosphate binding	18	19.6	0.0043	0.067
GOTERM_MF_FAT	purine ribonucleotide binding	18	19.6	0.0055	0.079
GOTERM_MF_FAT	purine nucleotide binding	18	19.6	0.0059	0.079
GOTERM_MF_FAT	protein kinase regulator activity	6	6.5	0.006	0.079
GOTERM_MF_FAT	ribonucleotide binding	18	19.6	0.0061	0.079
GOTERM_MF_FAT	histone kinase activity	3	3.3	0.0061	0.079
GOTERM_MF_FAT	anion binding	24	26.1	0.0066	0.082
GOTERM_MF_FAT	carbohydrate derivative binding	20	21.7	0.007	0.085
GOTERM_MF_FAT	kinase regulator activity	6	6.5	0.01	0.12
GOTERM_MF_FAT	enzyme activator activity	8	8.7	0.017	0.19
GOTERM_MF_FAT	ATPase activity	7	7.6	0.019	0.2
GOTERM_MF_FAT	protein complex binding	9	9.8	0.021	0.22
GOTERM_MF_FAT	E-box binding	3	3.3	0.022	0.23
GOTERM_MF_FAT	histone deacetylase binding	4	4.3	0.024	0.24
GOTERM_MF_FAT	protein dimerization activity	11	12	0.032	0.31
GOTERM_MF_FAT	protein kinase activator activity	4	4.3	0.034	0.32
GOTERM_MF_FAT	anaphase-promoting complex binding	2	2.2	0.037	0.33
GOTERM_MF_FAT	kinase activator activity	4	4.3	0.038	0.33
GOTERM_MF_FAT	binding, bridging	6	6.5	0.039	0.34
GOTERM_MF_FAT	protein serine/threonine kinase activator activity	3	3.3	0.052	0.44
GOTERM_MF_FAT	ion binding	36	39.1	0.053	0.44
GOTERM_MF_FAT	transcription factor binding	6	6.5	0.077	0.63
GOTERM_MF_FAT	enzyme regulator activity	10	10.9	0.084	0.67
GOTERM_MF_FAT	protein C-terminus binding	4	4.3	0.1	0.77
KEGG_PATHWAY	Cell cycle	11	12	2.3e-10	2.4e-08
KEGG_PATHWAY	p53 signaling pathway	8	8.7	3.8e-08	2e-06
KEGG_PATHWAY	FoxO signaling pathway	9	9.8	1.5e-07	5.5e-06
KEGG_PATHWAY	Cellular senescence	9	9.8	1.8e-06	4.9e-05
KEGG_PATHWAY	Progesterone-mediated oocyte maturation	7	7.6	3.8e-06	8.3e-05
KEGG_PATHWAY	Oocyte meiosis	6	6.5	0.00022	0.004
KEGG_PATHWAY	Epstein-Barr virus infection	6	6.5	0.0039	0.059
KEGG_PATHWAY	Colorectal cancer	4	4.3	0.0082	0.11
KEGG_PATHWAY	Circadian rhythm	3	3.3	0.011	0.13
KEGG_PATHWAY	Thyroid cancer	3	3.3	0.014	0.15
KEGG_PATHWAY	Human T-cell leukemia virus 1 infection	5	5.4	0.028	0.28
KEGG_PATHWAY	Endometrial cancer	3	3.3	0.031	0.28
KEGG_PATHWAY	Acute myeloid leukemia	3	3.3	0.04	0.33
KEGG_PATHWAY	MAPK signaling pathway	5	5.4	0.048	0.37
KEGG_PATHWAY	Chronic myeloid leukemia	3	3.3	0.051	0.37
KEGG_PATHWAY	Transcriptional misregulation in cancer	4	4.3	0.062	0.41
KEGG_PATHWAY	Longevity regulating pathway	3	3.3	0.066	0.41
KEGG_PATHWAY	Small cell lung cancer	3	3.3	0.069	0.41
KEGG_PATHWAY	Viral carcinogenesis	4	4.3	0.084	0.48
KEGG_PATHWAY	Human immunodeficiency virus 1 infection	4	4.3	0.096	0.52
